# Supplementary material for: Comparative Proteomics of Plasma and Flagellar Membranes in Chlamydomonas reinhardtii
Source: Int J Mol Sci. 2026 Jul 9;27(14):6141. doi: 10.3390/ijms27146141 (PMC13410224; doi:10.3390/ijms27146141)
Supplement: Supplementary file 1 [file ijms-27-06141-s001.zip]

Archive with 2 entries (2 files):
- ijms-4401433-Figures S1-S3.pdf
- ijms-4401433-Supplementary Table S1.xlsx
