# Supplementary material for: Comparative Proteomics of Plasma and Flagellar Membranes in Chlamydomonas reinhardtii
Source: Int J Mol Sci. 2026 Jul 9;27(14):6141. doi: 10.3390/ijms27146141 (PMC13410224; doi:10.3390/ijms27146141)
Supplement: Supplementary file 1 [file ijms-27-06141-s001.zip › ijms-4401433-Supplementary Table S1.xlsx]

## Sheet: Read Me
This Excel file contains five sheets:
1. PM‑1 – Plasma membrane replicate 1 (Peptide-level sheets)
2. PM‑2 – Plasma membrane replicate 2 (Peptide-level sheets)
3. FM‑1 – Flagellar membrane replicate 1 (Peptide-level sheets)
4. FM‑2 – Flagellar membrane replicate 2 (Peptide-level sheets)
5. MS_identified_information – Protein-level sheet for selected samples (or all replicates, as indicated)
Protein‑level sheets (PM‑1, PM‑2, FM‑1, FM‑2):
Each sheet lists the identified proteins with the following columns:
Part 1:Protein-Level Summary Sheet (MS_identified_information & list of contaminant proteins)
This sheet summarizes the identification, quantification, and statistical analysis at the protein level. It includes key protein properties (such as molecular weight and sequence coverage) and the overall number of peptides quantified.
Column A – Protein accession: The unique identifier for the identified protein from the UniProt or Phytozome database.
Column B – Protein description: The full descriptive name and functional details of the protein.
Column C – Gene name: The official gene symbol associated with the protein.
Column D – MW [kDa]: The theoretical molecular weight of the protein, measured in kilodaltons (kDa).
Column E – Score: The overall protein identification confidence score calculated by the search engine.
Column F – Coverage [%]: The sequence coverage percentage, representing the proportion of the protein's total amino acid sequence covered by the identified peptides.
Column G – #Peptides: The total number of distinct peptide sequences assigned to this protein.This column represents the total number of distinct/non-redundant peptide sequences assigned to that specific protein entry.
Column H – #PSMs: The total number of Peptide-Spectrum Matches. This indicates how many times MS/MS spectra were matched to peptides belonging to this protein.
Column I – #Unique peptides: The number of identified peptide sequences that map exclusively to this specific protein (not shared with any other protein group). This column represents the number of distinct peptide sequences that map exclusively to this single specific protein and do not appear in any other protein sequence within the database.
Columns J to M – PM-1, PM-2, FM-1, FM-2: Log10‑transformed normalized quantitative intensity values of the protein across individual biological replicates (Plasma Membrane replicates 1 & 2, and Flagellar Membrane replicates 1 & 2).
Columns N to Q – Ori-PM-1, Ori-PM-2, Ori-FM-1, Ori-FM-2: Original quantitative intensity values of the protein across individual biological replicates (Plasma Membrane replicates 1 & 2, and Flagellar Membrane replicates 1 & 2).
Part 2: Peptide-Level Raw Data Sheets (PM1, PM2, FM1, FM2)
These four sheets contain the raw peptide-level identification details for each specific sample replicate. As these sheets document individual mass spectrometry fragmentation events, they do not contain protein-level metrics like molecular weight (MW) or percentage coverage.
Column A – Sequence: The exact amino acid sequence of the detected peptide.
Column B – Protein accession: The UniProt accession number of the parent protein that this peptide sequence belongs to.
Column C – Protein description: The descriptive name of the parent protein.
Column D – Charge: The charge state ($z$) of the peptide precursor ion during mass spectrometry analysis (e.g., +2, +3).
Column E – m/z: The mass-to-charge ratio of the precursor ion experimentally measured by the mass spectrometer.
Column F – mass error [ppm]: The relative mass accuracy error, representing the difference between the experimental mass and theoretical mass, measured in parts per million (ppm).
Column G – PEP (Posterior Error Probability): The statistically calculated probability that the peptide identification is a false positive (lower values indicate higher confidence).
Column H – Score: The identification confidence score assigned specifically to this individual Peptide-Spectrum Match.
Column I – Unique [yes/no]: Indicates whether this peptide sequence is unique to a single protein ("yes") or is a shared peptide that maps to multiple proteins in the database ("no").

## Sheet: PM1
Sequence	Protein accession	Protein description	Charge	m/z	mass error [ppm]	PEP	Score	Unique [yes/no]
MDKAEDAVDAAAASNEK	A8J194	Flagellar associated protein	2	876.391	-1.824	1.0304e-05	90.718	yes
PIVTGPDTNFFMAGK	A8J9H7	Mastigoneme-like flagellar protein	2	797.9	-1.0672	3.3097e-12	142.45	yes
GQAAIASMNLAAVSSATPCRPCEDGTWSK	A8J9H7	Mastigoneme-like flagellar protein	3	1018.14	-1.3861	2.7993e-06	45.042	yes
LYDSAVAPGVLLASK	A8J9H7	Mastigoneme-like flagellar protein	2	752.424	-0.80093	7.4596e-06	109.48	yes
GIASNTVPELWMSCMSTR	A8J336	Flagellar outer dynein arm heavy chain alpha	2	1020.47	-0.89545	4.8188e-15	135.81	yes
ELILVIVR	A8J194	Flagellar associated protein	2	477.821	0.56428	0.0069072	95.909	yes
NAAVTASAK	A8J9H7	Mastigoneme-like flagellar protein	2	416.73	-1.2864	0.0018151	99.343	yes
ADMWATIQLDTAPGVFESSR	A8J9H7	Mastigoneme-like flagellar protein	2	1106.02	-0.80165	4.7103e-10	107.09	yes
AEDAVDAAAASNEKR	A8J194	Flagellar associated protein	3	506.578	-0.76141	8.6517e-09	121.45	yes
QVELQSLQDTGYHVDAK	A8J194	Flagellar associated protein	3	644.322	-0.8789	3.89e-21	155.79	yes
AGAAGCQK	A8J9H7	Mastigoneme-like flagellar protein	2	381.682	-1.8155	0.016587	82.671	yes
MDKAEDAVDAAAASNEK	A8J194	Flagellar associated protein	3	584.597	-1.9463	0.00030794	71.592	yes
VSCTFPTLYAAAGPFSPK	A8J9H7	Mastigoneme-like flagellar protein	2	957.477	-0.95632	2.8014e-28	173.87	yes
GYYGPYSGAYADNLGDEFEGPR	A8J9H7	Mastigoneme-like flagellar protein	2	1199.52	-0.81134	2.5076e-46	183.65	yes
IMDFFFK	Q946G4	Intraflagellar transport protein IFT52	2	474.238	-0.75754	0.021706	87.323	yes
SLPDHLAATEDPTNQVEK	A8J194	Flagellar associated protein	2	982.982	-1.3462	9.1508e-21	155.79	yes
FDTGLIPEAVSLYEK	Q946G4	Intraflagellar transport protein IFT52	2	841.438	-1.2912	8.145e-12	134.81	yes
GTANMKDVLTDLAGAAR	A8J194	Flagellar associated protein	3	568.63	0.0009042	4.6823e-11	124.63	yes
GYYGPYSGAYADNLGDEFEGPR	A8J9H7	Mastigoneme-like flagellar protein	2	1199.52	-0.41693	2.4404e-17	130.36	yes
PIVTGPDTNFFMAGK	A8J9H7	Mastigoneme-like flagellar protein	2	797.9	-0.1536	8.6921e-18	157.68	yes
KCPGGTATMDGYR	A8J9H7	Mastigoneme-like flagellar protein	2	715.314	-2.7273	8.161e-05	107.53	yes
ETALIEAFNLK	A8ITN7	Flagellar associated protein	3	416.899	0.44293	1.1834e-05	110.38	yes
KEAAEGESFGSDLK	A8J194	Flagellar associated protein	2	734.352	-1.0817	5.5217e-05	109.04	yes
GYYGPYEAAYSADGFTPEGPR	A8IMD2	Predicted protein (Fragment)	2	1134.5	-0.90135	2.4844e-52	203.06	yes
PIVTGPDTNFFMAGK	A8J9H7	Mastigoneme-like flagellar protein	3	532.269	-0.44897	1.8814e-09	130.1	yes
LCLISMGQGQEAPAEAVLDK	A8J336	Flagellar outer dynein arm heavy chain alpha	3	710.691	-0.84412	2.054e-10	103.9	yes
PAALTAR	A8J9H7	Mastigoneme-like flagellar protein	2	350.211	-0.45481	0.039028	79.454	yes
KEAAEGESFGSDLK	A8J194	Flagellar associated protein	2	734.352	-2.3681	0.00014087	102.08	yes
GYYGPYSGAYADNLGDEFEGPR	A8J9H7	Mastigoneme-like flagellar protein	2	1199.52	-0.39399	3.9443e-17	128.74	yes
AEDAVDAAAASNEK	A8J194	Flagellar associated protein	2	681.313	-1.8908	8.9191e-27	188.39	yes
IYGGVPMPGKK	A8J194	Flagellar associated protein	3	388.214	-1.0154	0.0064391	53.751	yes
GVITSASAAR	A8J020	Predicted protein	2	466.762	-0.18127	0.00074736	98.044	yes
KEAAEGESFGSDLK	A8J194	Flagellar associated protein	3	489.904	-0.76059	5.7793e-05	93.909	yes
PSFEAIVK	A8ICH7	Predicted protein	3	297.504	0.29874	0.043228	40.268	yes
ELVEEAHPYCTTIVHDADLVPR	A8J194	Flagellar associated protein	2	1282.63	-1.035	5.7509e-09	95.5	yes
PIVTGPDTNFFMAGK	A8J9H7	Mastigoneme-like flagellar protein	2	805.898	-0.71993	1.8636e-06	113.65	yes
SVPVPAGGPSLPILCSFWDGK	A8J9H7	Mastigoneme-like flagellar protein	3	728.71	-1.5346	1.5274e-26	157.22	yes
VCKPCDMGTYSR	A8J9H7	Mastigoneme-like flagellar protein	2	737.318	-1.6448	2.5455e-07	138.89	yes
KGDTSPEEQAR	A8JCJ2	Intraflagellar transport particle protein 88	2	609.291	-2.7028	7.3473e-06	130.1	yes
TVVEVAGGGGGGGGGGGGGENAVR	A8J336	Flagellar outer dynein arm heavy chain alpha	2	964.464	-1.3956	2.4954e-47	181.81	yes
TQQMALVVTNAANDFPALR	A8J9H7	Mastigoneme-like flagellar protein	2	1030.53	-0.8021	6.0474e-51	198.35	yes
WLGDLHK	A8J336	Flagellar outer dynein arm heavy chain alpha	3	290.161	1.1857	0.0056029	81.297	yes
GSMASETSK	A8J194	Flagellar associated protein	2	449.203	-1.1912	0.00091476	112.13	yes
GPIPAGVPNFLSK	A8IZW0	Predicted protein	2	648.869	-0.8644	0.0010051	85.554	yes
GTPITFLMTDNQIVK	A8J1M5	Flagellar outer dynein arm heavy chain beta	2	839.448	-0.79478	8.1222e-31	184	yes
SSQLFLLAAGSGSSDSPAFVPR	A8JJY2	Predicted protein (Fragment)	2	1097.56	-0.12564	1.0935e-46	188.24	yes
EVPDAVR	A8J0V2	Flagellar associated protein, calcium-transporting ATPase (Fragment)	2	393.211	-0.23764	0.016524	91.906	yes
TFTPAAANAVYVVDPSK	A8J9H7	Mastigoneme-like flagellar protein	2	875.954	-1.0137	7.169e-28	173.98	yes
TFTPAAANAVYVVDPSK	A8J9H7	Mastigoneme-like flagellar protein	2	875.954	-0.76178	9.2345e-15	139.11	yes
KVFDEIK	A8J194	Flagellar associated protein	3	293.504	0.8095	0.018568	65.246	yes
DHSCGGYVK	A8J194	Flagellar associated protein	2	511.722	-1.7508	0.0034504	88.495	yes
GYYGPYSGAYADNLGDEFEGPR	A8J9H7	Mastigoneme-like flagellar protein	2	1199.52	-0.74128	9.1503e-09	90.718	yes
SAPEFNPDGSEKDPQSEEQR	A8JAQ5	Flagellar associated protein	3	749.665	-1.6439	2.9837e-07	100.02	yes
LCLISMGQGQEAPAEAVLDK	A8J336	Flagellar outer dynein arm heavy chain alpha	2	1065.53	-0.47259	1.0999e-06	95.5	yes
NKQPWTATSNK	A8IZV9	Flagellar associated protein (Fragment)	2	637.828	-2.5496	0.00030866	113.24	yes
EAAEGESFGSDLK	A8J194	Flagellar associated protein	2	670.304	-1.9695	9.3336e-21	176.87	yes
KGDSWDELTFSK	A8IZY9	Cell wall protein pherophorin-C15	3	471.561	-0.9718	0.00019461	88.075	yes
ATPAGVTESIK	A8J9H7	Mastigoneme-like flagellar protein	3	358.533	-0.039761	7.1812e-05	95.483	yes
ELQTSYQEGSAGK	Q68RJ5	Intraflagellar transport protein 81	2	699.331	-3.078	1.9368e-10	134.25	yes
VCKPCDMGTYSR	A8J9H7	Mastigoneme-like flagellar protein	2	745.315	-2.6106	0.0033569	67.997	yes
TQQMALVVTNAANDFPALR	A8J9H7	Mastigoneme-like flagellar protein	2	1038.53	-1.0051	1.8303e-14	123.6	yes
LMFLSKPEK	A8J194	Flagellar associated protein	4	277.907	-0.19236	0.024235	54.066	yes
GQAAIASMNLAAVSSATPCRPCEDGTWSK	A8J9H7	Mastigoneme-like flagellar protein	4	759.855	-0.79758	3.1145e-41	150.11	yes
FTFEDADISLK	A8J1M5	Flagellar outer dynein arm heavy chain beta	2	643.319	-1.7755	7.2793e-06	128.85	yes
VALPLLVFQSER	A8J193	Predicted protein (Fragment)	2	686.403	-0.77009	0.00016186	106.26	yes
LVSLYDLDAYNK	A8J336	Flagellar outer dynein arm heavy chain alpha	3	471.914	-0.024537	0.00010828	94.767	yes
MLMSIVDMVK	A8J194	Flagellar associated protein	2	591.8	-1.5922	0.0011558	85.355	yes
SSQLFLLAAGSGSSDSPAFVPR	A8JJY2	Predicted protein (Fragment)	2	1097.56	-0.68775	8.8603e-57	199.67	yes
KCPGGTATMDGYR	A8J9H7	Mastigoneme-like flagellar protein	2	707.316	-2.181	0.0015254	76.728	yes
NLSAGVFEMDEFIK	Q6RCE1	Intraflagellar transport protein 74	2	800.39	-1.1908	6.4188e-20	171.26	yes
WADAVYDKEEVEDPK	A8J194	Flagellar associated protein	3	598.612	-1.3308	1.9262e-06	114.63	yes
VSCTFPTLYAAAGPFSPK	A8J9H7	Mastigoneme-like flagellar protein	3	638.654	-1.0121	3.5918e-09	108.77	yes
DGGDGNTASAPQPK	A8J194	Flagellar associated protein	2	657.8	-2.5321	0.0019833	66.246	yes
YGGELCTK	A8J9H7	Mastigoneme-like flagellar protein	2	464.216	-0.4933	0.007662	93.649	yes
AGFYADKPIGATACR	A8IMD2	Predicted protein (Fragment)	3	533.265	-1.1068	2.4063e-05	101.32	yes
GSMASETSK	A8J194	Flagellar associated protein	2	457.2	-1.7994	0.019924	58.699	yes
IYGGVPMPGKK	A8J194	Flagellar associated protein	4	291.413	-0.55736	0.011996	43.77	yes
MLMSIVDMVK	A8J194	Flagellar associated protein	2	591.8	-1.6129	0.0017629	80.706	yes
ALTMFLVTDDGFR	A8IZV9	Flagellar associated protein (Fragment)	2	743.374	-0.99498	8.4923e-34	194.3	yes
ETALIEAFNLK	A8ITN7	Flagellar associated protein	2	624.845	-1.0653	7.2793e-06	128.85	yes
DQEAFKR	A8J0V2	Flagellar associated protein, calcium-transporting ATPase (Fragment)	3	298.487	0.46814	0.048351	45.68	yes
LGGAAGIAQALGTDLK	A8J0V2	Flagellar associated protein, calcium-transporting ATPase (Fragment)	2	728.412	-0.6673	7.4633e-19	160.81	yes
AQAGDVDGAIAENVK	A8JJ91	Carbonic anhydrase	2	729.365	-1.1971	1.4584e-17	154.49	yes
CKPCSLLSK	A8J9H7	Mastigoneme-like flagellar protein	3	364.856	-0.60414	0.0070388	73.499	yes
MDKAEDAVDAAAASNEKR	A8J194	Flagellar associated protein	3	636.63	-1.6674	0.00032436	54.292	yes
PIVTGPDTNFFMAGK	A8J9H7	Mastigoneme-like flagellar protein	3	537.601	-0.13127	1.5207e-05	94.688	yes
QFDEDFFGFR	A8J1M5	Flagellar outer dynein arm heavy chain beta	2	654.288	-0.56099	2.9674e-06	143.97	yes
QGEVVAVTGDGTNDAPALK	A8J0V2	Flagellar associated protein, calcium-transporting ATPase (Fragment)	2	921.466	-0.56783	1.5003e-10	117.37	yes
AMPFFDLASK	A8JCJ2	Intraflagellar transport particle protein 88	2	563.784	-0.87735	7.8021e-05	129.89	yes
EANDDKEAAIR	A8J336	Flagellar outer dynein arm heavy chain alpha	3	411.202	-1.1417	0.009941	60.157	yes
KGVEQVEGVEAK	Q19VH4	AGG4	3	424.898	-1.4776	3.2813e-05	105.03	no
SSQLFLLAAGSGSSDSPAFVPR	A8JJY2	Predicted protein (Fragment)	2	1097.56	-0.92897	1.6007e-30	156.41	yes
YFSVADIDDYYK	A8J336	Flagellar outer dynein arm heavy chain alpha	2	749.84	-1.1171	1.2533e-08	145.29	yes
AAAQADADGGDIGGGATIK	A8JAQ5	Flagellar associated protein	2	829.903	-1.4511	1.3124e-31	168.64	yes
KCPGGTATMDGYR	A8J9H7	Mastigoneme-like flagellar protein	2	707.316	-1.9333	0.00022068	106.29	yes
AKESETNYR	Q6RCE1	Intraflagellar transport protein 74	2	549.265	-2.5896	0.005066	112.13	yes
AKESETNYR	Q6RCE1	Intraflagellar transport protein 74	3	366.512	-0.60124	0.025803	58.743	yes
NAAVTASAK	A8J9H7	Mastigoneme-like flagellar protein	3	278.156	-0.11	0.0027022	70.552	yes
EIETFAAK	A8J336	Flagellar outer dynein arm heavy chain alpha	2	454.74	0.81784	0.0041794	107.57	yes
EYVLNLK	A8J194	Flagellar associated protein	3	293.504	2.159	0.0024144	94.407	yes
ATPAGVTESIK	A8J9H7	Mastigoneme-like flagellar protein	2	537.295	-2.3815	2.2856e-05	118.87	yes
QALETFK	A8J336	Flagellar outer dynein arm heavy chain alpha	2	418.729	-1.0299	0.021008	87.639	yes
ESNLGNFVADAWR	A8IDD2	Flagellar associated protein (Fragment)	2	739.855	-0.87017	2.151e-14	155.06	yes
LLDSFEGLLDR	A8J1M5	Flagellar outer dynein arm heavy chain beta	2	639.34	-0.85162	1.6937e-47	234.65	yes
SGSLEGYPSVLGIIAESK	A8J1M5	Flagellar outer dynein arm heavy chain beta	2	903.978	-1.2304	8.9543e-16	145.48	yes
VLSACETMGGATAICSDK	A8J0V2	Flagellar associated protein, calcium-transporting ATPase (Fragment)	2	935.921	-1.1906	1.1222e-27	164.2	no
GSALTISEAK	A8JJY2	Predicted protein (Fragment)	2	488.769	-1.6626	1.1447e-13	164.65	yes
MSATFIGNSTAIQEMFK	A8IXZ0	Tubulin beta chain	2	938.453	-1.2827	3.2128e-27	163.18	yes
TVEEINNAINQR	Q68RJ5	Intraflagellar transport protein 81	2	700.86	-1.2906	2.6134e-06	121.66	yes
AAGAGAAAAGPR	A8JBY2	Flagellar associated protein	2	470.752	-0.22582	0.0017014	79.489	yes
AASDPGGLLK	A8J194	Flagellar associated protein	3	310.175	0.37408	0.00059917	80.688	yes
AFLVDKDNVVEFVGNR	A8J0V2	Flagellar associated protein, calcium-transporting ATPase (Fragment)	3	607.988	-0.75016	7.4268e-13	140.22	yes
IIKEPEYAK	A8J194	Flagellar associated protein	4	273.409	0.32108	0.0023187	72.928	yes
ELFSYIGR	A2T2X4	Intraflagellar transport protein 46	2	492.761	0.30488	0.0028364	123.98	yes
FTAPEVDMLKK	Q946G4	Intraflagellar transport protein IFT52	3	426.897	-0.19239	0.00049226	78.342	yes
YGAAGLLSGDVLTGVVNK	A8JAQ5	Flagellar associated protein	2	867.475	-0.91179	1.8177e-55	207.53	yes
FSEQVVELLAAK	A8JAQ5	Flagellar associated protein	3	445.25	0.0096983	0.00028662	78.324	yes
MDGAMDVWDLYYK	A8IJZ3	Flagellar outer dynein arm intermediate chain 2	2	803.849	-1.2456	9.8919e-11	140.82	yes
IIKEPEYAK	A8J194	Flagellar associated protein	3	364.21	-1.4147	0.0018459	90.827	yes
MSATFIGNSTAIQEMFK	A8IXZ0	Tubulin beta chain	2	946.45	-0.8292	0.00035103	66.977	yes
NLLDVITVAEADDVVGTDK	A8IZV9	Flagellar associated protein (Fragment)	3	663.013	-0.88894	7.187e-15	122.13	no
VSCTFPTLYAAAGPFSPK	A8J9H7	Mastigoneme-like flagellar protein	3	638.654	-0.83581	8.0811e-12	118.31	yes
GGTAMQQDPSLAR	A8JCJ2	Intraflagellar transport particle protein 88	2	666.322	-2.4909	0.00016845	105.65	yes
SAEGDTPLGWALK	A8JAQ5	Flagellar associated protein	2	672.843	-1.174	0.00010583	110.38	yes
YLIETAK	A8JAQ5	Flagellar associated protein	2	419.239	-0.97443	0.013098	97.798	yes
ECTACPAGTIAK	A8J9H7	Mastigoneme-like flagellar protein	2	639.794	-2.6775	1.3273e-11	158.58	yes
NSDDWFNWCNNEAAER	A8J336	Flagellar outer dynein arm heavy chain alpha	2	1014.4	-1.0387	2.3571e-40	205.18	yes
ADPDAPLKEPGAYPGPLTELNFWSER	A8J1M5	Flagellar outer dynein arm heavy chain beta	3	957.471	-0.71064	4.2747e-14	100.7	yes
GSALTISEAK	A8JJY2	Predicted protein (Fragment)	2	488.769	-0.83065	0.00023231	122.69	yes
SLPDHLAATEDPTNQVEK	A8J194	Flagellar associated protein	3	655.657	-1.7836	4.1634e-38	189.52	yes
CPGGTATMDGYR	A8J9H7	Mastigoneme-like flagellar protein	2	651.266	-1.9025	0.00094754	75.416	yes
SLEEEKER	Q68RJ5	Intraflagellar transport protein 81	2	510.254	-2.2965	0.02279	109.11	yes
FDHSAFIYPVTPNSDTYDK	A8J336	Flagellar outer dynein arm heavy chain alpha	3	739.676	-1.0766	1.6203e-10	112.16	yes
NNLATQLTTLDSATASLDGR	A8IP29	Predicted protein (Fragment)	2	1031.52	-0.90282	4.9671e-75	241.38	yes
YFLSIGDWTAR	A8IJZ3	Flagellar outer dynein arm intermediate chain 2	2	664.835	-0.84389	6.5809e-07	135.99	yes
ASDDMTVVPLFFR	A8IAB5	Flagella associated protein	2	749.374	-1.0799	7.7391e-26	184.34	yes
LEHTDENK	A2T2X4	Intraflagellar transport protein 46	3	329.158	-0.17698	0.00075332	102.51	yes
GPIPAGVPNFLSK	A8IZW0	Predicted protein	3	432.915	0.13802	0.00018102	74.611	yes
AEDAVDAAAASNEK	A8J194	Flagellar associated protein	3	454.544	-1.1389	5.2042e-09	131.66	yes
KVTSGPAAER	Q68RJ5	Intraflagellar transport protein 81	3	339.189	-0.60332	0.0037881	62.528	yes
VSTEISEK	A8J336	Flagellar outer dynein arm heavy chain alpha	2	446.735	-1.2566	0.0088301	90.15	yes
LVADDMR	A8J194	Flagellar associated protein	2	418.203	-0.31575	0.04293	66.994	yes
MDKAEDAVDAAAASNEK	A8J194	Flagellar associated protein	3	584.597	-1.9913	6.8254e-05	85.937	yes
TSIDAVGLNLK	A8J1D8	Vegetative cell wall protein gp1	3	377.552	0.49835	9.6885e-05	91.658	yes
AILMDLEPGTMDSVR	A8IXZ0	Tubulin beta chain	2	840.403	-0.73871	0.019232	41.621	yes
LYDGANNVIAEK	A8J9H7	Mastigoneme-like flagellar protein	2	653.836	-1.2857	5.9378e-08	136.33	yes
VCKPCDMGTYSR	A8J9H7	Mastigoneme-like flagellar protein	3	497.213	-0.75494	0.0043827	60.509	yes
TQQMALVVTNAANDFPALR	A8J9H7	Mastigoneme-like flagellar protein	2	1038.53	-0.85537	5.7153e-10	110.95	yes
VAFVTAVAEMAK	A8J0A5	Central pair associated protein (Fragment)	2	618.836	-1.4512	2.2298e-08	143.42	yes
AEDAVDAAAASNEKR	A8J194	Flagellar associated protein	2	759.363	-1.4797	2.962e-12	144.29	yes
VLSACETMGGATAICSDK	A8J0V2	Flagellar associated protein, calcium-transporting ATPase (Fragment)	2	943.918	-1.6949	0.00014767	76.378	no
DGGDGNTASAPQPK	A8J194	Flagellar associated protein	2	657.8	-1.6084	8.8715e-08	129.38	yes
KGDSWDELTFSK	A8IZY9	Cell wall protein pherophorin-C15	2	706.838	-1.0814	2.1728e-11	157.86	yes
LGWTADYVMANSPR	A8IZY9	Cell wall protein pherophorin-C15	2	790.88	-0.48827	1.1958e-15	160.78	yes
ESPEQFDIFFGTGDCQR	A8J4C9	Flagellar associated protein	2	1016.94	-0.72333	1.4595e-36	186.98	yes
QLIYFVDDLNMPK	A8J336	Flagellar outer dynein arm heavy chain alpha	2	798.411	-0.99191	4.9903e-19	165.64	yes
PIVTGPDTNFFMAGK	A8J9H7	Mastigoneme-like flagellar protein	3	532.269	0.1769	6.6437e-13	141.13	yes
WLPDIIER	A8J1M5	Flagellar outer dynein arm heavy chain beta	2	521.29	-0.083731	0.026477	74.301	yes
GVDQVVK	A8J336	Flagellar outer dynein arm heavy chain alpha	2	372.716	-2.0501	0.014197	95.909	yes
MDGAMDVWDLYYK	A8IJZ3	Flagellar outer dynein arm intermediate chain 2	2	811.847	-1.1465	0.00041848	90.412	yes
VLVDDALVAGWIR	A8J336	Flagellar outer dynein arm heavy chain alpha	2	713.906	-0.89358	1.3243e-19	174.05	yes
SLDIERPTYTNLNR	Q540H1	Tubulin alpha chain	3	564.629	-1.1008	0.00060691	71.879	yes
DTLNDKR	A8J336	Flagellar outer dynein arm heavy chain alpha	3	287.819	-0.25433	0.043377	48.561	yes
KANQDNTER	A8J336	Flagellar outer dynein arm heavy chain alpha	3	359.176	-0.31938	0.0062763	61.213	yes
KLELANR	A8J336	Flagellar outer dynein arm heavy chain alpha	3	281.84	0.099633	0.0059754	82.452	yes
NFWLAGK	A8IMD2	Predicted protein (Fragment)	2	418.227	-0.3751	0.016524	91.906	yes
EKFEELLAK	Q6RCE1	Intraflagellar transport protein 74	3	369.541	0.33474	0.0019124	90.05	yes
TTADPVTTDDTIAFSAGAK	A8J9H7	Mastigoneme-like flagellar protein	2	941.457	-1.0892	3.898e-14	123.55	yes
MLMSIVDMVK	A8J194	Flagellar associated protein	2	591.8	-1.054	0.0045831	70.942	yes
LEHTDENK	A2T2X4	Intraflagellar transport protein 46	2	493.233	-1.6612	3.3134e-09	166.16	yes
LDLYETAMPISLIR	A8J336	Flagellar outer dynein arm heavy chain alpha	2	817.945	-0.84312	1.2559e-11	144.8	yes
AVGVFKDFEK	A8JCJ2	Intraflagellar transport particle protein 88	3	380.541	0.015484	0.00038553	99.568	yes
MSATFIGNSTAIQEMFK	A8IXZ0	Tubulin beta chain	3	625.971	-1.1406	1.5147e-15	138.91	yes
TFTPAAANAVYVVDPSK	A8J9H7	Mastigoneme-like flagellar protein	3	584.305	-0.0902	2.121e-06	94.203	yes
PIVTGPDTNFFMAGK	A8J9H7	Mastigoneme-like flagellar protein	2	805.898	-0.29285	7.7572e-05	90.725	yes
SSQLFLLAAGSGSSDSPAFVPR	A8JJY2	Predicted protein (Fragment)	2	1097.56	-0.6316	1.0054e-16	122.18	yes
AANVVTDAVADTAK	A8IUQ2	Flagellar associated protein	2	673.352	-1.1123	1.6042e-05	114.63	yes
AHDPSSVR	A8JBY2	Flagellar associated protein	2	434.717	-1.0496	0.035798	71.501	yes
VLESPLEK	A8J336	Flagellar outer dynein arm heavy chain alpha	2	457.763	-1.0578	0.035413	71.614	yes
APTGGAVQQPDRPMTGQR	Q6RCE1	Intraflagellar transport protein 74	3	622.979	-0.96587	2.4345e-05	87.676	yes
SLGGATSGAAAAEEK	Q6RCE1	Intraflagellar transport protein 74	2	660.326	-3.3814	4.9822e-24	165.45	yes
EDAANNFAR	Q540H1	Tubulin alpha chain	2	504.231	-0.53274	0.00081546	114.86	yes
KGDTSPEEQAR	A8JCJ2	Intraflagellar transport particle protein 88	3	406.53	-1.4043	0.00032618	83.204	yes
MSATFIGNSTAIQEMFK	A8IXZ0	Tubulin beta chain	2	946.45	-0.80833	0.00029696	76.378	yes
VMDALFQVK	A8J336	Flagellar outer dynein arm heavy chain alpha	2	525.786	-0.43698	0.00062862	119.68	yes
ALTMFLVTDDGFR	A8IZV9	Flagellar associated protein (Fragment)	2	751.371	-0.93909	0.0046438	58.04	yes
IICTAGPACWSEEGLGK	PYK3b	---	2	924.935	-0.85357	2.8699e-45	193.3	yes
KQPDQIEANSR	A8J1M5	Flagellar outer dynein arm heavy chain beta	2	643.328	-2.7229	5.9482e-10	151.26	yes
LDSVQSLDFQELR	A8J336	Flagellar outer dynein arm heavy chain alpha	2	775.396	-0.55938	3.7462e-19	168.5	yes
LLDSFEGLLDR	A8J1M5	Flagellar outer dynein arm heavy chain beta	2	639.34	-1.2651	1.5358e-11	161.99	yes
LYDGANNVIAEK	A8J9H7	Mastigoneme-like flagellar protein	2	653.836	-0.98478	2.2727e-07	132.31	yes
YGAAGLLSGDVLTGVVNK	A8JAQ5	Flagellar associated protein	3	578.653	-0.055383	7.9473e-07	96.673	yes
DMEFEDVIVSTIK	A8J336	Flagellar outer dynein arm heavy chain alpha	2	763.376	-1.1924	2.0942e-10	133.16	yes
FDLMYAK	Q540H1	Tubulin alpha chain	3	296.483	1.4045	0.022073	58.981	yes
YGGELCTK	A8J9H7	Mastigoneme-like flagellar protein	2	464.216	-1.9958	0.032004	72.607	yes
TVDSCTLNTAK	Q84X82	Flagella membrane glycoprotein	2	605.293	-1.6594	8.1251e-15	164.11	yes
DVISLLR	A8JA42	Intraflagellar transport protein 56	2	408.253	0.80789	3.9274e-05	151.29	yes
FSEQVVELLAAK	A8JAQ5	Flagellar associated protein	2	667.372	-1.0688	1.973e-06	124.51	yes
MGCEVYHALK	A8JH98	Enolase	2	604.284	-2.1052	0.00030009	119.53	yes
SNFSATNAGAK	A8JAQ5	Flagellar associated protein	2	534.259	-2.2802	1.2461e-05	125.53	yes
VGSQAPVYVIQQEFAALK	Q6RCE1	Intraflagellar transport protein 74	3	650.023	-1.5081	3.0407e-07	100.97	yes
YYEPVVK	A8ITN7	Flagellar associated protein	2	449.239	-0.70221	0.039771	79.116	yes
LYDSAVAPGVLLASK	A8J9H7	Mastigoneme-like flagellar protein	2	752.424	-0.62074	0.011932	51.03	yes
QYVQDAGGR	A8I7W0	Flagellar associated protein	2	497.241	0.031848	0.019215	69.275	yes
NLDDFLPAPWR	A8J4C9	Flagellar associated protein	2	672.341	-1.011	5.8239e-05	112.84	no
AGLLDLLR	A8J3X1	Predicted protein (Fragment)	2	435.774	0.13032	0.011258	87.181	yes
KVMDALFQVK	A8J336	Flagellar outer dynein arm heavy chain alpha	3	393.558	0.25172	0.00060103	82.417	yes
ALAEQPILLGEMSYQPTAAVR	A8HME3	Intraflagellar transport protein 22	2	1129.6	-0.46864	1.2954e-10	110.57	yes
WVVPQAQLLEK	Q68RJ5	Intraflagellar transport protein 81	2	655.877	-1.1676	0.001774	83.182	yes
ILEGILPK	A8J1M5	Flagellar outer dynein arm heavy chain beta	2	441.787	0.10832	0.0050264	101.54	yes
KEAAEGESFGSDLK	A8J194	Flagellar associated protein	4	367.68	0.0049158	4.5048e-05	89.624	yes
LVPEVLSVCSVQYK	A8J336	Flagellar outer dynein arm heavy chain alpha	2	810.937	-0.79425	3.1663e-12	146.96	yes
VCKPCDMGTYSR	A8J9H7	Mastigoneme-like flagellar protein	3	497.213	-1.5811	0.05792	40.449	yes
AYDEVADYTSLYK	A8J336	Flagellar outer dynein arm heavy chain alpha	2	769.356	-1.0778	4.1734e-07	127.71	yes
LWDVHDPKR	A8IVI0	Flagellar outer dynein arm intermediate chain 1	4	292.158	-0.53143	9.1312e-05	113.62	yes
QAQQMATVSAR	Q68RJ5	Intraflagellar transport protein 81	2	603.798	-1.2949	0.027317	50.484	yes
QAQQMATVSAR	Q68RJ5	Intraflagellar transport protein 81	2	603.798	-1.7921	0.00083455	83.214	yes
VIRDEVKR	A8J1M5	Flagellar outer dynein arm heavy chain beta	4	254.407	-0.37323	0.050306	40.882	yes
VIRDEVK	A8J1M5	Flagellar outer dynein arm heavy chain beta	3	286.84	-0.77219	0.033095	73.616	yes
SYLELISLYK	A8J1M5	Flagellar outer dynein arm heavy chain beta	2	614.845	-0.83338	0.00011819	128.01	yes
ALTVPELTQQMWDAK	A8IXZ0	Tubulin beta chain	2	865.943	-0.95425	8.2149e-06	108.58	yes
DGTLPNPDSTDNAEFK	A8IXE0	Adenosylhomocysteinase	2	860.887	-1.6622	3.5634e-05	96.208	yes
GGPGAVGGSGEGAK	A8ID60	Flagellar associated protein	2	550.77	-1.1802	4.1264e-11	138.21	yes
QQLETFLVPAK	Q39604	28 kDa inner dynein arm light chain, axonemal	3	425.243	0.39732	0.0011988	69.721	yes
KEAAEGESFGSDLK	A8J194	Flagellar associated protein	4	367.68	0.98578	5.5196e-05	80.632	yes
MLMSIVDMVK	A8J194	Flagellar associated protein	2	591.8	-0.42939	0.00054654	92.866	yes
DLKDVADLFHQYK	A8J1M5	Flagellar outer dynein arm heavy chain beta	4	398.708	0.49378	0.00029942	72.891	yes
YVQSNPMFLETVSK	A8J1M5	Flagellar outer dynein arm heavy chain beta	2	821.911	-0.98526	1.5764e-19	162.79	yes
DKVFAEWPK	A8HXJ7	Flagellar associated protein	3	373.866	0.2343	0.012662	68.536	yes
SVADLANTNKDYLR	Q84X82	Flagella membrane glycoprotein	3	527.274	-0.038846	0.00028492	86.803	yes
ALNDYMESK	A8J336	Flagellar outer dynein arm heavy chain alpha	2	543.742	-1.6856	0.014989	62.463	yes
FQQVTYDVMDVDAK	A8J1M5	Flagellar outer dynein arm heavy chain beta	2	829.89	-1.0806	2.9674e-20	174.39	yes
MQLENTQTTQER	Q6RCE1	Intraflagellar transport protein 74	2	747.846	-2.0892	0.000268	96.756	yes
LYDSAVAPGVLLASK	A8J9H7	Mastigoneme-like flagellar protein	2	752.424	-1.2815	2.4732e-17	149	yes
IREEYPDR	A8IXZ0	Tubulin beta chain	2	539.27	-0.029153	0.023412	106.42	yes
SLPDHLAATEDPTNQVEK	A8J194	Flagellar associated protein	2	982.982	-2.4782	2.24e-05	88.385	yes
VTVVSADGK	A8J336	Flagellar outer dynein arm heavy chain alpha	2	438.245	-2.0541	0.0027616	92.538	yes
FAEAEAEFISAGKPK	Q5DM57	Intraflagellar transport protein 172	4	399.458	1.075	0.00010182	75.764	yes
SVADLANTNK	Q84X82	Flagella membrane glycoprotein	3	344.849	0.074442	4.9599e-05	104.39	yes
WADAVYDKEEVEDPK	A8J194	Flagellar associated protein	3	598.612	-1.759	7.0125e-07	117	yes
WALMIDPQLQGIK	A8J1M5	Flagellar outer dynein arm heavy chain beta	2	756.916	-0.98988	8.3356e-07	122.46	yes
CIPCPSGYWSNEGAR	A8J9H7	Mastigoneme-like flagellar protein	2	877.375	-0.93686	5.3214e-05	100.13	yes
FDLMYAK	Q540H1	Tubulin alpha chain	3	301.814	1.737	0.035216	44.692	yes
QAVDNAAGSAEK	A8IA06	Predicted protein (Fragment)	2	580.781	-1.6122	0.00017904	104.95	yes
QLIYFVDDLNMPK	A8J336	Flagellar outer dynein arm heavy chain alpha	3	532.609	-0.8181	0.00064637	66.393	yes
KLSDDEIAK	A8J244	Isocitrate lyase	4	255.391	-0.10434	0.0007564	80.688	yes
TGDASGDRPSR	A8HYP5	Intraflagellar transport protein 43	2	559.763	-1.6794	0.061998	65.627	yes
TVVQLGSSVEDLIK	A8IJZ3	Flagellar outer dynein arm intermediate chain 2	3	496.615	-0.28808	7.6615e-05	85.163	yes
GNGPYTISK	A8J194	Flagellar associated protein	2	468.743	-1.3337	0.0015435	101.3	yes
LYDGANNVIAEK	A8J9H7	Mastigoneme-like flagellar protein	3	436.226	-0.33309	0.00033396	74.392	yes
KCPGGTATMDGYR	A8J9H7	Mastigoneme-like flagellar protein	3	477.211	-1.6106	0.00014127	89.356	yes
DGSAAVR	A8HX27	Predicted protein	2	338.175	-0.19854	0.0098403	104.11	yes
KTDAPLR	A8HX38	Eukaryotic translation elongation factor 1 alpha 1	3	267.492	-0.12591	0.029136	56.81	yes
LDLYETAMPISLIR	A8J336	Flagellar outer dynein arm heavy chain alpha	2	825.942	-0.65058	0.00023922	82.069	yes
NFLVSVPLVADLR	A8J336	Flagellar outer dynein arm heavy chain alpha	2	721.922	-1.0218	2.7938e-14	152.88	yes
TECALLVLLR	A8J0V2	Flagellar associated protein, calcium-transporting ATPase (Fragment)	2	594.344	-0.43609	0.00011105	128.35	no
MDKAEDAVDAAAASNEKR	A8J194	Flagellar associated protein	4	477.725	-1.0523	5.7826e-05	77.506	yes
YASVSLGQGQEPIAMDR	A8J1M5	Flagellar outer dynein arm heavy chain beta	2	911.444	-0.93451	2.3981e-36	183.88	yes
FDAVNADFQELMR	A8J1M5	Flagellar outer dynein arm heavy chain beta	2	778.364	-0.70501	7.9177e-26	184.17	yes
AQLPGNCPVGPDGLPGCPYNTQAGGK	A8IZV9	Flagellar associated protein (Fragment)	3	875.744	-1.1362	5.6117e-12	86.946	no
YPAPAEEAAPPAAADLR	A8JAQ5	Flagellar associated protein	2	855.428	-1.2398	5.9592e-06	99.392	yes
GLAASGSWGCFDEFNR	A8J336	Flagellar outer dynein arm heavy chain alpha	2	887.386	-0.6398	1.6782e-74	242.19	yes
SDVNSIQSK	A8IP29	Predicted protein (Fragment)	2	489.249	-1.6734	0.0027161	92.866	yes
IENAEGLVNYDEILR	PYK3b	---	2	874.447	-0.59211	8.8528e-39	194.05	yes
LEALTTELMTK	A8HQE0	Predicted protein	2	625.339	-1.2221	5.6515e-21	180.2	yes
QTEIQIAK	A8J1M5	Flagellar outer dynein arm heavy chain beta	2	465.766	-1.2462	0.006193	98.048	yes
TMALVSEAGDDETPLQEQLTDVAAK	A8J0V2	Flagellar associated protein, calcium-transporting ATPase (Fragment)	3	883.425	-0.30469	6.9378e-17	106.35	yes
GCVTSLK	A8IVI0	Flagellar outer dynein arm intermediate chain 1	2	382.702	0.33869	0.011071	101.28	yes
DGGDGNTASAPQPK	A8J194	Flagellar associated protein	4	329.403	-0.11306	0.001013	58.32	yes
LEEANVTLAAVEEK	A8J336	Flagellar outer dynein arm heavy chain alpha	2	758.399	-0.86748	9.5665e-20	168.41	yes
LGQPAVAVVADR	A8J194	Flagellar associated protein	2	598.343	-0.92922	0.00086382	91.307	yes
DLLDEKMDK	A8J194	Flagellar associated protein	3	374.85	0.30505	0.050221	46.462	yes
NAAIAQADR	A8J1M5	Flagellar outer dynein arm heavy chain beta	2	465.244	-0.27643	0.0049298	85.355	yes
AQNPSFAVR	A8J194	Flagellar associated protein	2	495.262	-0.51705	0.00090872	112.3	yes
DMEPSTPPEFILK	A8JA42	Intraflagellar transport protein 56	2	752.374	-0.84796	2.6422e-14	153.39	yes
GNNSADQCEPIVAVMR	A8JA42	Intraflagellar transport protein 56	2	880.906	-1.5857	5.6456e-51	220.97	yes
TSGGDVFK	A8J336	Flagellar outer dynein arm heavy chain alpha	2	405.703	-1.5117	0.007662	93.649	yes
TVVQLGSSVEDLIK	A8IJZ3	Flagellar outer dynein arm intermediate chain 2	2	744.419	-0.95757	1.4018e-07	127.29	yes
DGGDGNTASAPQPK	A8J194	Flagellar associated protein	2	657.8	-2.2168	0.0029917	60.55	yes
GQAAIASMNLAAVSSATPCRPCEDGTWSK	A8J9H7	Mastigoneme-like flagellar protein	4	763.853	-1.0253	1.2274e-22	112.39	yes
AALVVSMAAEPTPK	A8J194	Flagellar associated protein	4	346.943	0.52931	0.00050973	63.091	yes
CPYDFFADRPGVR	A8J9H7	Mastigoneme-like flagellar protein	2	800.372	-1.0494	0.00060824	110.08	yes
LIFGDFMVPGADPR	A8J063	Dynein heavy chain 2	2	767.89	-1.4026	7.9562e-06	116.51	yes
MGCEVYHALK	A8JH98	Enolase	3	403.191	-0.90824	0.00059917	80.688	yes
AAQLISEK	A8JCJ2	Intraflagellar transport particle protein 88	2	430.248	-1.1837	0.0040106	111.61	yes
AYTISGMVAGPAYAK	A8J9H7	Mastigoneme-like flagellar protein	2	750.382	-1.1938	1.5612e-24	173.44	yes
SHLDEAHQHK	Q2XQY7	Intraflagellar transport protein 57	3	401.195	-0.35966	0.00017676	93.556	yes
AYTISGMVAGPAYAK	A8J9H7	Mastigoneme-like flagellar protein	2	758.379	-1.397	1.304e-06	115.06	yes
QLIYFVDDLNMPK	A8J336	Flagellar outer dynein arm heavy chain alpha	2	806.408	-1.1172	0.0033821	59.227	yes
RQELAAANAK	A8J336	Flagellar outer dynein arm heavy chain alpha	2	536.299	-2.08	1.2321e-05	136.5	yes
VASANIFAEQVGVEK	A8J336	Flagellar outer dynein arm heavy chain alpha	2	781.415	-0.28266	4.5444e-24	166.48	yes
EDTAWVFDVK	A8J336	Flagellar outer dynein arm heavy chain alpha	2	605.293	-1.0672	0.0003247	116.55	yes
MGTASQRPGTGQQAAAAAAAAR	Q6RCE1	Intraflagellar transport protein 74	3	687.008	-1.9809	3.0783e-13	116.94	yes
AALVVSMAAEPTPK	A8J194	Flagellar associated protein	2	692.879	-1.1307	5.9007e-20	171.73	yes
AGETSEEEDPNASGPAGGCCMDFCK	A8IVI0	Flagellar outer dynein arm intermediate chain 1	3	892.67	-2.1478	1.4579e-21	123.32	yes
GELHYAK	A8J1M5	Flagellar outer dynein arm heavy chain beta	3	273.145	-0.42209	0.034104	50.966	yes
ALTMFLVTDDGFR	A8IZV9	Flagellar associated protein (Fragment)	2	751.371	-0.64786	0.00050261	80.312	yes
GAGFTSAPNKK	A8JCJ2	Intraflagellar transport particle protein 88	3	359.861	-2.1456	0.00041149	80.706	yes
AVCMISNSTAIGEIFSR	Q540H1	Tubulin alpha chain	2	928.456	-0.71952	2.4013e-45	195.46	yes
ITQLEGDVK	Q39604	28 kDa inner dynein arm light chain, axonemal	2	501.777	-1.5698	0.005953	83.182	yes
KLNDTWTR	A8J336	Flagellar outer dynein arm heavy chain alpha	3	345.186	0.018642	0.0072938	70.399	yes
VNAENAAAQVEAEK	A8J336	Flagellar outer dynein arm heavy chain alpha	2	722.357	-1.5689	1.4531e-19	163.91	yes
INVYFNEATGGR	A8IXZ0	Tubulin beta chain	2	670.833	-0.99547	0.00077964	92.856	yes
SAEGDTPLGWALK	A8JAQ5	Flagellar associated protein	2	672.843	-0.84577	6.2976e-07	125.03	yes
SISTYELYGQVNQATR	A8J336	Flagellar outer dynein arm heavy chain alpha	2	915.455	-0.99691	7.2893e-62	234.57	yes
SSVCDIPPK	A8IXZ0	Tubulin beta chain	2	501.75	-0.89596	0.0055925	83.948	yes
FDLMYAK	Q540H1	Tubulin alpha chain	2	444.22	-0.50854	0.021706	87.323	yes
MDKAEDAVDAAAASNEK	A8J194	Flagellar associated protein	3	579.265	-2.2376	7.0274e-06	95.5	yes
MSATFIGNSTAIQEMFK	A8IXZ0	Tubulin beta chain	2	946.45	-0.67763	4.6643e-11	122.14	yes
TGQAEVVFLLLR	A8JAQ5	Flagellar associated protein	2	673.396	-1.2298	2.3932e-06	122.64	yes
EKVNAENAAAQVEAEK	A8J336	Flagellar outer dynein arm heavy chain alpha	3	567.62	-2.0863	6.7818e-07	113.33	yes
IYGGVPMPGK	A8J194	Flagellar associated protein	3	340.185	0.40677	0.0021845	67.897	yes
VPWEDLR	A8J1M5	Flagellar outer dynein arm heavy chain beta	2	457.74	0.53145	0.042799	77.741	yes
QWLPAEGLFIK	Q5DM57	Intraflagellar transport protein 172	3	434.58	0.019715	0.0015381	67.385	yes
AAAAAAR	A8JAQ5	Flagellar associated protein	2	301.174	-0.50975	0.026144	85.306	no
ALQTEQGK	Q39604	28 kDa inner dynein arm light chain, axonemal	2	437.735	-0.96272	0.0041076	109.29	yes
APTSPAAACAPAK	A8IUQ2	Flagellar associated protein	2	606.806	-1.9726	3.7002e-05	115.57	yes
DHSCGGYVK	A8J194	Flagellar associated protein	3	341.484	-0.80388	0.00024824	101.25	yes
GGPGPAGGPPGTAYK	Q6RCE1	Intraflagellar transport protein 74	2	642.323	-2.4184	2.2269e-17	150.34	yes
SGPYGQIFRPDNFVFGQTGAGNNWAK	A8IXZ0	Tubulin beta chain	3	943.456	-0.88943	6.915e-11	82.639	yes
DLKDVADLFHQYK	A8J1M5	Flagellar outer dynein arm heavy chain beta	4	398.708	1.1711	0.00084228	65.043	yes
LLEAGASPMVPAFK	A8JAQ5	Flagellar associated protein	2	715.889	-1.2214	2.3599e-21	176.87	yes
NSSYFVEWIPNNVK	A8IXZ0	Tubulin beta chain	2	848.92	-1.2862	9.3855e-08	129.17	yes
DADGDGPTLPDGTPIGR	A8J4C9	Flagellar associated protein	2	827.389	-1.5968	1.7202e-27	169.64	no
DLSQMYQDSHMLDLNK	A8J336	Flagellar outer dynein arm heavy chain alpha	3	646.629	-0.32795	2.2822e-25	164.01	yes
FDLMYAK	Q540H1	Tubulin alpha chain	2	444.22	0.47096	0.021706	87.323	yes
VAVDAYPYPVGQCR	A8J9H7	Mastigoneme-like flagellar protein	2	797.888	-1.2887	8.8964e-08	129.37	yes
VDIPVLTEK	PYK3b	---	2	507.298	0.02858	0.0028992	91.549	yes
VGTSFDQPTDGPAGSTVLR	A8INZ2	Cell wall protein pherophorin-C9 (Fragment)	2	952.971	-1.2173	4.7376e-15	131.84	yes
LGGAAGIAQALGTDLK	A8J0V2	Flagellar associated protein, calcium-transporting ATPase (Fragment)	3	485.944	0.0046097	7.2004e-06	94.09	yes
VKPQDIFGFWDAR	A8J4C9	Flagellar associated protein	3	526.94	0.047851	0.00018045	101.72	no
AVQSTFK	A8JDC5	Flagellar outer arm dynein 14 kDa light chain LC5	2	390.716	-0.21535	0.010921	101.54	yes
FLVDVPNMEEVVR	A8J1M5	Flagellar outer dynein arm heavy chain beta	2	773.9	-0.60277	3.8375e-14	149.32	yes
TALTMTNVGAAAPNAIASLSNQYTSGGTK	A8J9H7	Mastigoneme-like flagellar protein	3	942.803	-0.57351	3.4968e-23	113.91	yes
IELEATSTVPGQCK	Q3HTK4	Cell wall protein pherophorin-C3	2	766.885	-1.6267	8.7848e-16	161.21	yes
SHLDEAHQHK	Q2XQY7	Intraflagellar transport protein 57	4	301.148	0.079044	0.01093	53.756	yes
TAAGTEDEELVAK	A8I6C1	Predicted protein	2	667.328	-1.5805	2.5441e-07	129.77	yes
NEVVVEGTYVDQETIR	A8J336	Flagellar outer dynein arm heavy chain alpha	2	925.96	-1.5548	3.7319e-18	154.49	yes
ASPEQVLQNLLDGNMR	Q6S7R9	Carbonic anhydrase	2	900.949	-0.95589	3.073e-05	89.502	yes
GDLGMEIPAEK	PYK3b	---	2	588.284	-1.4551	0.007583	60.255	yes
ALQEYLETK	A8J1M5	Flagellar outer dynein arm heavy chain beta	2	547.79	-1.0773	0.0020389	97.734	yes
ATEDKNAAIAQADR	A8J1M5	Flagellar outer dynein arm heavy chain beta	2	737.368	-2.4715	3.6641e-07	130.29	yes
EDTAWVFDVK	A8J336	Flagellar outer dynein arm heavy chain alpha	3	403.864	0.47328	0.0065054	56.404	yes
QYADLVPGLADLAR	A8IY95	Dynein light chain roadblock	2	751.404	-0.70404	2.2795e-07	123.72	yes
YTDVAGVDAVNPFTSCALTPDTK	Q84X82	Flagella membrane glycoprotein	4	611.293	0.6666	6.2377e-07	69.088	yes
VLGVNFDPALVR	A8J1M5	Flagellar outer dynein arm heavy chain beta	2	650.375	-0.88963	5.9956e-05	113.99	yes
TSNTPSTDR	A8J1H4	Predicted protein	2	489.728	-0.78936	0.047406	57.888	yes
LSEIPWDSDGSEK	Q5DM57	Intraflagellar transport protein 172	2	731.838	-0.91048	7.9346e-07	122.97	yes
SLGGQSTAAAGGGASGR	A8ITB4	WD-repeat protein of flagellum central pair	2	702.845	-1.781	1.3787e-05	93.812	yes
TIQFVDWCPTGFK	Q540H1	Tubulin alpha chain	2	799.887	-0.55061	2.717e-14	153.14	yes
VEDVAYFR	A8J194	Flagellar associated protein	2	499.751	-0.53984	0.0043266	104.06	yes
EGGGLGGWQGLQGGLK	A8HME3	Intraflagellar transport protein 22	2	757.392	-0.83958	3.7582e-31	177.58	yes
LMFLSKPEK	A8J194	Flagellar associated protein	2	554.807	-2.4576	0.0014296	94.309	yes
WTTWMETIESR	A8JDH8	Dynein heavy chain 9 (Fragment)	2	720.335	-1.102	2.4783e-10	155.99	yes
ACWSGSFASK	A8J9H7	Mastigoneme-like flagellar protein	2	550.745	-2.1258	0.00015722	126.19	yes
DMEFEDVIVSTIK	A8J336	Flagellar outer dynein arm heavy chain alpha	3	509.253	0.38601	0.00017632	77.185	yes
FTFEDADISLK	A8J1M5	Flagellar outer dynein arm heavy chain beta	3	429.215	0.98346	0.00038887	79.659	yes
GLAQTGAWGCFDEFNR	A8J1M5	Flagellar outer dynein arm heavy chain beta	2	914.907	-0.33678	3.5127e-31	178.51	yes
AGAGLYDALGQEPELR	A8J6F1	Flagellar associated protein, qilin-like protein	2	830.42	-0.93824	2.4051e-31	182.7	yes
ALTVPELTQQMWDAK	A8IXZ0	Tubulin beta chain	2	873.94	-1.024	2.1128e-08	121.99	yes
IGALDDSKPK	A8J1M5	Flagellar outer dynein arm heavy chain beta	3	348.529	-0.47401	0.0025636	79.148	yes
SRPQHAAR	A8JA42	Intraflagellar transport protein 56	3	308.17	-0.56963	0.025984	69.628	yes
TVIITEVTK	A8J1M5	Flagellar outer dynein arm heavy chain beta	2	502.305	-0.84106	0.00012561	130.98	yes
LYDSAVAPGVLLASK	A8J9H7	Mastigoneme-like flagellar protein	3	501.952	-0.13136	8.3472e-05	76.759	yes
QDFAEFEAK	Q68RJ5	Intraflagellar transport protein 81	2	542.751	-0.70847	0.0065477	81.92	yes
SAPEFNPDGSEKDPQSEEQR	A8JAQ5	Flagellar associated protein	3	749.665	-1.9256	1.3928e-07	101.92	yes
TTADPVTTDDTIAFSAGAK	A8J9H7	Mastigoneme-like flagellar protein	2	941.457	-1.3512	0.0027898	47.68	yes
GHYTEGAELIDSVLDVVR	A8IXZ0	Tubulin beta chain	2	987.002	-1.2693	0.031887	41.695	yes
IYGGVPMPGK	A8J194	Flagellar associated protein	2	509.773	-0.73853	0.00032408	116.05	yes
LEEANVTLAAVEEK	A8J336	Flagellar outer dynein arm heavy chain alpha	3	505.935	-0.027549	8.484e-05	79.614	yes
AILMDLEPGTMDSVR	A8IXZ0	Tubulin beta chain	2	824.408	-0.39003	5.3391e-05	100.11	yes
YYDVVQEVEPK	A8J336	Flagellar outer dynein arm heavy chain alpha	2	684.838	-1.2012	1.9725e-05	120.87	yes
ALTVPELTQQMWDAK	A8IXZ0	Tubulin beta chain	3	577.631	-0.48887	0.00014557	69.92	yes
NVEEFFK	A8J193	Predicted protein (Fragment)	2	456.727	-0.47043	0.045136	76.679	yes
TTFSGLNIR	A8IZV9	Flagellar associated protein (Fragment)	2	504.777	-0.22594	0.0007184	117.53	no
FLVDGFPR	A8IZB7	Adenylate kinase 5 (Fragment)	2	475.758	0.50085	0.0070337	95.531	yes
GNLLLAGAVYDLDTGK	Q6S7R9	Carbonic anhydrase	3	540.626	-0.55634	2.1839e-05	87.647	yes
VALLNAK	A8J336	Flagellar outer dynein arm heavy chain alpha	2	364.737	-0.12132	0.01122	111.28	yes
VKDDIWTGWSR	A8JAQ5	Flagellar associated protein	3	454.898	0.36465	0.00082111	85.554	yes
DLYLLPVMK	A8IXE2	Intraflagellar transport particle protein 80	3	364.544	0.67818	0.007901	57.59	yes
QVELQSLQDTGYHVDAK	A8J194	Flagellar associated protein	3	644.322	-1.456	4.7169e-21	154.39	yes
TVLFFDCPEEEMEK	A8HQF3	ODA5-associated flagellar adenylate kinase	2	887.389	-1.3411	2.4372e-34	192.65	no
AVCMISNSTAIGEIFSR	Q540H1	Tubulin alpha chain	2	936.453	-0.7143	3.6935e-06	98.062	yes
ECGILTEDAVAMEGPDFR	A8IJV9	Calcium-transporting ATPase	2	1013.45	-0.83874	7.3856e-16	143.83	yes
NSSYFVEWIPNNVK	A8IXZ0	Tubulin beta chain	4	424.964	0.28635	0.00010139	82.202	yes
VVTMAPGTGR	A8J9H7	Mastigoneme-like flagellar protein	2	494.766	-1.8113	0.015372	66.55	yes
CDEAYFGSGGK	A8JAQ5	Flagellar associated protein	2	595.743	-2.5343	6.1809e-07	136.7	yes
QVQQLADLIDEINK	A8J1M5	Flagellar outer dynein arm heavy chain beta	3	542.961	-0.57439	3.9658e-05	96.464	yes
WEGYKDEATGETR	PYK3b	---	2	771.347	-1.5663	0.0052534	89.231	yes
GAPHIILK	A8IFK0	Plasma membrane ATPase	3	283.517	0.12705	0.006059	70.912	yes
MSATFIGNSTAIQEMFK	A8IXZ0	Tubulin beta chain	3	631.302	-0.41696	1.7724e-05	86.488	yes
SGAAAALLK	A8JI01	Flagellar associated protein	2	401.245	-0.83807	0.0012303	103.55	yes
TQLIIQNTEFTIK	A8J336	Flagellar outer dynein arm heavy chain alpha	2	774.935	-1.8351	2.6194e-19	171.08	yes
VPELEEFLTKR	A8JA42	Intraflagellar transport protein 56	3	454.254	0.55608	0.0017691	67.385	yes
HKDYDVHTVK	A8J336	Flagellar outer dynein arm heavy chain alpha	5	249.131	1.0254	0.019868	39.785	yes
PIVTGPDTNFFMAGK	A8J9H7	Mastigoneme-like flagellar protein	2	805.898	-0.87024	0.00037991	71.316	yes
KVEKEEER	A8ITN7	Flagellar associated protein	4	262.392	-0.67799	0.023852	53.756	yes
NNLQVTR	A8J336	Flagellar outer dynein arm heavy chain alpha	2	422.735	-0.53993	0.02287	86.794	yes
SVYVFNCSPEMDYR	A8J336	Flagellar outer dynein arm heavy chain alpha	2	883.879	-0.3585	2.6008e-15	158.89	yes
WQNITESIEGTGPAPR	A8J336	Flagellar outer dynein arm heavy chain alpha	2	878.437	-0.63053	5.3431e-40	203.53	yes
ECGILTEDAVAMEGPDFR	A8IJV9	Calcium-transporting ATPase	2	1005.45	-0.73774	5.6428e-28	170.61	yes
ELQDQIK	Q6RCE1	Intraflagellar transport protein 74	2	437.237	-1.6367	0.04649	76.064	yes
KHQQQLVDSSGR	A8IT59	Predicted protein	3	461.576	-1.1382	2.6738e-05	107.53	yes
SSEAMQSYR	Q5DM57	Intraflagellar transport protein 172	2	537.73	-1.6737	0.056905	46.457	yes
LFEMRPR	A8JFU2	Cilia- and flagella-associated protein 65 (Fragment)	3	316.841	0.073166	0.0045715	127.84	yes
TAGVDDGSPAAGGR	A8J4C9	Flagellar associated protein	2	615.789	-1.6805	6.7522e-15	153.32	yes
AGDVMNIK	Q84X82	Flagella membrane glycoprotein	3	283.15	1.2628	0.010098	63.565	yes
LVEGAHPDFR	A8J1M5	Flagellar outer dynein arm heavy chain beta	3	380.865	-0.2126	0.002062	68.49	yes
KSDADLAK	A8IVI0	Flagellar outer dynein arm intermediate chain 1	3	283.156	0.20191	0.013803	60.102	yes
LNAEGGGSGAVFSEEEWR	Q68RJ5	Intraflagellar transport protein 81	2	947.932	-1.0945	1.1116e-45	192.94	yes
ECIPCPVGTITVSTPK	A8IMD2	Predicted protein (Fragment)	2	879.942	-0.7731	1.6834e-12	137.27	yes
LSVDYGK	Q540H1	Tubulin alpha chain	3	261.141	2.2793	0.0048692	83.377	yes
KAQAGDVDGAIAENVK	A8JJ91	Carbonic anhydrase	3	529.278	-1.263	2.238e-07	112.82	yes
LANEVELAK	A8JCJ2	Intraflagellar transport particle protein 88	2	493.779	-0.9707	0.00061165	120.06	yes
TIQFVDWCPTGFK	Q540H1	Tubulin alpha chain	2	799.887	-1.2456	2.2722e-14	154.65	yes
YTDVAGVDAVNPFTSCALTPDTK	Q84X82	Flagella membrane glycoprotein	2	1221.58	-0.039917	7.2413e-17	118.32	yes
ATQGILAMWEK	A8J1M5	Flagellar outer dynein arm heavy chain beta	2	624.326	-0.73555	0.00040809	96.464	yes
IATHMHSK	A8J1M5	Flagellar outer dynein arm heavy chain beta	4	235.872	0.44546	0.015969	64.734	yes
ISFGQWNR	A8IT01	Carbonic anhydrase	2	504.257	0.17177	0.013037	85.676	yes
SLEEIDTSVK	A8J4C9	Flagellar associated protein	2	560.79	-1.7683	5.0222e-20	185.77	no
AASDPGGLLK	A8J194	Flagellar associated protein	2	464.759	-1.0667	0.00039216	102.52	yes
CIFLDLEPTVVDEVR	Q540H1	Tubulin alpha chain	2	902.961	-0.97355	4.8202e-31	187.16	yes
ECTACPAGTIAKPAALTAR	A8J9H7	Mastigoneme-like flagellar protein	4	490.5	-0.41091	1.9589e-05	76.118	yes
LENGLHK	A8J336	Flagellar outer dynein arm heavy chain alpha	3	270.82	-0.32432	0.040919	46.426	yes
LVIAVFDSR	A8J1H4	Predicted protein	2	510.298	0.44519	9.1242e-08	155.58	yes
AAEGGEVEVVK	A8J1M5	Flagellar outer dynein arm heavy chain beta	2	544.285	-1.9447	4.7771e-10	150.06	yes
HWEQLMATTK	A8J336	Flagellar outer dynein arm heavy chain alpha	3	415.541	-0.20982	0.0028202	64.82	yes
YIPPTLLEMK	A8J336	Flagellar outer dynein arm heavy chain alpha	2	602.836	-1.134	0.0028617	83.862	yes
FQQVTYDVMDVDAK	A8J1M5	Flagellar outer dynein arm heavy chain beta	3	553.596	-0.064133	4.463e-05	95.264	yes
GAAPAGPMR	Q6RCE1	Intraflagellar transport protein 74	2	414.213	-0.25813	0.00074103	116.9	yes
MLTLASNER	A8J1M5	Flagellar outer dynein arm heavy chain beta	2	517.769	-0.48536	0.036104	60.102	yes
DLYLLPVMK	A8IXE2	Intraflagellar transport particle protein 80	2	546.312	-0.82958	0.00078431	115.71	yes
TALTMTNVGAAAPNAIASLSNQYTSGGTK	A8J9H7	Mastigoneme-like flagellar protein	3	937.471	-0.99804	2.642e-27	122.22	yes
EVSSVTSTVNDVEKDMVTVPGTVR	A8IP29	Predicted protein (Fragment)	3	850.43	-0.69547	2.4625e-48	190.19	yes
CPGGTATMDGYR	A8J9H7	Mastigoneme-like flagellar protein	2	643.269	-1.8758	5.273e-08	137.6	yes
LDAQLSELDPLLR	A8IUS6	Flagellar associated protein	2	741.912	-0.78936	0.00080128	92.039	yes
MLMSIVDMVK	A8J194	Flagellar associated protein	2	599.798	-0.97199	0.021625	50.108	yes
MSATFIGNSTAIQEMFK	A8IXZ0	Tubulin beta chain	2	954.448	-0.88697	0.00021983	61.957	yes
SVADLANTNK	Q84X82	Flagella membrane glycoprotein	2	516.77	-1.346	1.0076e-13	166.14	yes
EANDDKEAAIR	A8J336	Flagellar outer dynein arm heavy chain alpha	2	616.299	-1.9832	0.01284	80.245	yes
EVRPALEDLPGMSAEAAK	A8JAQ5	Flagellar associated protein	3	633.988	-2.0085	1.2941e-06	99.273	yes
SLDIERPTYTNLNR	Q540H1	Tubulin alpha chain	2	846.439	-1.7277	0.00018845	110.44	yes
SGPYGQIFRPDNFVFGQTGAGNNWAK	A8IXZ0	Tubulin beta chain	3	943.456	-0.68315	3.0384e-17	116.44	yes
MLTANNPAAPK	A8IVI0	Flagellar outer dynein arm intermediate chain 1	2	564.298	-1.7492	2.0905e-07	143.97	yes
NQFNFSER	A8IVI0	Flagellar outer dynein arm intermediate chain 1	2	521.241	-1.1696	0.0040335	111.06	yes
DDIESLK	A8JAQ5	Flagellar associated protein	2	410.208	-1.7599	0.01524	94.114	yes
DDIESLKSDPDIGYPAIR	A8JAQ5	Flagellar associated protein	3	668.669	-1.1248	5.7371e-12	130.27	yes
DHSCGGYVK	A8J194	Flagellar associated protein	2	511.722	-2.6058	0.020354	68.657	yes
EVDEQMLNVQNK	A8IXZ0	Tubulin beta chain	3	488.233	-1.3561	0.00024377	77.062	yes
YMATFKDEILGWQK	A8J336	Flagellar outer dynein arm heavy chain alpha	3	582.624	-0.18433	0.00019665	85.837	yes
CVTDSQK	A8J336	Flagellar outer dynein arm heavy chain alpha	2	419.192	-0.61001	0.026353	85.212	yes
KCPGGTATMDGYR	A8J9H7	Mastigoneme-like flagellar protein	3	477.211	-1.3516	0.0049638	47.712	yes
CIPCPSGYWSNEGAR	A8J9H7	Mastigoneme-like flagellar protein	2	877.375	-1.4367	1.2398e-05	103.6	yes
CPGGTATMDGYR	A8J9H7	Mastigoneme-like flagellar protein	2	651.266	-1.4181	0.00094754	75.416	yes
IPSAGANYGPFVEWVR	A8IAA8	Flagellar associated protein	2	881.949	-0.73482	1.6542e-12	137.45	yes
LAEMIELVTSMAK	A8J0V2	Flagellar associated protein, calcium-transporting ATPase (Fragment)	3	484.588	-0.24044	0.00077678	61.11	yes
LGAELGR	A8J928	Predicted protein (Fragment)	2	358.208	0.43963	0.028484	84.244	yes
MSATFIGNSTAIQEMFK	A8IXZ0	Tubulin beta chain	3	636.634	-0.15792	9.0284e-09	104.26	yes
ALEDEFFK	A8IJZ3	Flagellar outer dynein arm intermediate chain 2	2	499.745	-0.67775	0.0034372	120.15	yes
MSATFIGNSTAIQEMFK	A8IXZ0	Tubulin beta chain	2	954.448	-0.66833	0.013865	41.257	yes
TVLFFDCPEEEMEK	A8HQF3	ODA5-associated flagellar adenylate kinase	2	895.387	-0.63806	4.3064e-05	102.5	no
HQQQLVDSSGR	A8IT59	Predicted protein	2	627.813	-2.0752	7.8049e-05	109.72	yes
ISNEPPSDMK	A8J336	Flagellar outer dynein arm heavy chain alpha	2	567.261	-2.2778	0.02448	54.259	yes
MSATFIGNSTAIQEMFK	A8IXZ0	Tubulin beta chain	3	625.971	-1.2338	7.6701e-07	100.23	yes
SVADLANTNKDYLR	Q84X82	Flagella membrane glycoprotein	2	790.407	-0.26077	5.9873e-69	244.57	yes
AWFELLK	A8HN58	Intraflagellar transport protein 27	2	453.758	-0.7636	0.011709	100.19	yes
EVDEQMLNVQNK	A8IXZ0	Tubulin beta chain	2	723.848	-0.78594	4.0742e-11	150.69	yes
KLSDDEIAK	A8J244	Isocitrate lyase	3	340.185	-1.4839	0.0014028	79.659	yes
YKEAEETLLQIANDKYR	A8JA42	Intraflagellar transport protein 56	4	521.772	-0.37386	1.0993e-08	108.71	yes
GIASNTVPELWMSCMSTR	A8J336	Flagellar outer dynein arm heavy chain alpha	2	1028.47	-0.82383	0.001313	53.255	yes
CLASATADTAAADAAIFK	A8JAQ5	Flagellar associated protein	3	589.958	-0.40025	3.664e-17	147.12	yes
IDVEAVSK	A8JAQ5	Flagellar associated protein	3	287.496	1.792	0.0071379	68.95	yes
MESALEDLKDAGMGLVSK	A8JAQ5	Flagellar associated protein	3	637.313	-0.58096	0.00015029	68.952	yes
RDEVKDNVTEEQLK	A8IJZ3	Flagellar outer dynein arm intermediate chain 2	3	568.292	-2.6718	1.0221e-08	131.56	yes
TFLDQSLPVK	A8JJR9	Flagellar adenylate kinase (Fragment)	3	383.217	0.44029	0.0010274	73.499	yes
LLDAGCNVLR	PYK3b	---	2	565.803	-0.31938	0.00021468	123.51	yes
QLFHPEQLISGK	Q540H1	Tubulin alpha chain	2	698.883	-1.308	4.2769e-11	150.11	yes
SVGNSQTLK	A8ITN7	Flagellar associated protein	2	467.254	-1.475	0.0010397	108.7	yes
DPIYDFAWLQSK	A8IJZ3	Flagellar outer dynein arm intermediate chain 2	3	494.914	-0.41235	0.00024332	81.92	yes
HEEWHAQK	A8J4C9	Flagellar associated protein	4	266.878	-0.16145	0.012639	63.565	yes
ESNLGNFVADAWR	A8IDD2	Flagellar associated protein (Fragment)	3	493.572	0.84167	0.00012336	92.636	yes
QAQQMATVSAR	Q68RJ5	Intraflagellar transport protein 81	2	603.798	-1.4844	0.0054489	65.241	yes
VVEIFSEWCGPCK	A8J594	Flagellar outer dynein arm 16 kDa light chain LC3	2	805.871	-0.96276	1.6377e-14	156.81	yes
AELTELLYR	A8IT32	Flagellar associated protein	2	554.306	-0.36663	7.4196e-06	144.77	yes
AFVDPTMMALK	A8JAQ5	Flagellar associated protein	2	628.307	-1.823	0.018579	49.3	yes
CPGGTATMDGYR	A8J9H7	Mastigoneme-like flagellar protein	2	651.266	-2.0741	0.0036828	64.918	yes
EEYEASVYK	A8IJV9	Calcium-transporting ATPase	2	559.256	-1.2732	0.00026881	127.76	yes
LNELPYALAAFK	A8JCJ2	Intraflagellar transport particle protein 88	2	675.377	-0.97227	0.00075293	93.348	yes
FAAAIHAQYPGK	A8J244	Isocitrate lyase	4	319.173	0.71258	0.0014242	66.056	yes
SSVCDIPPK	A8IXZ0	Tubulin beta chain	2	501.75	-1.5168	0.0034504	88.495	yes
TDIMEEGAK	A8J336	Flagellar outer dynein arm heavy chain alpha	2	497.232	-1.6333	0.005633	83.862	yes
EQGVTGEFEK	A8JKF2	Predicted protein (Fragment)	2	562.267	-2.0298	0.00031303	107.17	yes
GAGFTSAPNK	A8JCJ2	Intraflagellar transport particle protein 88	2	475.241	-1.6493	0.00032591	117.52	yes
GSALTISEAK	A8JJY2	Predicted protein (Fragment)	2	488.769	-1.8523	0.00011819	128.01	yes
LMDGSGGGGGGGGGGTGR	A8IFZ1	Flagellar associated protein (Fragment)	2	711.805	-2.264	0.013377	42.118	yes
TTYTLLMGDLDTCK	Q5DM57	Intraflagellar transport protein 172	3	544.593	0.010643	2.9675e-07	117.93	yes
ALTLADGTTAYVPSK	Q84X82	Flagella membrane glycoprotein	2	754.404	-0.21737	5.0306e-24	165.34	yes
ASVEDYPSKPR	A8J336	Flagellar outer dynein arm heavy chain alpha	3	416.879	-0.62813	0.00039088	90.913	yes
AVCMISNSTAIGEIFSR	Q540H1	Tubulin alpha chain	2	928.456	-1.1352	2.9903e-55	212.72	yes
GNGPYTISK	A8J194	Flagellar associated protein	2	468.743	-1.6075	0.0020278	97.813	yes
EANDDKEAAIR	A8J336	Flagellar outer dynein arm heavy chain alpha	2	616.299	-2.6179	0.0021964	96.745	yes
TSANQTQDIIDAK	A8J063	Dynein heavy chain 2	2	702.852	-1.787	6.1957e-19	162.88	yes
GSYWATEGLAANAAK	A8JBI9	Hydroxyproline-rich cell wall protein	2	755.37	-1.5208	5.5416e-24	164.15	yes
LDLYETAMPISLIR	A8J336	Flagellar outer dynein arm heavy chain alpha	2	825.942	-0.93051	7.7706e-05	99.668	yes
ALTLADGTTAYVPSK	Q84X82	Flagella membrane glycoprotein	3	503.272	0.50481	6.2966e-06	101.3	yes
ELQDQIKK	Q6RCE1	Intraflagellar transport protein 74	3	334.526	-0.11196	0.014384	59.35	yes
LLEQIETIYSGAK	A8IKJ2	Flagellar associated protein	2	732.901	-1.2171	9.6329e-11	141	yes
SWTCMEVEGAAPEPR	A8J336	Flagellar outer dynein arm heavy chain alpha	2	860.377	-0.97245	2.4339e-17	149.22	yes
AMPATELIPLLPR	A8J0V2	Flagellar associated protein, calcium-transporting ATPase (Fragment)	2	711.413	-0.32079	2.3587e-14	154.36	no
AVAGHVDTDFVER	A8J6F1	Flagellar associated protein, qilin-like protein	2	708.349	-0.96303	2.8637e-07	129.37	yes
ECTACPAGTIAKPAALTAR	A8J9H7	Mastigoneme-like flagellar protein	3	653.664	-1.2572	7.5522e-10	110.85	yes
DGLLSYYMR	A8J336	Flagellar outer dynein arm heavy chain alpha	2	559.271	0.064184	0.00093378	111.61	yes
KLSDDEIAK	A8J244	Isocitrate lyase	2	509.774	-2.7519	0.0010402	116.55	yes
ACWPGSFASQR	A8IMD2	Predicted protein (Fragment)	2	633.788	-0.86185	4.2753e-05	115.29	yes
ESDGIMVAR	PYK3b	---	2	489.24	-0.99102	0.026674	65.224	yes
LSTLQSVRPAYMDEYER	A8J6F1	Flagellar associated protein, qilin-like protein	3	686.67	-0.99143	2.7469e-20	150.27	yes
QQQAAADKEAAVK	A8J4C9	Flagellar associated protein	3	453.241	-2.1907	0.0036938	61.11	no
VSEQFTAMFR	A8IXZ0	Tubulin beta chain	2	608.295	0.047992	9.9641e-05	128.88	yes
GSVGLVEGK	A8IFK0	Plasma membrane ATPase	2	423.24	-1.1317	0.002462	94.692	yes
TANLVDVDSVTGK	A8IP29	Predicted protein (Fragment)	2	659.846	-1.5734	3.8691e-14	149.22	yes
VPLAEFLR	A8IUS6	Flagellar associated protein	2	472.782	0.6162	0.039148	70.525	yes
AATELGYQPDDQFLLK	A8J1M5	Flagellar outer dynein arm heavy chain beta	2	904.957	-0.75482	5.6727e-18	150.39	yes
CIPCPSGYWSDEGAR	A8IMD2	Predicted protein (Fragment)	2	877.867	-0.98415	2.4069e-08	127.07	yes
GSITPFTLTGTTDIK	Q3HTK4	Cell wall protein pherophorin-C3	2	776.417	-1.6674	1.188e-39	204.82	yes
TVSGGPNAR	A8IJV9	Calcium-transporting ATPase	2	429.725	-0.8229	0.0065332	81.95	yes
VTVVSADGKNEGVSR	A8J336	Flagellar outer dynein arm heavy chain alpha	3	506.602	-1.1265	0.00010021	90.853	yes
FAADVFLLGASAR	A8ITV9	Cilia- and flagella-associated protein 70	2	669.364	-0.46127	3.0502e-14	152	yes
TLGSLGYK	A8J244	Isocitrate lyase	3	280.16	0.67431	0.00062727	113.89	yes
VSVPPSK	A8IZG1	Predicted protein	3	238.478	-0.36827	0.042467	45.394	yes
ALEDEFFK	A8IJZ3	Flagellar outer dynein arm intermediate chain 2	2	499.745	-0.21735	0.0041794	107.57	yes
ALEDEFFK	A8IJZ3	Flagellar outer dynein arm intermediate chain 2	3	333.499	1.1359	0.0032638	79.469	yes
QHMEMENK	A2T2X4	Intraflagellar transport protein 46	3	360.148	0.073034	0.0089463	58.815	yes
TDVIGTLFAPTNDAIIR	A8J926	Fasciclin-like protein	2	908.994	-0.84712	8.9702e-11	123.14	yes
QIPMTQGIRPLDLLTDDATK	A8J1M5	Flagellar outer dynein arm heavy chain beta	3	748.063	-0.98323	2.5854e-05	67.227	yes
AALVVSMAAEPTPK	A8J194	Flagellar associated protein	3	462.255	-0.096453	7.7028e-06	107.17	yes
DMEFEDVIVSTIK	A8J336	Flagellar outer dynein arm heavy chain alpha	2	771.374	-0.7215	0.00049001	82.651	yes
RFEEVLDELDK	Q6RCE1	Intraflagellar transport protein 74	3	464.905	-0.25567	6.7667e-05	97.463	yes
VPELEEFLTK	A8JA42	Intraflagellar transport protein 56	3	402.22	0.21043	0.00041614	84.817	yes
AGGCASTSSFCYK	A8HZY2	Cell wall protein pherophorin-C14	2	698.287	-1.1761	0.00097695	88.021	yes
AYTISGMVAGPAYAK	A8J9H7	Mastigoneme-like flagellar protein	2	758.379	-0.65315	3.1727e-05	98.942	yes
QWLPAEGLFIK	Q5DM57	Intraflagellar transport protein 172	2	651.366	-1.8772	0.002236	80.69	yes
RPAAEVEDAK	Q9LD42	Fe-assimilating protein 1	3	362.524	0.15806	0.0040695	61.344	yes
FFLIDGFPR	A8HQF3	ODA5-associated flagellar adenylate kinase	2	556.3	-0.40734	0.00046508	123.35	no
TAPDITNVVEACTLDGR	A8J1M5	Flagellar outer dynein arm heavy chain beta	2	916.446	-1.063	1.768e-36	185.96	yes
VSEAGTVIDEAEAAAAAAK	A8J4C9	Flagellar associated protein	3	591.967	-0.52361	8.9569e-15	119.46	yes
YMLLDEFEDAPK	A8IW55	ABC transporter, multidrug resistance associated protein	2	735.845	-1.1915	5.0287e-05	114.72	yes
GNAMLVGVGGSGK	A8J1M5	Flagellar outer dynein arm heavy chain beta	2	573.8	-1.942	0.0010018	85.837	no
LFLSAEPPPSLER	A8J1M5	Flagellar outer dynein arm heavy chain beta	2	728.396	-0.96908	0.00013832	107.93	yes
LLETLNEDVK	Q68RJ5	Intraflagellar transport protein 81	2	587.322	-0.51762	0.00030314	119.39	yes
AQNSSGEK	A8J1M5	Flagellar outer dynein arm heavy chain beta	2	410.693	-1.6944	0.011593	86.898	yes
ETVEDLVMVK	A8J336	Flagellar outer dynein arm heavy chain alpha	2	581.805	-0.83655	0.00032686	118.28	yes
KQPDQIEANSR	A8J1M5	Flagellar outer dynein arm heavy chain beta	3	429.221	-1.2567	0.00012823	89.43	yes
MQVFQEESQPVIDYLR	A8IZB7	Adenylate kinase 5 (Fragment)	2	991.488	-0.84451	2.424e-49	211.78	yes
AFAAFTPEQCDRPSTPAK	A8J336	Flagellar outer dynein arm heavy chain alpha	3	665.319	-1.7176	4.8292e-09	114.96	yes
CGINYQPPTVVPGGDLAK	Q540H1	Tubulin alpha chain	2	943.477	-0.61117	1.5812e-08	111.58	yes
EVDEQMLNVQNK	A8IXZ0	Tubulin beta chain	3	482.901	0.03256	0.001117	66.267	yes
RPAAEVEDAK	Q9LD42	Fe-assimilating protein 1	2	543.283	-1.5119	0.0015974	92.866	yes
SQAVDASEYEALCR	A8J336	Flagellar outer dynein arm heavy chain alpha	2	799.859	-1.7252	4.4153e-27	190.11	yes
AALAEANKK	A8J1M5	Flagellar outer dynein arm heavy chain beta	3	305.847	-0.2221	0.014997	52.579	yes
EGLMSVTFR	A8J1M5	Flagellar outer dynein arm heavy chain beta	2	520.266	-0.32185	0.00010184	131.52	yes
VKDFIMDFDK	A8JDK1	Flagellar associated protein	3	425.209	0.15849	0.030153	50.354	yes
QQQAAADK	A8J4C9	Flagellar associated protein	2	430.217	-1.284	0.0041076	109.29	no
TTYTLLMGDLDTCK	Q5DM57	Intraflagellar transport protein 172	2	816.386	-0.47115	3.8379e-15	157.23	yes
DVQFPEK	A8J1M5	Flagellar outer dynein arm heavy chain beta	2	431.719	0.0041887	0.016866	91.318	yes
ETALIEAFNLK	A8ITN7	Flagellar associated protein	2	624.845	-1.06	1.2438e-05	125.54	yes
GIDLLIK	A8IKJ2	Flagellar associated protein	2	386.252	-0.25528	0.016524	91.906	yes
MDKAEDAVDAAAASNEK	A8J194	Flagellar associated protein	4	438.699	-0.73077	3.6345e-05	87.088	yes
QHMEMENK	A2T2X4	Intraflagellar transport protein 46	2	523.723	-2.2394	0.005603	99.815	yes
DVQFPEK	A8J1M5	Flagellar outer dynein arm heavy chain beta	3	288.148	0.67471	0.017655	63.565	yes
CPGGTATMDGYR	A8J9H7	Mastigoneme-like flagellar protein	2	651.266	-2.0032	0.002631	68.536	yes
SSEAMQSYR	Q5DM57	Intraflagellar transport protein 172	2	537.73	-1.4275	0.011423	66.568	yes
GSPQVVLGK	Q93Z22	Plasma membrane ATPase	2	442.764	-1.4105	0.0042028	86.898	yes
TMGDIFK	A8J336	Flagellar outer dynein arm heavy chain alpha	2	406.205	0.62497	0.02777	84.568	yes
DHSCGGYVK	A8J194	Flagellar associated protein	2	511.722	-2.5596	0.0010045	109.66	yes
GDAAGPGTGASAAMDAEK	Q2XQY7	Intraflagellar transport protein 57	2	788.849	-2.1826	0.00036509	73.138	yes
MGTASQRPGTGQQAAAAAAAAR	Q6RCE1	Intraflagellar transport protein 74	3	681.676	-2.0379	6.6297e-18	131.82	yes
TSLVQFMEEAHTK	A8J1M5	Flagellar outer dynein arm heavy chain beta	3	507.585	-0.28782	1.0856e-05	113.25	yes
VCKPCDMGTYSR	A8J9H7	Mastigoneme-like flagellar protein	3	491.881	-0.70142	0.019832	53.034	yes
EIVHIQGGQCGNQIGAK	A8IXZ0	Tubulin beta chain	2	904.957	-2.0408	1.9806e-36	185.26	yes
LSEIPWDSDGSEK	Q5DM57	Intraflagellar transport protein 172	2	731.838	-1.0859	1.1771e-05	117.48	yes
LYDSAVAPGVLLASK	A8J9H7	Mastigoneme-like flagellar protein	4	376.716	0.88315	0.0016479	54.09	yes
SVADLANTNKDYLR	Q84X82	Flagella membrane glycoprotein	3	527.274	-1.5304	0.00022943	91.62	yes
NTYQPLK	A8IMD2	Predicted protein (Fragment)	2	432.235	-1.0456	0.032427	82.452	yes
FGTSPDSK	A8IT01	Carbonic anhydrase	2	419.701	-1.2776	0.017414	81.972	yes
GAGSGSGLSR	A8JFP1	Flagellar outer dynein arm heavy chain gamma	2	424.715	-0.60226	0.022319	61.161	yes
MSATFIGNSTAIQEMFK	A8IXZ0	Tubulin beta chain	3	631.302	-0.77481	1.7132e-06	94.203	yes
TFTPAAANAVYVVDPSK	A8J9H7	Mastigoneme-like flagellar protein	2	875.954	-0.75287	3.7862e-15	144.17	yes
GGAGGADAGGGALGATGK	A8J5U4	Flagellar associated protein (Fragment)	2	672.829	-2.6711	3.7717e-11	122.01	yes
IYGGVPMPGK	A8J194	Flagellar associated protein	2	509.773	-0.85193	0.00032637	117.89	yes
QQLETFLVPAK	Q39604	28 kDa inner dynein arm light chain, axonemal	2	637.361	-1.095	4.1877e-07	140.24	yes
SGTQVTEGSGK	A8IJV9	Calcium-transporting ATPase	2	525.757	-1.4601	5.5413e-07	137.84	yes
SVPVPAGGPSLPILCSFWDGK	A8J9H7	Mastigoneme-like flagellar protein	4	546.784	0.037168	7.0163e-08	89.859	yes
YDPTMVSEILVSQAR	Q5DM57	Intraflagellar transport protein 172	2	854.932	-0.82273	3.5371e-31	188.39	yes
IENEAGLK	A8J345	Pyruvate kinase	2	437.237	-1.8809	0.018851	80.755	yes
LKEIEDEILR	A8JJ39	Dynein heavy chain 9	3	419.906	0.47943	0.0087968	67.385	yes
NVASEIASFK	A8J1M5	Flagellar outer dynein arm heavy chain beta	2	533.282	-0.79247	0.00024013	122.33	yes
YKEMQDELEYK	Q6RCE1	Intraflagellar transport protein 74	3	492.562	-1.0016	0.00016601	99.844	yes
AYLAAGGDDVDK	Q5DM57	Intraflagellar transport protein 172	2	597.785	-1.8653	2.5403e-08	142.83	yes
KYELTEEER	Q6RCE1	Intraflagellar transport protein 74	2	598.793	-0.84555	0.046653	61.344	yes
QVEQQEKDANEQAAR	A8J063	Dynein heavy chain 2	3	581.947	-2.0745	0.00022556	82.349	yes
MVLEQVGK	A8J0A5	Central pair associated protein (Fragment)	2	452.252	-0.61803	0.006331	97.635	yes
VASANIFAEQVGVEK	A8J336	Flagellar outer dynein arm heavy chain alpha	3	521.279	0.1719	8.7229e-05	75.911	yes
APTDGGTEASKR	A8IU61	Flagellar associated protein	3	397.198	-0.3673	0.021418	41.684	yes
CIDNLLPK	A8IZV9	Flagellar associated protein (Fragment)	3	324.844	0.74055	0.011818	60.436	no
ALTVPELTQQMWDAK	A8IXZ0	Tubulin beta chain	2	873.94	-0.61396	0.00020819	79.652	yes
ATPEQCR	A8J1H4	Predicted protein	2	431.198	-0.79408	0.012181	99.375	yes
DTGPAASQPAQRPADPSATTPSAK	A8JDM7	Flagellar associated protein	3	774.716	-1.5278	1.3088e-08	74.364	yes
MQGIIGSNLPSQK	Q6RCE1	Intraflagellar transport protein 74	2	694.864	-2.1811	0.055861	40.278	yes
LEGFSLFAVR	A8J1H4	Predicted protein	2	569.816	-0.83134	0.0032537	82.445	yes
LYDGANNVIAEK	A8J9H7	Mastigoneme-like flagellar protein	2	653.836	-2.3366	3.3151e-06	118.52	yes
TVLFFDCPEEEMEKR	A8HQF3	ODA5-associated flagellar adenylate kinase	3	649.294	-0.76086	0.00014144	69.456	no
LIALFTGPNSADLYDR	A8IF19	Flagellar associated protein	2	883.46	-0.90228	2.1895e-12	134.14	yes
AQLQDHNLQVQLEK	Q6RCE1	Intraflagellar transport protein 74	3	555.297	-1.2679	5.3763e-06	110.55	yes
GHADVSQTLLEK	A8JAQ5	Flagellar associated protein	3	433.23	-0.12449	1.1218e-05	113.22	yes
IYGGVPMPGK	A8J194	Flagellar associated protein	3	345.516	-0.54832	0.0090587	50.805	yes
VKDFIMDFDK	A8JDK1	Flagellar associated protein	3	419.878	0.28883	0.0401	51.726	yes
ATPAGVTESIK	A8J9H7	Mastigoneme-like flagellar protein	2	537.295	-1.0998	7.5792e-05	110.08	yes
DFDSQIKPCDGVLVFSVPEDVAVER	A8IZB7	Adenylate kinase 5 (Fragment)	3	941.129	-0.72333	1.4252e-13	97.839	yes
GSTSLPASPSAGR	A8JEB9_CHLRE Flagellar associated protein OS=Chlamydomonas reinhardtii GN=FAP274a	---	2	594.304	-0.84019	3.7782e-07	128.21	yes
MVLESELFR	A8J1M5	Flagellar outer dynein arm heavy chain beta	2	562.294	-0.34561	0.00011482	131.22	yes
TATTTTAVSGVWSK	A8IZY9	Cell wall protein pherophorin-C15	2	705.367	-1.6353	6.2908e-15	153.94	yes
YVSAIDQQVER	Q8LLV9	Intraflagellar transport particle protein 20	2	654.333	-1.1886	3.0618e-05	117.2	yes
AGADTSVAIGDGR	A8JI01	Flagellar associated protein	2	595.294	-1.5656	4.6362e-05	114.87	yes
KSDADLAK	A8IVI0	Flagellar outer dynein arm intermediate chain 1	2	424.23	-2.2155	0.011219	92.239	yes
SVYVFNCSPEMDYR	A8J336	Flagellar outer dynein arm heavy chain alpha	2	891.877	-1.3822	0.0043712	55.724	yes
GVALVSK	PYK3b	---	2	337.216	-0.76978	0.033899	81.784	yes
TDVEPIQAAK	A8J336	Flagellar outer dynein arm heavy chain alpha	2	536.288	-3.1808	0.00032261	114.86	yes
YFLSIGDWTAR	A8IJZ3	Flagellar outer dynein arm intermediate chain 2	2	664.835	-0.85217	3.1754e-28	193.3	yes
YGGELCTK	A8J9H7	Mastigoneme-like flagellar protein	2	464.216	-1.455	0.013037	85.676	yes
DLFASADTFR	A8J1M5	Flagellar outer dynein arm heavy chain beta	2	571.777	-0.54113	7.841e-07	146.71	yes
MDGAMDVWDLYYK	A8IJZ3	Flagellar outer dynein arm intermediate chain 2	2	811.847	-1.2928	0.02709	43.761	yes
VEDQMCFQWQSQLR	A8J1M5	Flagellar outer dynein arm heavy chain beta	2	935.914	-1.0975	0.043765	40.751	yes
ATDLDVFLK	A8JFP1	Flagellar outer dynein arm heavy chain gamma	2	511.282	-0.25472	0.00071213	117.7	yes
GAGFTSAPNK	A8JCJ2	Intraflagellar transport particle protein 88	2	475.241	-1.6465	0.00020869	123.79	yes
QLFHPEQLISGKEDAANNFAR	Q540H1	Tubulin alpha chain	3	795.736	-0.76245	2.0293e-15	125.03	yes
QVELQSLQDTGYHVDAK	A8J194	Flagellar associated protein	2	965.979	-1.0498	0.00067997	75.334	yes
YTDVAGVDAVNPFTSCALTPDTK	Q84X82	Flagella membrane glycoprotein	5	489.236	1.3394	4.5595e-09	84.166	yes
AMGHTYK	A8J1M5	Flagellar outer dynein arm heavy chain beta	2	404.195	-0.28696	0.010863	101.64	yes
DAIFTPAAGDAAEEAR	A8J8S5	Predicted protein	2	802.881	-0.78382	0.00020088	86.488	yes
ALTLADGTTAYVPSK	Q84X82	Flagella membrane glycoprotein	2	754.404	-1.123	1.739e-24	173.03	yes
NGAAPTNK	A8IUQ2	Flagellar associated protein	2	386.701	-2.1588	0.0089185	89.886	yes
NIDYVLTSPFLR	A8IFD6	Predicted protein	2	719.39	-0.44733	3.1513e-06	119.25	yes
QADVEDYAK	A8IP29	Predicted protein (Fragment)	2	519.741	-1.4974	0.0029321	91.313	yes
RDEVTSLKR	A8JDH8	Dynein heavy chain 9 (Fragment)	4	276.66	0.093655	0.0017878	76.228	yes
TQDMPAK	A8J336	Flagellar outer dynein arm heavy chain alpha	3	264.13	0.15441	0.022639	58.604	yes
YTPLQEAMMYAR	A8JAQ5	Flagellar associated protein	2	737.347	-1.1496	2.4334e-06	122.46	yes
AFGMDFPEPFK	A8JFU2	Cilia- and flagella-associated protein 65 (Fragment)	2	643.3	-1.0758	1.142e-05	126.19	yes
ALSMQDTPENPWK	A8J1M5	Flagellar outer dynein arm heavy chain beta	2	766.856	-1.313	0.017628	45.825	yes
ALTVPELTQQMWDAK	A8IXZ0	Tubulin beta chain	3	582.963	-0.18078	3.4962e-05	85.837	yes
MGDVFAEIAK	A8IFZ1	Flagellar associated protein (Fragment)	3	360.851	0.73696	0.0055572	57.532	yes
LAQGFSYTPASCGSSR	A8INZ2	Cell wall protein pherophorin-C9 (Fragment)	2	844.888	-1.8408	2.9948e-05	97.502	yes
LNQLCVSGK	Q3HTK4	Cell wall protein pherophorin-C3	2	509.771	-1.4357	0.0013726	102.52	yes
HNLVVFR	A8JA42	Intraflagellar transport protein 56	3	295.508	0.067513	0.0022853	95.793	yes
LENMQSMLEQCEK	A8J1M5	Flagellar outer dynein arm heavy chain beta	3	547.242	-0.13401	4.6257e-06	116.19	yes
NALHYAAAK	A8JAQ5	Flagellar associated protein	3	320.175	0.13802	0.0038407	66.692	yes
YDPTMVSEILVSQAR	Q5DM57	Intraflagellar transport protein 172	2	854.932	-0.57343	5.947e-12	138.28	yes
AAEGGEVEVVK	A8J1M5	Flagellar outer dynein arm heavy chain beta	2	544.285	-1.5431	0.00024801	100.38	yes
LSVDYGKK	Q540H1	Tubulin alpha chain	3	303.84	1.2648	0.012258	62.546	yes
WALMIDPQLQGIK	A8J1M5	Flagellar outer dynein arm heavy chain beta	3	504.946	0.029134	0.00011506	93.623	yes
ASVEDYPSKPR	A8J336	Flagellar outer dynein arm heavy chain alpha	2	624.815	-2.1384	0.0032462	92.112	yes
CDQDKPDQFEK	B8LIX8	Intraflagellar transport protein 25	3	470.538	-2.0405	0.0020265	74.987	yes
DLTPKPPPTTAVDEFK	A8ITV9	Cilia- and flagella-associated protein 70	3	585.977	-1.6068	4.0155e-05	89.468	yes
FFLIDGFPR	A8HQF3	ODA5-associated flagellar adenylate kinase	2	556.3	-0.40912	0.00034436	126.07	no
GTANMKDVLTDLAGAAR	A8J194	Flagellar associated protein	3	573.961	-0.827	2.1777e-06	99.915	yes
GTANMKDVLTDLAGAAR	A8J194	Flagellar associated protein	3	573.961	-0.43557	6.6873e-05	86.005	yes
EEGAGGGADKPSGSGAVSGK	A8JAF2	Cilia- and flagella-associated protein 43	3	573.271	-1.5617	8.0906e-07	93.92	yes
LCSSVQQGNK	PYK3b	---	2	560.774	-1.6498	6.8982e-09	149.96	yes
MDGAAAAAAAGSDPDLGK	A8JAQ5	Flagellar associated protein	2	794.867	-1.422	1.0451e-08	113.86	yes
TSCGGGQVVSR	A8I9P1	Predicted protein (Fragment)	2	554.264	-1.2239	0.016483	59.796	yes
ALNDYMESK	A8J336	Flagellar outer dynein arm heavy chain alpha	2	535.745	-1.0045	0.0011574	105.46	yes
CPYDFFADRPGVR	A8J9H7	Mastigoneme-like flagellar protein	3	533.917	-0.15342	0.00063544	83.137	yes
GGENALQVLPPLSDIPPEAR	A8JA42	Intraflagellar transport protein 56	2	1037.05	-0.72418	3.055e-14	119.27	yes
LEALTTELMTK	A8HQE0	Predicted protein	3	417.228	0.22116	4.9424e-05	98.898	yes
NVAELTR	A8J134	Flagellar associated protein	2	401.725	0.081749	0.017011	91.069	yes
KFDPLNR	A8JCJ2	Intraflagellar transport particle protein 88	3	297.168	0.30245	0.036341	52.636	yes
MNALLSEMK	A8J336	Flagellar outer dynein arm heavy chain alpha	2	518.762	-0.77874	0.00054285	130.63	yes
QVNQWEDALR	Q5DM57	Intraflagellar transport protein 172	2	629.812	-1.0164	0.00093972	95.618	yes
LDLYETAMPISLIR	A8J336	Flagellar outer dynein arm heavy chain alpha	2	817.945	-1.4246	0.00026332	95.854	yes
HKDYDVHTVK	A8J336	Flagellar outer dynein arm heavy chain alpha	4	311.162	0.84194	0.036307	39.625	yes
MSATFIGNSTAIQEMFK	A8IXZ0	Tubulin beta chain	4	473.729	0.19012	0.00020192	64.52	yes
SGSLEGYPSVLGIIAESK	A8J1M5	Flagellar outer dynein arm heavy chain beta	3	602.988	-0.88941	4.1481e-12	125.45	yes
SVLPTFR	A8J594	Flagellar outer dynein arm 16 kDa light chain LC3	2	410.24	0.76687	0.0098591	104.21	yes
VALLNAK	A8J336	Flagellar outer dynein arm heavy chain alpha	3	243.494	0.92149	0.0068543	77.748	yes
AIPTYDELPR	A8J1M5	Flagellar outer dynein arm heavy chain beta	2	587.809	-0.45901	5.1533e-09	153.1	yes
MQVFQEESQPVIDYLR	A8IZB7	Adenylate kinase 5 (Fragment)	2	999.485	-0.55662	1.8885e-18	153.92	yes
ADAGAVHDLQAR	A8IFZ1	Flagellar associated protein (Fragment)	2	612.31	-2.639	0.00040956	99.669	yes
FFLIDGFPR	A8HQF3	ODA5-associated flagellar adenylate kinase	2	556.3	-0.96369	0.0012303	103.55	no
AALVVSMAAEPTPK	A8J194	Flagellar associated protein	2	700.876	-1.171	4.5183e-05	102.33	yes
DTGPAASQPAQR	A8JDM7	Flagellar associated protein	2	599.794	-1.7561	4.5856e-11	149.23	yes
LDILSDNIK	A8JBJ1	Hydroxyproline-rich cell wall protein (Fragment)	2	515.793	-0.79359	0.0016015	100.88	yes
LSEELLVADAEK	A8J134	Flagellar associated protein	2	658.851	-1.2977	1.7463e-06	125.53	yes
TCAHWLEPILK	A8J336	Flagellar outer dynein arm heavy chain alpha	3	456.576	0.436	0.00038887	79.659	yes
EDLAALEK	Q540H1	Tubulin alpha chain	2	444.737	0.24562	0.0088301	90.15	yes
GQAAIASMNLAAVSSATPCRPCEDGTWSK	A8J9H7	Mastigoneme-like flagellar protein	4	763.853	-1.1771	1.7011e-33	142.65	yes
EPSSGNLR	A8J0V2	Flagellar associated protein, calcium-transporting ATPase (Fragment)	2	430.217	-1.725	0.0078244	93.162	yes
HLLPLLDGK	A8JAC0	Flagellar associated protein	3	335.875	0.7327	0.0014445	76.679	yes
LLPDTASLADK	Q946G4	Intraflagellar transport protein IFT52	3	381.88	0.071159	0.00040246	79.201	yes
QHLGWGHWFDR	A8J336	Flagellar outer dynein arm heavy chain alpha	4	360.425	0.71681	0.00124	71.153	yes
AILLTDEALPFDTLR	A8IL98	Predicted protein	2	844.467	-0.80039	2.2796e-17	150.05	yes
KTQAGGTDVFAVACTDGSVK	A8IXE2	Intraflagellar transport particle protein 80	3	671.33	-0.79494	2.9014e-07	92.01	yes
EVDEQMLNVQNK	A8IXZ0	Tubulin beta chain	2	731.846	-1.9465	0.00014923	101.39	yes
LASGGDDCR	A8J6J2	Predicted protein (Fragment)	2	475.703	-0.51342	0.00093929	111.46	yes
NADMSEEMQADAVDCATQALEK	A8JH45	Outer dynein arm light chain 8	3	815.007	-0.88051	4.7611e-31	148.66	yes
IGETLEEVK	Q2XQY7	Intraflagellar transport protein 57	2	509.277	-0.53485	0.0012025	104.22	yes
MQGIIGSNLPSQK	Q6RCE1	Intraflagellar transport protein 74	2	686.866	-0.76808	7.6088e-05	112.62	yes
KLDGDNDLK	Q9SWQ6	Dynein light chain roadblock	2	509.264	-2.1024	0.0025155	99.283	yes
TADGSTETPSAK	A8J1C1	Ubiquitin-activating enzyme E1	2	582.773	-1.3467	1.9993e-16	173.19	yes
TVLFFDCPEEEMEK	A8HQF3	ODA5-associated flagellar adenylate kinase	3	591.929	-0.84691	1.9528e-05	101.32	no
ECTACPAGTIAKPAALTAR	A8J9H7	Mastigoneme-like flagellar protein	3	653.664	-1.277	7.0973e-05	70.986	yes
EGTPNTGADGAAAGGGALAR	A8IFZ1	Flagellar associated protein (Fragment)	2	857.411	-1.594	6.4162e-05	71.853	yes
LLEAGASPMVPAFK	A8JAQ5	Flagellar associated protein	2	723.887	-0.56827	0.00024983	79.639	yes
QLASNIAALVDDLNVHVK	Q6RCE1	Intraflagellar transport protein 74	3	640.69	-0.96111	1.8231e-28	164.02	yes
VALEGLSVVK	A8HQF3	ODA5-associated flagellar adenylate kinase	2	507.813	-0.34828	4.521e-09	154.24	yes
AAAQADADGGDIGGGATIK	A8JAQ5	Flagellar associated protein	3	553.604	-0.87286	6.9819e-15	122.44	yes
AFGMDFPEPFK	A8JFU2	Cilia- and flagella-associated protein 65 (Fragment)	3	429.202	0.082143	0.00053195	74.841	yes
DNTEVEQMTQQIR	Q6RCE1	Intraflagellar transport protein 74	2	796.373	-1.422	8.5026e-12	147.1	yes
SGTQVTEGSGK	A8IJV9	Calcium-transporting ATPase	2	525.757	-2.3076	0.0027542	77.894	yes
ADAGEAVSSVAAEAAWR	A8ITV9	Cilia- and flagella-associated protein 70	2	830.9	-0.64324	3.6406e-15	144.3	yes
LSDDEIAK	A8J244	Isocitrate lyase	3	297.487	0.21069	0.004089	75.109	yes
VLYPASVGVYK	A8IAA8	Flagellar associated protein	2	598.34	-1.2007	1.9884e-05	120.77	yes
FEELLAK	Q6RCE1	Intraflagellar transport protein 74	2	425.239	0.10045	0.012401	98.997	yes
VHSAGADGR	A8ISR9	DnaJ-like protein (Fragment)	2	435.215	-1.2698	0.010213	74.165	yes
AGDVMNIK	Q84X82	Flagella membrane glycoprotein	3	288.481	0.65615	0.0081562	63.565	yes
ALELVHLK	A8IW55	ABC transporter, multidrug resistance associated protein	3	308.196	1.1173	0.030926	45.081	yes
ALTLADGTTAYVPSK	Q84X82	Flagella membrane glycoprotein	2	754.404	-0.78755	1.739e-24	173.03	yes
EGLSDAGVDSSK	A8J0V2	Flagellar associated protein, calcium-transporting ATPase (Fragment)	2	582.773	-2.2325	3.8946e-06	118.24	yes
GGMYPEASK	A8ITN7	Flagellar associated protein	2	478.213	-2.1374	0.058281	46.001	yes
GLGDGLKR	A8I9N1	Predicted protein (Fragment)	3	272.496	0.35139	0.025613	51.787	yes
TYAAAAASLQGK	A8J9H7	Mastigoneme-like flagellar protein	2	576.306	-1.5174	1.7362e-22	180.09	yes
AVCMISNSTAIGEIFSR	Q540H1	Tubulin alpha chain	2	936.453	-0.49131	1.3675e-20	154.52	yes
KGMDMTPGGKDESK	A8J1M5	Flagellar outer dynein arm heavy chain beta	4	370.925	-0.58137	0.00060963	59.673	yes
KPEVIDDFLR	A8ITB4	WD-repeat protein of flagellum central pair	3	411.228	0.44464	5.7335e-05	105.65	yes
MDQMQHSEGR	A8J244	Isocitrate lyase	3	417.501	-0.5935	0.014945	42.802	yes
TTTATSER	Q3HTK4	Cell wall protein pherophorin-C3	2	433.714	-0.63848	0.008257	91.867	yes
LKEEAAALGK	A8HX38	Eukaryotic translation elongation factor 1 alpha 1	2	515.301	-0.54782	0.0017111	103.91	yes
ALTLADGTTAYVPSK	Q84X82	Flagella membrane glycoprotein	2	754.404	-0.65927	1.4226e-30	178.14	yes
IYGGVPMPGK	A8J194	Flagellar associated protein	2	517.771	-1.8363	0.00085737	87.639	yes
VVAALLEAGHQPNQAADTGGDIPLSR	A8JAQ5	Flagellar associated protein	3	867.452	-0.55048	4.8532e-17	106.99	yes
VYGGVNASK	Q5DM57	Intraflagellar transport protein 172	2	447.738	-1.4928	0.002462	94.692	yes
EGTFSNLPAGTTIK	A8IT01	Carbonic anhydrase	2	718.375	-1.3517	1.7874e-26	184.99	yes
GSTTTYTGCANPTNDPK	A8J049	Hydroxyproline-rich glycoprotein, cell wall protein	2	892.891	-2.1366	7.5188e-06	98.281	yes
AKPAATVNYSK	A2T2X4	Intraflagellar transport protein 46	2	575.317	-3.5489	0.00012209	119.39	yes
IYDAPVGGTLLR	A8J9H7	Mastigoneme-like flagellar protein	2	637.859	-0.80829	8.7e-05	111.94	yes
EIVHIQGGQCGNQIGAK	A8IXZ0	Tubulin beta chain	4	452.982	-0.71426	8.3599e-05	80.738	yes
EVRPALEDLPGMSAEAAK	A8JAQ5	Flagellar associated protein	3	628.656	-0.7272	1.5203e-11	125.79	yes
LQGEAANVDAQLADLDGQIK	A8JBY2	Flagellar associated protein	3	690.355	-0.39615	1.5209e-15	128.72	yes
LWVHECER	A8J1M5	Flagellar outer dynein arm heavy chain beta	3	376.847	0.52331	0.010178	63.419	yes
QVEEPIYFVDFLR	A8JFP1	Flagellar outer dynein arm heavy chain gamma	2	827.927	-0.97122	0.00045307	98.676	yes
TVLFFDCPEEEMEKR	A8HQF3	ODA5-associated flagellar adenylate kinase	3	643.962	-0.61856	6.8125e-25	168.45	no
KAEEEAEAAK	A8J793	Flagella associated protein	2	538.267	-3.5202	0.0004448	114.72	yes
NDINSALENAMEAK	A8JCJ2	Intraflagellar transport particle protein 88	2	760.356	-0.64535	1.8537e-07	127.83	yes
QDAPASR	A8J793	Flagella associated protein	2	372.685	-0.70662	0.046143	76.221	yes
SLLELDLGLK	A8J1M5	Flagellar outer dynein arm heavy chain beta	2	550.832	-1.1259	0.00028866	120.06	yes
YNEFQVK	A8J336	Flagellar outer dynein arm heavy chain alpha	2	464.232	-1.0568	0.010986	101.43	yes
QGEVVAVTGDGTNDAPALK	A8J0V2	Flagellar associated protein, calcium-transporting ATPase (Fragment)	3	614.646	-0.32834	5.1999e-07	90.718	yes
AYHEQLSVAEITNAAFEPASMMVK	Q540H1	Tubulin alpha chain	3	890.424	-0.83993	5.7734e-11	94.389	yes
DLGLTPEDDFVLR	A8J336	Flagellar outer dynein arm heavy chain alpha	2	745.38	-0.50887	2.0942e-10	133.16	yes
AQAATGSLGLGAFSACR	A8IMD2	Predicted protein (Fragment)	2	819.407	-0.58135	1.6193e-36	186.45	yes
QCLGSPTPAEYEAVVAER	A8I439	Flagellar associated protein	2	988.973	-1.6093	1.7702e-16	147.25	yes
QPWTATSNK	A8IZV9	Flagellar associated protein (Fragment)	2	516.759	-1.3777	0.0020389	97.734	yes
SQAVDASEYEALCR	A8J336	Flagellar outer dynein arm heavy chain alpha	2	799.859	-1.7418	3.0017e-11	140.8	yes
TLKVEDVAYFR	A8J194	Flagellar associated protein	3	447.578	0.45302	0.0029392	72.705	yes
LDNDNIK	A8J1M5	Flagellar outer dynein arm heavy chain beta	2	416.214	-0.85998	0.021008	87.639	yes
SIIEAYAAK	A8J134	Flagellar associated protein	3	322.515	0.68396	0.00029535	99.139	yes
TLAGTNPTFSR	Q5DM57	Intraflagellar transport protein 172	2	582.804	-1.1962	1.7111e-05	122.55	yes
VSINGEGWTVNK	A8J336	Flagellar outer dynein arm heavy chain alpha	2	652.336	-0.81703	2.1387e-22	177.38	yes
TVLFFDCPEEEMEK	A8HQF3	ODA5-associated flagellar adenylate kinase	2	895.387	-0.85232	0.0013605	61.167	no
VAITDPYYK	A8JAQ5	Flagellar associated protein	2	535.282	-0.9846	0.0017494	99.815	yes
DHYLTQGK	A8HQF3	ODA5-associated flagellar adenylate kinase	2	481.241	-3.1409	0.0025094	126.07	no
MMLTFSVVPSPK	A8IXZ0	Tubulin beta chain	2	676.851	-0.56441	1.1485e-06	122.46	yes
SLQELEADLK	A8IKJ2	Flagellar associated protein	2	573.306	-0.56778	1.067e-06	146.36	yes
AAGIIEVLDPR	Q5DM57	Intraflagellar transport protein 172	2	577.332	-0.652	0.0022363	80.688	yes
AKPAATVNYSK	A2T2X4	Intraflagellar transport protein 46	3	383.88	-2.2363	0.00012351	101.53	yes
GGSGSPSGGMSSPR	A8J4C9	Flagellar associated protein	2	610.77	-1.4588	0.00047705	85.287	no
AHAAPPEPSTPAR	A8J134	Flagellar associated protein	2	651.333	-1.2038	0.0016824	72.705	yes
DRPNEVVFGLADGK	Q5DM57	Intraflagellar transport protein 172	3	506.263	-0.017283	0.00022885	91.657	yes
GCNNPVNDYLK	A8J336	Flagellar outer dynein arm heavy chain alpha	2	647.298	-1.3836	5.5027e-10	148.18	yes
WVVPQAQLLEK	Q68RJ5	Intraflagellar transport protein 81	3	437.587	0.22643	4.6905e-05	99.283	yes
ALTVPELTQQMWDAK	A8IXZ0	Tubulin beta chain	2	873.94	-0.70588	2.4514e-06	112.17	yes
KCPGGTATMDGYR	A8J9H7	Mastigoneme-like flagellar protein	3	471.88	-0.84941	0.00081334	65.374	yes
MVLESELFR	A8J1M5	Flagellar outer dynein arm heavy chain beta	2	562.294	-0.41598	1.9301e-05	139.98	yes
NDINSALENAMEAK	A8JCJ2	Intraflagellar transport particle protein 88	2	760.356	-0.4285	9.425e-15	149.73	yes
VLADYGVLSK	Q27YU0	Flagellar radial spoke protein 1	2	532.803	-0.57175	0.0003109	105.46	yes
MDQMQHSEGR	A8J244	Isocitrate lyase	2	625.748	-1.3417	0.043395	42.243	yes
QIPTEEGR	A8IXE2	Intraflagellar transport particle protein 80	2	465.238	-0.75266	0.041595	69.812	yes
KNCNLPGVK	PYK3b	---	2	515.279	-1.2772	0.047116	61.161	yes
QHGDVVAVTGDGTNDAPALK	A8IJV9	Calcium-transporting ATPase	3	655.661	-1.7295	1.7602e-10	105.96	yes
AGAGGTEPLAVAK	A8JH20	Protein tyrosine phosphatase 1	2	571.314	-1.0507	1.1182e-06	118.87	yes
AQTSCYGGNDASILR	A8J1H4	Predicted protein	2	806.873	-1.6318	1.2649e-08	129.88	yes
DAVVDTAVAVGTGAK	A8IUQ2	Flagellar associated protein	2	687.367	-0.93626	9.2631e-39	193.47	yes
GHADVSQTLLEK	A8JAQ5	Flagellar associated protein	2	649.341	-2.1759	3.7193e-07	131.66	yes
GLQQPASFVTK	A8IV22	Dynein heavy chain 7 (Fragment)	2	588.325	-2.1414	1.2006e-05	125.82	yes
LGDKECEYNK	A8J336	Flagellar outer dynein arm heavy chain alpha	3	419.192	-1.9883	0.0011953	87.184	yes
CYAALGDIAK	Q5DM57	Intraflagellar transport protein 172	2	541.271	-1.8554	0.00020869	123.79	yes
DALQAMANFWR	A8J4C9	Flagellar associated protein	2	661.819	-0.51307	5.097e-07	138.63	yes
ELANMPGDDPK	A8J336	Flagellar outer dynein arm heavy chain alpha	2	593.774	-1.8069	0.0011086	86.772	yes
KAASDPGGLLK	A8J194	Flagellar associated protein	2	528.806	-3.0318	0.0085022	71.176	yes
LLPLCSQK	A8IVI0	Flagellar outer dynein arm intermediate chain 1	2	479.773	-0.58756	0.0043107	104.44	yes
NEYTYTSWLAR	A8JA42	Intraflagellar transport protein 56	2	702.333	-0.71738	3.1106e-10	154.36	yes
SAVQMYR	Q5DM57	Intraflagellar transport protein 172	2	427.713	-0.34497	0.044302	77.058	yes
GTHLLFR	Q5DM57	Intraflagellar transport protein 172	3	281.833	0.44508	0.001609	122.98	yes
QLLEQGGMYSLEKPIGDMK	A8JFP1	Flagellar outer dynein arm heavy chain gamma	3	713.027	-1.2151	2.9093e-10	115.42	yes
LDHKFDLMYAK	Q540H1	Tubulin alpha chain	4	345.93	0.67035	0.0033469	59.198	yes
YTDVAGVDAVNPFTSCALTPDTK	Q84X82	Flagella membrane glycoprotein	3	814.721	-0.50593	2.2378e-13	113.51	yes
FLFLGQEIR	A8IUF0	Flagellar inner arm dynein 1 heavy chain beta	2	561.819	0.058573	0.0011552	105.52	yes
KPTVESALEATK	A8JG12	Predicted protein (Fragment)	3	425.238	-0.80268	0.00020835	87.083	yes
MLMSIVDMVK	A8J194	Flagellar associated protein	3	400.201	0.84975	0.0046332	56.013	yes
SLGGATSGAAAAEEK	Q6RCE1	Intraflagellar transport protein 74	3	440.553	-1.901	4.2968e-05	85.909	yes
ELGEQMAAIFR	A8IT59	Predicted protein	2	632.821	-0.84114	0.00030834	98.902	yes
SAAPTGFTSK	A8JEB9_CHLRE Flagellar associated protein OS=Chlamydomonas reinhardtii GN=FAP274a	---	2	483.748	-1.4583	0.0003145	108.35	yes
DSNPATYGDAK	A8J1H4	Predicted protein	2	569.754	-2.1172	0.0002543	100.22	yes
ERPDLEEEKNK	A8JJ39	Dynein heavy chain 9	4	347.427	-0.77818	0.0018598	67.385	yes
YTDVAGVDAVNPFTSCALTPDTK	Q84X82	Flagella membrane glycoprotein	2	1221.58	-0.53649	1.4209e-46	183.09	yes
LYDGANNVIAEK	A8J9H7	Mastigoneme-like flagellar protein	2	653.836	-1.0844	0.0011033	87.447	yes
GKSEPLFLLYR	A8J594	Flagellar outer dynein arm 16 kDa light chain LC3	3	441.587	0.55299	0.00053976	88.021	yes
IDKENAMAEK	A8JEB9_CHLRE Flagellar associated protein OS=Chlamydomonas reinhardtii GN=FAP274a	---	3	383.525	-0.46841	0.0028979	77.185	yes
MLMSIVDMVK	A8J194	Flagellar associated protein	3	405.532	0.09761	0.0001407	89.047	yes
MNECVENMPLKEK	A8IJZ3	Flagellar outer dynein arm intermediate chain 2	3	541.251	-1.1986	4.0533e-05	113.4	yes
KLSDDEIAK	A8J244	Isocitrate lyase	2	509.774	-2.1322	0.012189	77.062	yes
MGTASQRPGTGQQAAAAAAAAR	Q6RCE1	Intraflagellar transport protein 74	3	681.676	-1.8463	3.4495e-12	108.13	yes
TDALGAYLLTSDADEYDKPFMTGER	A8J244	Isocitrate lyase	4	695.575	-0.97189	4.8432e-17	112.48	yes
TLEWLVQR	A8IFZ1	Flagellar associated protein (Fragment)	2	522.795	0.59422	0.0055356	100.02	yes
GALALGAGGLGK	Q6RCE1	Intraflagellar transport protein 74	3	328.866	0.53998	2.653e-05	105.98	yes
LDAQLSELDPLLR	A8IUS6	Flagellar associated protein	2	741.912	-1.0917	1.1466e-06	118.51	yes
LQENANAK	Q946G4	Intraflagellar transport protein IFT52	2	444.233	-1.2032	0.0010813	136.57	yes
SLEPYDK	A8ITN7	Flagellar associated protein	2	426.211	-0.63519	0.021706	87.323	yes
TTTATSER	Q3HTK4	Cell wall protein pherophorin-C3	2	433.714	-0.69199	0.0027172	124.74	yes
DHSCGGYVK	A8J194	Flagellar associated protein	2	511.722	-2.6296	0.016866	70.552	yes
MINEADMAK	A8J1M5	Flagellar outer dynein arm heavy chain beta	2	511.736	-1.2332	8.8394e-05	131.82	yes
NVIHDGAR	A8J9P2	Flagellar associated protein (Fragment)	3	294.491	-0.44846	0.0011066	95.909	yes
LILVGAENK	A8JJ39	Dynein heavy chain 9	2	478.792	-0.54998	0.00053727	121.73	yes
SSVCDIPPK	A8IXZ0	Tubulin beta chain	2	501.75	-1.386	0.0028294	92.051	yes
YDNPVLVSTSK	Q39604	28 kDa inner dynein arm light chain, axonemal	2	611.819	-1.7579	0.00040809	96.464	yes
TLFDEWFR	A8J063	Dynein heavy chain 2	2	557.272	-0.48386	0.0041794	107.57	yes
AALAEANKK	A8J1M5	Flagellar outer dynein arm heavy chain beta	2	458.267	-2.0176	0.0027532	98.044	yes
ETVEDLVMVK	A8J336	Flagellar outer dynein arm heavy chain alpha	2	589.802	-1.6524	0.0027918	73.885	yes
LQDLAAALEGK	A8IFZ1	Flagellar associated protein (Fragment)	2	564.817	-0.88155	0.00045717	95.264	yes
LYFDLNDRPLK	A8JDC5	Flagellar outer arm dynein 14 kDa light chain LC5	3	465.254	0.64113	0.00010165	102.4	yes
SSVCDIPPK	A8IXZ0	Tubulin beta chain	3	334.836	0.10102	0.007901	57.59	yes
TDLSKPDR	A8J336	Flagellar outer dynein arm heavy chain alpha	2	466.246	-1.8614	0.047893	90.696	yes
CIFLDLEPTVVDEVR	Q540H1	Tubulin alpha chain	2	902.961	-0.73688	1.4565e-61	235.22	yes
DAVEMYSR	Q5DM57	Intraflagellar transport protein 172	2	485.719	-1.176	0.0081954	92.051	yes
IPLPELR	A8I9R9	Flagellar associated protein (Fragment)	2	419.263	0.79475	0.044767	76.847	yes
DVDKLPVDR	A8JG37	Flagellar associated protein	3	352.861	0.47037	0.058844	50.353	yes
MSTEYLEDFLSSTAK	A8JFP1	Flagellar outer dynein arm heavy chain gamma	3	574.603	-0.2499	4.2968e-05	85.909	yes
SHFQEATDIYKR	A8JA42	Intraflagellar transport protein 56	3	498.916	-1.0668	0.0018559	61.235	yes
TDCPSTTAPSSTVWR	A8HP72	Predicted protein	2	833.38	-2.1432	0.00097906	68.972	yes
DIAFYIK	A8IRP4	Flagellar outer dynein arm light chain 6	2	435.242	0.11118	0.01024	102.71	yes
GQKFEDLEVAK	A8IVI0	Flagellar outer dynein arm intermediate chain 1	3	421.891	-0.95923	0.0088635	62.088	yes
CFTCTFGTFNEEFAQPICK	A8IMD2	Predicted protein (Fragment)	3	786.339	-1.3252	8.9569e-15	119.46	yes
DLDPQNDLEFLR	A8IY95	Dynein light chain roadblock	2	737.862	-1.0432	2.8344e-07	132.06	yes
FEDLEVAK	A8IVI0	Flagellar outer dynein arm intermediate chain 1	2	475.745	-0.32001	0.0042653	105.52	yes
APAGASIIGAGPPGTAMR	Q6RCE1	Intraflagellar transport protein 74	2	797.922	-1.6331	1.0679e-11	129.88	yes
TIIEWDLLR	A8IYL6	Predicted protein (Fragment)	2	579.83	-0.34125	0.00071213	117.7	yes
TYAAAAASLQGK	A8J9H7	Mastigoneme-like flagellar protein	2	576.306	-2.1429	4.3484e-16	168.61	yes
AVLQTFER	A8J0A5	Central pair associated protein (Fragment)	2	482.267	-0.59274	0.0046659	102.62	yes
LGWTADYVMANSPR	A8IZY9	Cell wall protein pherophorin-C15	2	798.877	-1.0171	0.00023864	82.202	yes
SWTCMEVEGAAPEPR	A8J336	Flagellar outer dynein arm heavy chain alpha	2	868.374	-1.7419	0.0062288	49.988	yes
VAALSEER	Q8LLV9	Intraflagellar transport particle protein 20	2	437.735	-0.13348	0.003848	115.49	yes
ARPDAMDGAAAAR	A8JAI0	Flagellar associated protein	2	644.807	-2.0695	0.029799	44.045	yes
DVEIAAR	A8J4C9	Flagellar associated protein	2	387.211	-1.0416	0.058424	72.789	no
LDWVVSDPEVSLLAAK	A8JDK1	Flagellar associated protein	3	581.317	-0.75968	5.7144e-05	83.692	yes
PIVTGPDTNFFMAGK	A8J9H7	Mastigoneme-like flagellar protein	4	399.454	0.55545	0.00012249	73.927	yes
STLNNDQVQASTLELVR	A8J0N6	Flagellar associated protein	2	944.492	-0.8018	4.9172e-46	204.23	yes
VPAGCTDYCCTK	A8HP37	Cell wall protein pherophorin-C13	2	716.289	-1.2399	0.0010602	88.021	yes
AILMDLEPGTMDSVR	A8IXZ0	Tubulin beta chain	2	824.408	-1.597	0.00014615	92.265	yes
VLVDDALVAGWIR	A8J336	Flagellar outer dynein arm heavy chain alpha	3	476.273	0.20237	1.7865e-07	118.9	yes
YSIDPTTYHFVTHLAMGPESCK	A8J9H7	Mastigoneme-like flagellar protein	4	643.298	-1.0618	1.3503e-08	86.539	yes
AELPESLK	A8J336	Flagellar outer dynein arm heavy chain alpha	2	443.748	-0.76903	0.0081954	92.051	no
LVIDGSVPEDPAAK	A8IDD2	Flagellar associated protein (Fragment)	3	470.921	-0.45752	7.7797e-05	84.365	no
VKGEQELMIQK	Q8LLV9	Intraflagellar transport particle protein 20	3	434.908	-1.4691	0.00068216	86.772	yes
ASDDMTVVPLFFR	A8IAB5	Flagella associated protein	2	757.371	-0.79357	0.00044877	89.189	yes
KVEKDEDYIR	A8IJZ3	Flagellar outer dynein arm intermediate chain 2	3	432.226	-1.7278	0.027156	46.352	yes
SGSEVGLK	A8HQF3	ODA5-associated flagellar adenylate kinase	2	388.711	-0.56697	0.042327	69.598	yes
SSGVGDR	A8J336	Flagellar outer dynein arm heavy chain alpha	2	339.164	-0.19665	0.040625	78.728	yes
VAPAFTTPK	A8JIF0	Cell wall protein pherophorin-C8 (Fragment)	2	466.266	-1.0644	0.0017494	99.815	yes
GVALNTASPIYK	Q84X82	Flagella membrane glycoprotein	2	617.346	-1.4764	3.1926e-08	141.58	yes
LAADVMDVPTLIIAR	A8J244	Isocitrate lyase	3	533.304	-0.052947	2.4273e-05	91.812	yes
LSVPDSAK	A8J1M5	Flagellar outer dynein arm heavy chain beta	2	408.727	-1.0741	0.002146	128.38	yes
AAEEVATSALAEVAAATK	A8I9J4	Nucleoredoxin 2	3	568.3	-1.0803	6.7273e-12	120.77	yes
HAAIALDDKR	A8J336	Flagellar outer dynein arm heavy chain alpha	2	555.307	-1.9757	1.2305e-05	136.52	yes
INMGAGNK	A8J1D8	Vegetative cell wall protein gp1	2	410.703	-1.7941	0.057312	53.968	yes
KAASDPGGLLK	A8J194	Flagellar associated protein	3	352.873	-0.49888	0.003298	59.227	yes
YESADDKQTGR	A8JHA7	Predicted protein	3	423.862	-1.0318	0.00032265	93.623	yes
AAEANNPNTYIIR	Q5DM57	Intraflagellar transport protein 172	2	723.87	-1.3787	3.2566e-14	151.3	yes
ASHEHKDHGDVEPPDDSR	A8IVI0	Flagellar outer dynein arm intermediate chain 1	4	507.726	-0.50433	6.6043e-05	64.249	yes
QHMEMENK	A2T2X4	Intraflagellar transport protein 46	3	354.816	-0.64203	0.0061799	68.016	yes
GLSSAPSAGMAGR	A8JFU2	Cilia- and flagella-associated protein 65 (Fragment)	2	589.285	-1.5685	0.0038057	58.829	yes
GMSAYAQLQEAEFASEK	A8J244	Isocitrate lyase	2	930.428	-1.2296	1.9594e-45	197.49	yes
LFDLCDVDK	A8HNF2	Flagellar associated protein	2	562.768	-1.0509	0.0013726	102.52	yes
AQDGYGPPPGEASK	A8J0P3	Predicted protein	2	687.32	-2.3256	0.00049321	83.54	yes
CGINYQPPTVVPGGDLAK	Q540H1	Tubulin alpha chain	4	472.242	0.66697	6.934e-05	75.018	yes
ELANMPGDDPK	A8J336	Flagellar outer dynein arm heavy chain alpha	2	601.772	-1.442	0.01497	56.205	yes
QLEEANQLIAELQSR	A8I439	Flagellar associated protein	2	871.458	-0.80209	8.8095e-19	161.91	yes
RYEIGLDK	A8JDH8	Dynein heavy chain 9 (Fragment)	3	331.85	-0.28808	0.020748	55.064	yes
TIQFVDWCPTGFK	Q540H1	Tubulin alpha chain	3	533.594	-0.39338	0.00013189	91.62	yes
AQTSCYGGNDASILR	A8J1H4	Predicted protein	2	806.873	-1.7304	4.9185e-08	120.9	yes
EAEEQALQGPK	A8JA42	Intraflagellar transport protein 56	2	600.299	-1.188	4.2499e-05	115.33	yes
EVDEQMLNVQNK	A8IXZ0	Tubulin beta chain	2	731.846	-2.0618	0.00010443	103.14	yes
EVSSVTSTVNDVEKDMVTVPGTVR	A8IP29	Predicted protein (Fragment)	3	855.762	-0.74932	6.5239e-09	78.352	yes
DVDLVLNTIK	A8J1M5	Flagellar outer dynein arm heavy chain beta	2	565.327	-0.86296	4.4751e-06	142.08	yes
KEAAEGESFGSDLK	A8J194	Flagellar associated protein	3	489.904	-1.0183	0.0011684	57.525	yes
LDDLLALELHK	A8J336	Flagellar outer dynein arm heavy chain alpha	3	427.247	0.36274	5.7058e-05	97.734	yes
MTAEVATINTGK	A8ITB4	WD-repeat protein of flagellum central pair	2	618.319	-2.6622	0.00012575	109	yes
VLYPASVGVYK	A8IAA8	Flagellar associated protein	3	399.229	0.61662	0.00051573	75.387	yes
GLDLAPGGR	A8J336	Flagellar outer dynein arm heavy chain alpha	2	428.238	0.20372	0.03805	59.35	yes
MGCEVYHALK	A8JH98	Enolase	2	612.281	-2.3456	0.0004782	94.692	yes
SLVSGSEDK	A8J3X0	Predicted protein (Fragment)	2	461.23	-1.1747	0.002147	96.957	yes
TTFTDVQETYNR	Q2XQY7	Intraflagellar transport protein 57	2	737.844	-1.8655	6.9384e-23	187.11	yes
TTIAAVK	A8IP29	Predicted protein (Fragment)	2	352.221	-0.81121	0.010863	101.64	yes
NALHYAAAK	A8JAQ5	Flagellar associated protein	2	479.759	-1.2172	0.00034436	126.07	yes
CIPCPSGYWSNEGAR	A8J9H7	Mastigoneme-like flagellar protein	2	877.375	-1.4678	0.019289	44.968	yes
DLLDEKMDK	A8J194	Flagellar associated protein	2	561.771	-0.9215	0.041992	53.751	yes
GNGPYTISK	A8J194	Flagellar associated protein	2	468.743	-1.1265	0.00071861	117.52	yes
SVIIQEGLQK	Q6S7R9	Carbonic anhydrase	3	372.22	0.85776	0.00079691	76.228	yes
TALDYIK	A8I439	Flagellar associated protein	2	412.232	-0.32065	0.014417	95.531	yes
AFFDDAAR	A8JDK1	Flagellar associated protein	2	456.714	0.028825	0.0078244	93.162	yes
ALQEYLETKR	A8J1M5	Flagellar outer dynein arm heavy chain beta	3	417.563	0.42989	0.00035794	87.184	yes
AQLPGNCPVGPDGLPGCPYNTQAGGK	A8IZV9	Flagellar associated protein (Fragment)	3	875.744	-0.93182	3.1072e-11	78.098	no
EAMPYFR	Q5DM57	Intraflagellar transport protein 172	2	457.215	1.3346	0.039706	79.146	yes
EIVNEYMK	A8IDD2	Flagellar associated protein (Fragment)	2	513.252	-0.16898	0.006193	98.048	yes
LHGETVER	A8J063	Dynein heavy chain 2	3	314.166	-0.8743	0.00065253	110.12	yes
IYDAPVGGTLLR	A8J9H7	Mastigoneme-like flagellar protein	3	425.575	0.59534	2.3128e-07	126.88	yes
QCPANTYLPLR	A8J9H7	Mastigoneme-like flagellar protein	2	666.84	-0.094547	0.00010002	106.26	yes
TQQMALVVTNAANDFPALR	A8J9H7	Mastigoneme-like flagellar protein	2	1038.53	-1.0362	0.0013883	47.016	yes
EVDEQMLNVQNK	A8IXZ0	Tubulin beta chain	2	731.846	-1.3469	0.0004209	90.793	yes
ISGGGDGALAASGFADATVK	A8JAQ5	Flagellar associated protein	2	882.942	-1.1441	5.5873e-19	133.21	yes
MDKAEDAVDAAAASNEK	A8J194	Flagellar associated protein	4	434.701	-1.0037	1.7295e-05	87.388	yes
TGSSQCTPCAAGFYANAPDSATSCR	A8J9H7	Mastigoneme-like flagellar protein	3	879.697	-1.8277	7.0529e-12	87.419	yes
YEDDKATTQVALMK	Q27YU0	Flagellar radial spoke protein 1	3	543.599	-2.2691	0.032713	41.621	yes
AMPATELIPLLPR	A8J0V2	Flagellar associated protein, calcium-transporting ATPase (Fragment)	2	719.41	-0.67489	0.0030001	60.161	no
GMSAYAQLQEAEFASEK	A8J244	Isocitrate lyase	2	938.425	-1.4205	3.351e-08	106.31	yes
LISSTVK	A8ID60	Flagellar associated protein	2	374.234	-1.0983	0.010574	121.99	yes
TECALLMMIK	A8IJV9	Calcium-transporting ATPase	2	613.303	-1.0534	0.00015281	115.78	yes
AAADVAAVR	A8IFZ1	Flagellar associated protein (Fragment)	2	422.238	-0.41688	0.037035	59.597	yes
VFALLDK	A8J6L6	Uncharacterized protein	2	403.245	-0.347	0.021706	87.323	yes
ALQESGGNAEAAVR	A8J1T3	Flagellar associated protein	2	686.844	-1.3913	9.0809e-08	129.29	yes
FPGQLNADLR	A8IXZ0	Tubulin beta chain	2	565.801	0.47575	0.00031296	107.11	yes
LDNSTTVPDVYLR	A8ITB4	WD-repeat protein of flagellum central pair	2	746.886	-0.73325	0.00053034	97.203	yes
KAAEEAEAAR	Q45QX5	Central apparatus associated protein C1a-32	2	523.267	-2.2844	0.0018438	90.614	yes
LSEELLVADAEK	A8J134	Flagellar associated protein	3	439.57	0.26817	0.00025813	80.69	yes
QCTPGADEQK	A8IBS2	Flagellar associated protein	2	567.248	-2.3632	0.00074253	98.105	yes
VDIPVLTEKDIDDLQNFCAK	PYK3b	---	4	584.048	-0.9063	2.1163e-07	95.205	yes
CPAGTATMDGFR	A8IMD2	Predicted protein (Fragment)	2	642.279	-1.5551	0.00037113	100.38	yes
DHYLAQGK	A8HQF3	ODA5-associated flagellar adenylate kinase	3	311.159	-1.3476	0.0040694	75.213	no
MVIFIDDLNMPQR	A8J063	Dynein heavy chain 2	2	796.402	-0.93622	2.8637e-07	129.37	yes
TGSSQCTPCAAGFYANAPDSATSCR	A8J9H7	Mastigoneme-like flagellar protein	3	879.697	-1.5944	5.003e-14	95.834	yes
MDQMQHSEGR	A8J244	Isocitrate lyase	3	417.501	-0.33931	0.00013619	91.656	yes
WNMLGEPEQK	A8IXE2	Intraflagellar transport particle protein 80	2	616.292	-1.4776	0.00032318	115.33	yes
AALVVSMAAEPTPK	A8J194	Flagellar associated protein	2	700.876	-2.0712	3.8199e-05	102.9	yes
AYTISGMVAGPAYAK	A8J9H7	Mastigoneme-like flagellar protein	3	500.59	-0.24239	1.3142e-05	97.69	yes
AILMDLEPGTMDSVR	A8IXZ0	Tubulin beta chain	2	824.408	-1.076	6.627e-12	137.21	yes
DHSCGGYVK	A8J194	Flagellar associated protein	3	341.484	-0.25577	0.00029542	99.136	yes
ELALYSAK	Q7X7A7	14-3-3 protein	2	447.75	-1.0669	0.007662	93.649	yes
MAAQELLPLLPK	A8IJV9	Calcium-transporting ATPase	3	447.26	0.32213	0.002417	57.175	yes
MKDLDGTDNK	A8JH98	Enolase	2	576.764	-3.3304	0.0064137	69.721	yes
DCVLFYTPDTEELAQK	A8IZW6	Ribose-phosphate pyrophosphokinase	2	964.951	-0.7215	1.5266e-10	132.84	yes
GTLGPEEYSMLK	A8JFU2	Cilia- and flagella-associated protein 65 (Fragment)	2	662.826	-1.115	1.1962e-07	132.79	yes
MKDVVNTVSER	Q5DM57	Intraflagellar transport protein 172	3	426.555	-0.41052	0.019702	56.139	yes
SGAVSAGPR	A8ITB4	WD-repeat protein of flagellum central pair	2	401.214	-0.7735	0.001359	102.62	yes
ALNDYMESK	A8J336	Flagellar outer dynein arm heavy chain alpha	2	543.742	-1.4957	0.0014815	89.827	yes
CSSLMRPDGSTEPMTEAR	A8J0V2	Flagellar associated protein, calcium-transporting ATPase (Fragment)	3	680.964	-1.1746	0.0017649	49.537	yes
MMLTFSVVPSPK	A8IXZ0	Tubulin beta chain	2	676.851	-0.54635	8.0186e-05	105.65	yes
VLADYGVLSK	Q27YU0	Flagellar radial spoke protein 1	3	355.538	1.1785	0.00025767	88.392	yes
ALGLNFGGDSLEAIEHDLK	Q27YU0	Flagellar radial spoke protein 1	3	667.009	-0.88934	6.2419e-20	142.26	yes
ASATWDK	A8ITB4	WD-repeat protein of flagellum central pair	2	389.69	-0.65467	0.016555	91.853	yes
GGSCAFYESEQLR	Q9ATK5	Flagellar central pair-associated protein	2	752.33	-1.8695	7.9346e-07	122.97	yes
LPEPFNMVEVELR	A8J336	Flagellar outer dynein arm heavy chain alpha	2	786.908	-0.62865	1.8089e-10	135.14	yes
SGPYGQIFRPDNFVFGQTGAGNNWAK	A8IXZ0	Tubulin beta chain	4	707.844	-1.0614	0.0010087	41.908	yes
TDALGAYLLTSDADEYDKPFMTGER	A8J244	Isocitrate lyase	3	932.429	-0.99054	1.5759e-10	76.21	yes
VWWEAFPAK	A8JAI0	Flagellar associated protein	2	567.293	-0.71065	0.0012303	103.55	yes
AGDVMNIK	Q84X82	Flagella membrane glycoprotein	2	424.221	-0.79568	0.024394	76.064	yes
AILMDLEPGTMDSVR	A8IXZ0	Tubulin beta chain	2	824.408	-0.77183	2.9546e-25	176.4	yes
LAIPADGEQVAVGCK	A8J6J2	Predicted protein (Fragment)	2	764.395	-1.1193	2.529e-08	136.81	yes
YSIDPTTYHFVTHLAMGPESCK	A8J9H7	Mastigoneme-like flagellar protein	4	643.298	-1.1356	8.0524e-24	139.11	yes
DAGVYNSR	A8J063	Dynein heavy chain 2	2	441.209	-0.60636	0.046539	68.371	yes
GDPEHLK	A8JA42	Intraflagellar transport protein 56	3	265.805	0.30793	0.024625	57.281	yes
IHFMLSSYAPIISAEK	Q540H1	Tubulin alpha chain	3	602.987	-1.0203	1.0487e-09	126.71	yes
INMGAGNK	A8J1D8	Vegetative cell wall protein gp1	2	402.705	-0.68402	0.0047019	102.51	yes
YVQSNPMFLETVSK	A8J1M5	Flagellar outer dynein arm heavy chain beta	2	829.908	-1.2884	0.0012275	62.759	yes
AMPATELIPLLPR	A8J0V2	Flagellar associated protein, calcium-transporting ATPase (Fragment)	3	479.943	0.54837	6.7748e-09	132.32	no
ISNEPPSDMK	A8J336	Flagellar outer dynein arm heavy chain alpha	2	559.263	-1.7484	0.0064954	73.435	yes
KHEIMIAPEFER	Q9SWQ6	Dynein light chain roadblock	3	500.594	-1.2147	0.00015412	91.812	yes
LLEQIETIYSGAK	A8IKJ2	Flagellar associated protein	3	488.936	-0.2611	0.00025842	72.891	yes
LNAGAGSCR	A8IMD2	Predicted protein (Fragment)	2	453.217	-0.39808	1.5527e-07	150.81	yes
RLELLQK	A8JAL3	Predicted protein	3	300.527	0.71272	0.0021885	119.57	yes
SVADLANTNK	Q84X82	Flagella membrane glycoprotein	2	516.77	-2.1857	0.00012134	127.87	yes
ALDQAEQFESSIMPCK	A8HQF3	ODA5-associated flagellar adenylate kinase	4	468.214	0.32996	0.010233	42.947	no
ANFDNAGHGGSGGR	A8J4C9	Flagellar associated protein	2	658.79	-2.3911	0.056658	42.958	yes
ASGPGALK	A8JG12	Predicted protein (Fragment)	2	350.703	-0.50574	0.021497	78.516	yes
MKDLDGTDNK	A8JH98	Enolase	2	568.766	-2.7429	0.020208	81.017	yes
AATELGYQPDDQFLLK	A8J1M5	Flagellar outer dynein arm heavy chain beta	3	603.64	-0.22112	5.3816e-06	96.673	yes
LAEHFEAFK	A8I5C3	Dynein heavy chain 6	3	364.522	0.77093	0.00037641	95.502	yes
AGADREPVK	A8J793	Flagella associated protein	3	314.838	-0.10104	0.018689	63.216	yes
CIPCPSGYWSNEGAR	A8J9H7	Mastigoneme-like flagellar protein	2	877.375	-0.78695	0.0011712	66.387	yes
HKDYDVHTVK	A8J336	Flagellar outer dynein arm heavy chain alpha	3	414.547	-0.34819	0.035217	53.237	yes
LYGDGTLMGVVMGDK	A8IV22	Dynein heavy chain 7 (Fragment)	2	778.378	-0.61786	1.1262e-05	104.95	yes
YGGELCTK	A8J9H7	Mastigoneme-like flagellar protein	3	309.813	0.93517	0.026142	48.787	yes
ALQEQAQR	Q9M6B0	Coiled-coil protein associated with protofilament ribbons	2	472.251	-0.42881	0.01013	88.136	yes
IVTELSGK	A8JDC5	Flagellar outer arm dynein 14 kDa light chain LC5	2	423.75	-0.51657	0.015079	83.948	yes
LSTLNIQAYDAAR	Q9LD42	Fe-assimilating protein 1	2	718.381	-0.99795	4.9727e-07	126.71	yes
LTGATSGAPPMLWDTR	A8J1H4	Predicted protein	2	837.419	-0.38428	8.5388e-13	142.4	yes
AAPELSEDK	A8J1M5	Flagellar outer dynein arm heavy chain beta	2	480.238	-1.811	0.0026841	93.096	yes
GDLTMTEPMER	A8J1M5	Flagellar outer dynein arm heavy chain beta	2	640.286	-1.5083	7.2793e-06	128.85	yes
NAAVTASAK	A8J9H7	Mastigoneme-like flagellar protein	2	416.73	-1.3712	0.00017428	129.89	yes
VSQWTSSCLEHCIK	O64980	Dynein light chain Tctex1	5	347.765	1.0167	0.061945	13.746	yes
LAEAFGLPENVIEK	A8JFP1	Flagellar outer dynein arm heavy chain gamma	2	765.414	-1.2015	1.7454e-15	160.04	yes
MDQMQHSEGR	A8J244	Isocitrate lyase	3	417.501	0.0028456	0.0051631	55.084	yes
QWYDQEAPEMAK	A8JFP1	Flagellar outer dynein arm heavy chain gamma	2	748.33	-1.8876	3.5884e-08	140.82	yes
KLGHDYVQLR	A8J0V2	Flagellar associated protein, calcium-transporting ATPase (Fragment)	2	614.843	-2.7117	0.028469	62.466	yes
TLEADMGSGELSGGALENFK	A8JFP1	Flagellar outer dynein arm heavy chain gamma	2	1013.48	-0.29863	5.1706e-19	134.29	yes
YELDDDGNLASFSR	A8J134	Flagellar associated protein	2	801.358	-0.743	1.6125e-19	162.46	yes
DVVAAMAR	A8JDH8	Dynein heavy chain 9 (Fragment)	2	416.721	0.0059438	0.0069633	95.741	yes
MMLTFSVVPSPK	A8IXZ0	Tubulin beta chain	3	451.57	0.35235	5.943e-05	98.754	yes
VSTPVTYTFTITR	A8J9H7	Mastigoneme-like flagellar protein	3	495.936	0.57863	1.547e-09	132.86	yes
ALLAAGADKEAADADR	A8J793	Flagella associated protein	3	519.934	-1.3604	0.00071755	60.657	yes
AMPFFDLASK	A8JCJ2	Intraflagellar transport particle protein 88	2	571.781	-0.48441	0.044072	46.352	yes
GHYTIGK	Q540H1	Tubulin alpha chain	3	259.141	-0.21062	0.0077141	75.311	yes
VLSACETMGGATAICSDK	A8J0V2	Flagellar associated protein, calcium-transporting ATPase (Fragment)	3	624.283	-1.3618	4.8393e-07	99.392	no
KADADGSGQLNR	A8ITY9	Radial spoke protein 7 (Fragment)	3	411.206	-1.2935	0.015868	43.316	yes
LDAPVSAFPAFPGNEANYLR	A8I554	Radial spoke protein 6	2	1075.04	-0.79509	1.0282e-09	106.75	yes
YHLHEVDEAYNK	Q9LD42	Fe-assimilating protein 1	4	380.181	0.0019813	0.00015374	93.096	yes
AGSATGPAYVPR	Q84X82	Flagella membrane glycoprotein	2	573.799	-0.79381	2.8608e-06	120.55	yes
AMPATELIPLLPR	A8J0V2	Flagellar associated protein, calcium-transporting ATPase (Fragment)	3	474.611	0.69359	2.0421e-15	158.05	no
ATEDKNAAIAQADR	A8J1M5	Flagellar outer dynein arm heavy chain beta	3	491.915	-1.1287	1.5502e-07	122.75	yes
WNCAMNNK	A8J0V2	Flagellar associated protein, calcium-transporting ATPase (Fragment)	2	519.218	-0.42468	0.0037964	116.73	no
TDIMEEGAK	A8J336	Flagellar outer dynein arm heavy chain alpha	2	505.229	-2.2406	0.015774	61.56	yes
VWDVATGVLIAK	A8J6J2	Predicted protein (Fragment)	2	636.372	-1.6379	2.1764e-11	156.14	yes
WTGSPSDGNYVPQLGR	A8IAA9	Predicted protein	2	867.416	-1.2035	3.1156e-06	104.16	yes
GLAQTGAWGCFDEFNR	A8J1M5	Flagellar outer dynein arm heavy chain beta	2	914.907	-0.96376	0.0010716	65.231	yes
LEAVMNWPYLK	A8J793	Flagella associated protein	2	682.358	-1.5017	3.1308e-05	117.09	yes
LLHGPER	A8JH20	Protein tyrosine phosphatase 1	3	274.492	0.43307	0.0016864	107.67	yes
QVTINCAER	Q39604	28 kDa inner dynein arm light chain, axonemal	2	545.769	-1.1098	0.0011321	106.16	yes
ATLAAVLAEEK	A8J8X1	Predicted protein	2	558.319	0.070918	8.4423e-05	108.72	yes
LGNSTGVVGATSAK	A8J4C9	Flagellar associated protein	2	631.341	-1.0735	1.1317e-05	115.73	yes
SAQQLAK	A8J4C9	Flagellar associated protein	2	373.214	-2.2312	0.034972	81.296	yes
AVKDEMEAQLR	A8IT32	Flagellar associated protein	2	645.33	-2.3692	0.00040008	110.64	yes
DIAAYIK	A8JH45	Outer dynein arm light chain 8	2	397.226	-0.68789	0.01024	102.71	yes
QIPMTQGIRPLDLLTDDATK	A8J1M5	Flagellar outer dynein arm heavy chain beta	3	742.731	-0.43775	4.0095e-05	74.029	yes
LLTDLRR	A8ITB4	WD-repeat protein of flagellum central pair	3	296.187	-0.2998	0.0017372	124.12	yes
AYHEQLSVAEITNAAFEPASMMVK	Q540H1	Tubulin alpha chain	4	668.07	-0.56968	8.0514e-10	83.602	yes
GMSAYAQLQEAEFASEK	A8J244	Isocitrate lyase	3	625.952	-0.81812	1.3696e-06	96.096	yes
GSMASETSK	A8J194	Flagellar associated protein	3	305.136	-0.1508	0.00038677	90.906	yes
MAAQELLPLLPK	A8IJV9	Calcium-transporting ATPase	2	670.386	-1.112	0.0021793	70.089	yes
SHLDEAHQHK	Q2XQY7	Intraflagellar transport protein 57	3	401.195	-1.0515	9.7239e-05	99.815	yes
YKEMQDELEYKK	Q6RCE1	Intraflagellar transport protein 74	4	401.697	-0.78726	0.0018492	62.088	yes
ALDQAAQFENSIMPCK	A8HQF3	ODA5-associated flagellar adenylate kinase	3	613.619	0.1537	0.00013441	66.826	yes
EHMGGGGGKDNDDWGNEQLGDDLLPM	A8JCJ2	Intraflagellar transport particle protein 88	3	919.722	-0.86169	9.7207e-07	61.039	yes
EIVDLALDR	Q540H1	Tubulin alpha chain	2	522.29	0.061616	0.00044561	123.79	yes
GMSAYAQLQEAEFASEK	A8J244	Isocitrate lyase	2	938.425	-0.68418	6.2226e-11	118.52	yes
IYQVVAPK	A8J1M5	Flagellar outer dynein arm heavy chain beta	3	306.52	0.37129	0.010098	63.565	yes
LDILSDNIK	A8JBJ1	Hydroxyproline-rich cell wall protein (Fragment)	2	515.793	-0.37612	0.0038873	87.568	yes
LSVDYGK	Q540H1	Tubulin alpha chain	2	391.208	1.0176	0.017777	89.752	yes
MMLTFSVVPSPK	A8IXZ0	Tubulin beta chain	2	684.849	-1.619	0.00042854	82.705	yes
MVNYEEFVR	A8IDN4	Flagellar associated protein, calmodulin-like protein (Fragment)	2	593.782	-0.39868	0.00054304	121.6	yes
QHMEMENK	A2T2X4	Intraflagellar transport protein 46	3	360.148	-0.79311	0.021943	44.377	yes
AQNQQPLPR	A8IU61	Flagellar associated protein	2	526.286	-0.90033	0.007081	80.787	yes
KCPGGTATMDGYR	A8J9H7	Mastigoneme-like flagellar protein	3	471.88	-1.2522	3.2744e-05	104.95	yes
VHELAAQQGPEVASNYALK	Q5DM57	Intraflagellar transport protein 172	3	675.685	-1.1739	3.3869e-07	95.205	yes
NADMSEEMQADAVDCATQALEK	A8JH45	Outer dynein arm light chain 8	3	815.007	-1.0967	1.4002e-17	121.35	yes
NMGGQQSTNAR	A8JG12	Predicted protein (Fragment)	2	590.262	-2.1793	0.012768	57.225	yes
NMMCAADPR	A8IXZ0	Tubulin beta chain	2	533.217	-1.6805	0.0092316	76.221	yes
VKPGSDVSALWCQTGR	A8JBJ1	Hydroxyproline-rich cell wall protein (Fragment)	3	587.63	-0.87798	0.00049863	75.548	yes
ALQEYLETK	A8J1M5	Flagellar outer dynein arm heavy chain beta	3	365.529	0.59706	0.0056972	60.398	yes
MLMSIVDMVK	A8J194	Flagellar associated protein	3	405.532	0.76058	0.00098369	70.552	yes
SAAPTGFTSK	A8JEB9_CHLRE Flagellar associated protein OS=Chlamydomonas reinhardtii GN=FAP274a	---	3	322.835	0.13831	0.00023246	89.171	yes
VWDSFGR	A8IXE2	Intraflagellar transport particle protein 80	2	433.711	0.88953	0.010511	107.59	yes
VQELPQPGSETK	A8IFZ1	Flagellar associated protein (Fragment)	2	656.841	-2.2006	2.3147e-16	172.57	yes
ANVYSPVVSTFTLR	A8J336	Flagellar outer dynein arm heavy chain alpha	2	777.42	-0.89706	6.8393e-15	153.2	yes
TSAAGSAYGGSTR	A8IZM4	Flagellar associated protein	2	593.278	-1.1762	4.8522e-05	114.7	yes
EQANVAR	A8I9F6	Flagellar outer dynein arm light chain LC1	2	394.206	-0.38336	0.014197	95.909	yes
EAGTAMNDAK	A8JFP1	Flagellar outer dynein arm heavy chain gamma	2	512.224	-2.4036	0.054994	43.958	yes
PVDYPTLK	A8J336	Flagellar outer dynein arm heavy chain alpha	2	466.758	-0.3496	0.014291	84.615	yes
WNCAMNNK	A8J0V2	Flagellar associated protein, calcium-transporting ATPase (Fragment)	2	519.218	-2.3679	0.0082615	91.853	no
AYHEQLSVAEITNAAFEPASMMVK	Q540H1	Tubulin alpha chain	3	890.424	-0.65472	2.6338e-14	112.88	yes
HIADLAGNSK	A8JH98	Enolase	2	513.272	-2.2297	0.0039263	80.014	yes
QIDNFYAVSAASWKPDGSK	Q5DM57	Intraflagellar transport protein 172	3	695.341	-1.3958	9.7316e-10	108.71	yes
QLFHPEQLISGKEDAANNFAR	Q540H1	Tubulin alpha chain	4	597.054	-0.41135	8.8304e-07	83.395	yes
KGSPCCDAK	A8IR38	Predicted protein	3	341.485	-1.2586	0.0050524	64.82	yes
LAEMIELVTSMAK	A8J0V2	Flagellar associated protein, calcium-transporting ATPase (Fragment)	3	484.588	-0.20416	0.00039491	69.03	yes
GGAHGGAGR	A8J614	Flagellar associated protein, adenylate/guanylate kinase-like protein	2	370.183	-0.18474	0.054873	56.721	yes
AQQQLNPALAPGR	A8J4C9	Flagellar associated protein	2	682.376	-2.2485	2.1625e-19	172.13	no
CSADLLDLTDLVR	A8J063	Dynein heavy chain 2	2	745.88	-0.98045	0.00099083	86.803	yes
EPSSPAMGGK	A8HQF3	ODA5-associated flagellar adenylate kinase	2	480.726	-2.0836	0.0013812	90.05	yes
AFFQVDK	A8IV22	Dynein heavy chain 7 (Fragment)	2	427.724	-0.33496	0.01524	94.114	yes
GTNLLSTLQDPVK	A8J063	Dynein heavy chain 2	3	462.593	0.032736	0.00016633	82.651	yes
IDSWSNNIVEGCLK	Q2VIY5	Dynein light chain 9	2	817.896	-0.60316	2.0221e-05	113.65	yes
INDGPVLVLVVDTADQK	A8I9J4	Nucleoredoxin 2	3	599.332	-1.2026	5.7447e-06	88.565	yes
RAEAAEYMTK	A8JCJ2	Intraflagellar transport particle protein 88	3	390.525	-0.054304	0.0004176	86.014	yes
TALTMTNVGAAAPNAIASLSNQYTSGGTK	A8J9H7	Mastigoneme-like flagellar protein	3	942.803	-0.77974	1.3756e-27	126.04	yes
TECALLMMIK	A8IJV9	Calcium-transporting ATPase	3	403.873	1.2732	0.0020276	68.657	yes
GETEATVEFTGK	A8IFK0	Plasma membrane ATPase	2	634.804	-1.849	0.0017315	79.089	yes
TDALGAYLLTSDADEYDKPFMTGER	A8J244	Isocitrate lyase	3	927.097	-1.3264	2.6203e-11	87.468	yes
DADGDGPTLPDGTPIGR	A8J4C9	Flagellar associated protein	2	827.389	-1.6067	1.5518e-20	158.17	no
LMDSGQAQQVQQR	A8JG12	Predicted protein (Fragment)	2	752.862	-1.2849	0.0080129	54.871	yes
MSATFIGNSTAIQEMFK	A8IXZ0	Tubulin beta chain	3	636.634	-0.76866	4.9926e-05	79.86	yes
EVCDELK	A8IJV9	Calcium-transporting ATPase	2	446.708	-1.7852	0.048364	75.213	yes
GYSCPICSCK	A8J9K5	Predicted protein	2	616.249	-1.7843	0.003649	81.017	yes
SWTCMEVEGAAPEPR	A8J336	Flagellar outer dynein arm heavy chain alpha	2	868.374	-1.6819	0.0011319	58.885	yes
VLSACETMGGATAICSDK	A8J0V2	Flagellar associated protein, calcium-transporting ATPase (Fragment)	3	629.615	-1.844	7.2073e-16	133.96	no
AAEPAPVKK	Q27YU0	Flagellar radial spoke protein 1	3	304.183	-0.53039	0.00059756	89.08	yes
DHYLAQGK	A8HQF3	ODA5-associated flagellar adenylate kinase	2	466.235	-2.601	0.0040898	109.71	no
LQAGMQSANDQATR	A8JAF2	Cilia- and flagella-associated protein 43	2	753.852	-1.7042	0.00024082	81.703	yes
ALTLADGTTAYVPSK	Q84X82	Flagella membrane glycoprotein	2	754.404	-0.89805	1.2506e-30	179.79	yes
GMDMTPGGKDESK	A8J1M5	Flagellar outer dynein arm heavy chain beta	3	451.532	-0.73781	0.001804	69.352	yes
SGAVSAGPR	A8ITB4	WD-repeat protein of flagellum central pair	2	401.214	-0.063268	0.00010241	131.5	yes
DLSNITQGLTR	A8J1M5	Flagellar outer dynein arm heavy chain beta	2	609.328	-0.59382	2.4724e-10	156	yes
IGDAEVQYDSR	A8J1M5	Flagellar outer dynein arm heavy chain beta	2	626.794	-1.2149	0.0020738	81.565	yes
KNCNLPGVK	PYK3b	---	3	343.855	0.32502	0.010453	56.432	yes
KTMLPGR	A8J336	Flagellar outer dynein arm heavy chain alpha	3	273.49	-0.55375	0.050176	40.686	yes
VAALEAAVAALR	A8J1T3	Flagellar associated protein	2	577.848	-0.41724	3.8914e-08	140.24	yes
KLDGDNDLK	Q9SWQ6	Dynein light chain roadblock	3	339.845	-0.46714	0.005645	63.073	yes
LAEAFGLPENVIEK	A8JFP1	Flagellar outer dynein arm heavy chain gamma	3	510.612	0.23194	7.2272e-05	88.092	yes
GLEDWVDTQAHGMELAR	A8J336	Flagellar outer dynein arm heavy chain alpha	2	964.452	-0.93565	2.3758e-15	145.48	yes
HLAEIIEK	A8ITN7	Flagellar associated protein	3	318.187	-0.29959	0.0047686	73.26	yes
HSATVVR	A8J0A5	Central pair associated protein (Fragment)	2	385.219	-0.43212	0.048415	75.189	yes
YDFAALYEK	A8J914	UDP-glucose 6-dehydrogenase	2	560.271	-0.88632	0.00091476	112.13	yes
AGSATGPAYVPR	Q84X82	Flagella membrane glycoprotein	2	573.799	-1.8059	5.0287e-05	114.72	yes
AILMDLEPGTMDSVR	A8IXZ0	Tubulin beta chain	3	555.273	0.35288	0.0014277	51.771	yes
LYDSAVAPGVLLASK	A8J9H7	Mastigoneme-like flagellar protein	2	752.424	-1.1783	0.019341	44.925	yes
SGPGVDEYFSR	A8IUS6	Flagellar associated protein	2	607.278	-0.85166	0.032747	55.98	yes
APFIDFPVNTK	A8J0H9	Predicted protein	3	416.892	0.58173	0.00026405	83.862	yes
DNWTQLQAFCGR	A8ID60	Flagellar associated protein	2	748.341	-0.43239	4.7302e-09	146.79	yes
FGEGGSLTAPDALPSAGSR	A8HNF2	Flagellar associated protein	2	895.439	-1.3799	4.8438e-14	121.26	yes
MDQMQHSEGR	A8J244	Isocitrate lyase	2	609.753	-2.0141	0.00015884	126.12	yes
VQIHMNK	A8J336	Flagellar outer dynein arm heavy chain alpha	3	295.825	0.14773	0.029215	49.59	yes
VSCTFPTLYAAAGPFSPK	A8J9H7	Mastigoneme-like flagellar protein	4	479.242	0.10811	0.00038679	55.437	yes
ALTVPELTQQMWDAK	A8IXZ0	Tubulin beta chain	3	582.963	-0.42842	3.2254e-06	102.52	yes
QDAPASRPQPK	A8J793	Flagella associated protein	3	398.879	-0.15903	0.00050359	88.338	yes
INVYFNEATGGR	A8IXZ0	Tubulin beta chain	2	670.833	-0.88141	0.00031983	101.32	yes
KYDPCVVTGYPIQSYDR	Q5DM57	Intraflagellar transport protein 172	3	687.663	-1.5466	1.6174e-06	97.384	yes
NADMSEEMQADAVDCATQALEK	A8JH45	Outer dynein arm light chain 8	3	809.675	-0.47229	1.7374e-17	121.33	yes
VNMGNIHFEQK	A8JCJ2	Intraflagellar transport particle protein 88	3	439.552	0.21277	0.0012635	69.276	yes
WLVVWPMCELCDPR	A8IFD6	Predicted protein	2	938.931	-0.99408	0.010503	47.712	yes
NPTPPPITDDLSR	A8J336	Flagellar outer dynein arm heavy chain alpha	2	711.865	-2.0737	0.00096829	88.78	yes
FEEQIVK	A8J1M5	Flagellar outer dynein arm heavy chain beta	2	446.742	-0.83941	0.014294	95.741	yes
DVADLFHQYK	A8J1M5	Flagellar outer dynein arm heavy chain beta	3	412.54	0.52546	0.0020276	68.657	yes
EAPAEEVALEQAK	Q9ATK5	Flagellar central pair-associated protein	2	692.851	-0.81784	1.3654e-10	138.21	yes
EVIAHDLEK	A8J1M5	Flagellar outer dynein arm heavy chain beta	3	351.857	0.009524	0.0028482	70.056	yes
FEEQIVK	A8J1M5	Flagellar outer dynein arm heavy chain beta	3	298.164	0.99339	0.024625	57.281	yes
NILCYSAPAAGAK	A8HQC6	Predicted protein	2	668.34	-2.4682	0.00053034	97.203	yes
TNTINQFISK	A8JFP1	Flagellar outer dynein arm heavy chain gamma	2	583.314	-0.59722	0.00057461	100.22	yes
ELVEEAHPYCTTIVHDADLVPR	A8J194	Flagellar associated protein	4	641.817	-1.1188	7.3851e-18	129.02	yes
GALSNGGGSVPYAK	A8JAQ5	Flagellar associated protein	2	639.328	-1.8872	4.201e-05	108.58	yes
QGDTAGVQK	A8JC79	Flagella associated protein	2	452.23	-0.085468	0.004068	87.184	yes
KMQLENTQTTQER	Q6RCE1	Intraflagellar transport protein 74	3	541.598	-2.1455	0.0043815	49.436	yes
LDSFLER	A8J1M5	Flagellar outer dynein arm heavy chain beta	2	440.232	0.17331	0.027384	84.743	yes
SGSEVGQK	A8HQF3	ODA5-associated flagellar adenylate kinase	2	396.198	-1.0323	0.017041	82.287	no
AELLHQR	A8ITV9	Cilia- and flagella-associated protein 70	3	289.5	0.49061	0.002428	94.262	yes
GALEEALAEK	A8IT32	Flagellar associated protein	2	515.774	-0.49926	0.00031704	110.39	yes
LINALASEGER	A8J336	Flagellar outer dynein arm heavy chain alpha	2	586.817	-0.22224	0.00013513	103.14	yes
TIQFVDWCPTGFK	Q540H1	Tubulin alpha chain	3	533.594	-0.39139	0.0001714	79.875	yes
VALEGLSVVK	A8HQF3	ODA5-associated flagellar adenylate kinase	3	338.878	0.9585	0.0012117	72.607	yes
AMPFFDLASK	A8JCJ2	Intraflagellar transport particle protein 88	2	571.781	-0.34153	0.021866	55.314	yes
EAPLAVAEEAK	A8JDH8	Dynein heavy chain 9 (Fragment)	2	564.301	-0.77392	7.5165e-08	146.36	yes
LAADVMDVPTLIIAR	A8J244	Isocitrate lyase	2	807.45	-0.78642	0.00042886	69.92	yes
MSATFIGNSTAIQEMFK	A8IXZ0	Tubulin beta chain	3	636.634	-0.86069	3.8338e-09	112.34	yes
ELFTEMPIVWLKPEQHR	A8J063	Dynein heavy chain 2	4	539.036	-0.32411	8.5538e-05	79.837	yes
LAPLDLEK	A8HQE0	Predicted protein	3	300.18	0.69012	0.010098	63.565	yes
MSATFIGNSTAIQEMFK	A8IXZ0	Tubulin beta chain	3	631.302	-0.75658	4.6324e-12	129.05	yes
TALTMTNVGAAAPNAIASLSNQYTSGGTK	A8J9H7	Mastigoneme-like flagellar protein	4	703.355	-0.53082	5.0225e-13	78.978	yes
VHVFDLAQNK	A8IVI0	Flagellar outer dynein arm intermediate chain 1	2	585.817	-0.65351	4.5152e-27	196.27	yes
WSPATVSGSTPPDR	A8J336	Flagellar outer dynein arm heavy chain alpha	2	729.355	-2.057	0.00046847	86.214	yes
LDHKFDLMYAK	Q540H1	Tubulin alpha chain	4	349.929	0.2234	0.025887	46.352	yes
LINGLSGENTR	A8J1M5	Flagellar outer dynein arm heavy chain beta	2	587.315	-1.6934	0.0010263	87.216	yes
NADMSEEMQADAVDCATQALEK	A8JH45	Outer dynein arm light chain 8	3	820.338	-1.2712	6.7918e-18	126.26	yes
VPELEEFLTK	A8JA42	Intraflagellar transport protein 56	2	602.827	-0.86044	0.016285	65.842	yes
GGELDPAVCVDSLR	A8JAQ5	Flagellar associated protein	2	744.362	-1.0453	3.2038e-07	119.96	yes
INMGAGNK	A8J1D8	Vegetative cell wall protein gp1	2	410.703	-1.1151	0.031398	62.546	yes
KGATICTMGNELVLYGGDK	A8J336	Flagellar outer dynein arm heavy chain alpha	3	681.668	-1.5359	1.4886e-05	62.002	yes
MDQMQHSEGR	A8J244	Isocitrate lyase	3	417.501	-0.35304	0.0025634	60.167	yes
VQLPEDSKR	A8J1M5	Flagellar outer dynein arm heavy chain beta	3	357.865	0.13155	0.0014985	78.556	yes
YIVTTNLTQK	Q2VIY5	Dynein light chain 9	3	394.224	-0.016406	0.00021142	90.827	yes
LIEDLAK	A8JFP1	Flagellar outer dynein arm heavy chain gamma	2	401.239	-0.0034007	0.011168	111.01	yes
LMGEKMDEDIGESLEPLDGR	A8IDD2	Flagellar associated protein (Fragment)	3	756.012	-1.4452	7.0209e-06	67.312	yes
QAQYNSMDKR	Q6RCE1	Intraflagellar transport protein 74	3	419.528	-1.1627	0.013961	46.406	yes
GALPSQQQR	Q9SMH5	Cytoplasmic dynein 2 heavy chain 1	2	492.765	-1.3753	0.0047812	85.67	yes
GIAQTLIAAGAK	A8J793	Flagella associated protein	3	371.892	1.2397	3.0893e-05	103.91	yes
YNYTTPK	A8J336	Flagellar outer dynein arm heavy chain alpha	2	443.719	-1.0027	0.016866	91.318	no
DVNASVATIK	Q540H1	Tubulin alpha chain	2	509.282	-1.4513	7.3054e-09	149.23	yes
APFIDFPVNTK	A8J0H9	Predicted protein	2	624.835	-0.65935	5.3271e-06	130.1	yes
MEIAQVTSNMK	Q6RCE1	Intraflagellar transport protein 74	2	626.307	-1.1916	6.3618e-07	136.38	yes
APTGGAVQQPDRPMTGQR	Q6RCE1	Intraflagellar transport protein 74	3	628.311	-1.0667	0.0023613	45.876	yes
KPATLEEAIEHLVATR	Q45QX5	Central apparatus associated protein C1a-32	4	445.251	-0.061712	2.6786e-05	85.563	yes
ITIAADSK	Q2XQY7	Intraflagellar transport protein 57	2	409.735	-1.9989	0.004017	111.46	yes
AIQAQFAESGVKPTAPDR	A8IF19	Flagellar associated protein	3	629.33	-1.6775	1.2349e-28	174.78	yes
FHTFLEQSLPVK	A8HQF3	ODA5-associated flagellar adenylate kinase	3	482.598	0.060797	0.0017103	60.255	yes
MGCEVYHALK	A8JH98	Enolase	3	408.523	-0.81662	0.00059231	77.662	yes
SLDIERPTYTNLNR	Q540H1	Tubulin alpha chain	2	846.439	-1.98	0.0044693	72.891	yes
SYAQDDSGLLTPDQLR	A8HNF2	Flagellar associated protein	2	889.931	-0.65549	8.4094e-07	114.52	yes
MHPHAEEAAAR	A8JCP6	Predicted protein	3	407.193	-0.032306	0.0002883	83.045	yes
VFNPIPGLQAAIEK	Q6UBQ3	Flagellar radial spoke protein 2	3	499.621	-0.45146	0.0001861	70.889	yes
INVYFNEATGGR	A8IXZ0	Tubulin beta chain	2	670.833	-0.75331	0.0019581	76.073	yes
WLLDSESAIR	A8JDH8	Dynein heavy chain 9 (Fragment)	2	595.314	-0.29685	5.4656e-09	152.54	yes
EIVHIQGGQCGNQIGAK	A8IXZ0	Tubulin beta chain	5	362.587	-0.14042	6.6299e-05	75.018	yes
EIVHIQGGQCGNQIGAK	A8IXZ0	Tubulin beta chain	3	603.641	-1.7951	7.7156e-22	161.08	yes
GMSAYAQLQEAEFASEK	A8J244	Isocitrate lyase	3	625.952	-1.1764	6.8476e-09	109.36	yes
MQLQSSSRLGMR	A8HPS9	Uncharacterized protein	2	705.353	-0.60721	0.045131	43.68	yes
VEDVAYFR	A8J194	Flagellar associated protein	2	499.751	0.069891	0.041595	69.812	yes
VQLPEDSK	A8J1M5	Flagellar outer dynein arm heavy chain beta	2	458.243	-1.8051	0.026284	74.464	yes
RNDWPLDK	A8J1M5	Flagellar outer dynein arm heavy chain beta	3	348.514	-0.45542	0.0034883	80.688	yes
VSLGQGQGPK	A8J063	Dynein heavy chain 2	2	485.769	-1.1805	0.00047479	101.48	yes
ELVEEAHPYCTTIVHDADLVPR	A8J194	Flagellar associated protein	3	855.42	-1.5831	1.7814e-38	168.64	yes
DLDGTDNK	A8JH98	Enolase	2	439.199	-2.2463	0.0076791	93.598	yes
GAPEIDLLEVGVWQSK	A8IKF8	Predicted protein (Fragment)	2	870.962	-1.0795	7.1268e-15	147.64	yes
GEASDETTVAGGK	A8HSW0	Flagellar associated protein	2	611.283	-2.124	1.0875e-06	119.25	yes
MDQMQHSEGR	A8J244	Isocitrate lyase	2	617.751	-1.4116	0.045095	45.939	yes
YEDDKATTQVALMK	Q27YU0	Flagellar radial spoke protein 1	3	543.599	-2.4204	0.00020492	83.692	yes
GTVPVEGGADFPQQFSEFSFK	A8J063	Dynein heavy chain 2	3	758.695	-1.4175	9.0033e-09	101.38	yes
SASYVNWHPDGSVPK	A8IJZ3	Flagellar outer dynein arm intermediate chain 2	3	548.599	-1.1733	0.00013902	70.47	yes
TAPHHLAR	A8IUS6	Flagellar associated protein	3	301.503	-0.23322	0.017437	55.531	yes
AEMKDVYK	A8J1M5	Flagellar outer dynein arm heavy chain beta	2	492.247	-2.4836	0.042432	93.649	yes
AGAGGGGTLR	A8IYT9	Predicted protein	2	408.72	-0.67974	0.0053302	74.941	yes
ALTVPELTQQMWDAK	A8IXZ0	Tubulin beta chain	3	577.631	-1.5224	1.7734e-05	95.264	yes
LVGAGAAPAVSEVPFSDALR	A8J8X1	Predicted protein	2	964.018	-0.80915	3.5601e-19	138.46	yes
MVKPAFIFDGR	A8J914	UDP-glucose 6-dehydrogenase	3	427.566	0.59317	0.0014353	80.17	no
WTEQDLASK	A8JAI0	Flagellar associated protein	2	539.264	-0.92645	0.0027161	92.866	yes
ADPDAPLKEPGAYPGPLTELNFWSER	A8J1M5	Flagellar outer dynein arm heavy chain beta	4	718.355	-1.0208	6.1479e-12	87.052	yes
DVNASVATIK	Q540H1	Tubulin alpha chain	3	339.857	-0.39741	0.00014279	96.229	yes
GGAPAPGAAAKPPSR	A8IU61	Flagellar associated protein	3	435.574	-1.0528	0.00010647	89.992	yes
EVETAFMPWLK	A8J2J7	Radial spoke protein 3	2	675.842	-1.3661	0.0040559	73.499	yes
GAVAEPLYR	A8JAI0	Flagellar associated protein	2	488.267	-0.97812	0.0081508	78.516	yes
GQAAIASMNLAAVSSATPCRPCEDGTWSK	A8J9H7	Mastigoneme-like flagellar protein	5	611.284	-1.1133	4.7093e-19	97.057	yes
GSVEAPGSAGAK	A8IE04	Predicted protein	2	515.762	-1.9758	0.021851	56.205	yes
IAASALSDISK	A8J0A5	Central pair associated protein (Fragment)	2	538.303	-1.1971	5.5027e-10	148.18	yes
SGVTVLNTEGAEWR	A8J336	Flagellar outer dynein arm heavy chain alpha	2	759.881	-1.383	9.8099e-15	149.22	yes
VQIHMNK	A8J336	Flagellar outer dynein arm heavy chain alpha	3	290.494	0.56469	0.009136	73.039	yes
VSTPVTYTFTITR	A8J9H7	Mastigoneme-like flagellar protein	2	743.401	-0.74588	7.4175e-26	184.65	yes
YTYLLDK	A8JDH8	Dynein heavy chain 9 (Fragment)	2	458.245	-0.074966	0.012268	116.73	no
TVLFFDCPEEEMEKR	A8HQF3	ODA5-associated flagellar adenylate kinase	3	649.294	-0.48324	2.3617e-05	91.307	no
LLIMLDGK	A8J1M5	Flagellar outer dynein arm heavy chain beta	2	459.77	-0.010318	0.034048	60.91	yes
SQNESLPQWGFGTEGR	A8HXB8	Flagellar associated protein	2	896.916	-0.77579	1.1969e-09	131.84	yes
CSSLMRPDGSTEPMTEAR	A8J0V2	Flagellar associated protein, calcium-transporting ATPase (Fragment)	3	675.633	-1.2337	3.8051e-06	94.958	yes
LHGETVER	A8J063	Dynein heavy chain 2	2	470.746	-1.8602	0.0052621	100.84	yes
AAEALAATSAAEAVEELK	Q6UBQ3	Flagellar radial spoke protein 2	3	582.304	-0.30165	1.1579e-06	93.495	yes
DNVTEEQLK	A8IJZ3	Flagellar outer dynein arm intermediate chain 2	2	538.267	-1.4369	0.00081531	114.86	yes
TAETQLAEANAK	A8IV22	Dynein heavy chain 7 (Fragment)	2	623.817	-2.8661	0.000161	106.32	yes
ANVGDTIK	A8IZT9	Multicopper ferroxidase	2	409.224	-0.83114	0.050854	67.113	yes
EQLKGENTHAK	A8ICC1	Flagellar associated protein	4	314.416	-0.51211	0.019477	43.68	yes
GGDIEYDALVSAR	A8JFU2	Cilia- and flagella-associated protein 65 (Fragment)	2	683.336	-1.1091	6.6219e-05	113.37	yes
LSTLQSVRPAYMDEYER	A8J6F1	Flagellar associated protein, qilin-like protein	3	692.002	-1.3361	0.0036354	47.267	yes
LSVDYGK	Q540H1	Tubulin alpha chain	2	391.208	-1.0256	0.048364	75.213	yes
GNAMLVGVGGSGK	A8J1M5	Flagellar outer dynein arm heavy chain beta	2	581.798	-1.6346	0.0044013	58.268	no
NAELAVYR	A8IXE2	Intraflagellar transport particle protein 80	2	468.251	0.091756	0.026633	74.173	yes
AGSATGPAYVPR	Q84X82	Flagella membrane glycoprotein	2	573.799	-1.1101	0.0015345	81.709	yes
AHQAIKDGDVDMLDR	Q6S7R9	Carbonic anhydrase	3	567.274	-1.3498	0.00039684	69.331	yes
AILMDLEPGTMDSVR	A8IXZ0	Tubulin beta chain	2	840.403	-0.8455	0.00016706	75.02	yes
IGETLEEVK	Q2XQY7	Intraflagellar transport protein 57	2	509.277	-0.20722	0.0012025	104.22	yes
LEAAAHK	A8J336	Flagellar outer dynein arm heavy chain alpha	2	370.208	-0.37307	0.01452	95.352	yes
GGTLGGLLSAK	Q27YU7	Flagellar radial spoke protein 5	3	325.194	0.90372	0.0020845	63.624	yes
TLENIFTAADAPMFVK	A8JG12	Predicted protein (Fragment)	3	595.303	-1.1039	6.5651e-06	92.773	yes
FNDILEQFAR	A8JHU7	Flagellar inner arm dynein 1 heavy chain alpha	2	626.82	-0.2972	0.00032105	113.61	yes
GAGAAAAEPPR	A8IV22	Dynein heavy chain 7 (Fragment)	2	484.251	-1.3555	0.00049217	94.409	yes
KYPVISIEDPFEQDDWEPCAK	A8JH98	Enolase	3	856.065	-1.435	8.7246e-07	83.423	yes
KDTYVPFR	A8I9T2	Kinesin-like protein	3	342.519	-0.76261	0.0098859	66.299	yes
KKEEEEAAER	A8J793	Flagella associated protein	4	305.404	-1.2265	0.004244	61.48	yes
VPAGGSQANLPGK	A8IAA8	Flagellar associated protein	2	598.325	-2.2877	0.00015956	106.32	yes
DIPDSVFR	A8JFP1	Flagellar outer dynein arm heavy chain gamma	2	474.743	-0.1813	0.0039416	113.26	yes
EVIAHDLEK	A8J1M5	Flagellar outer dynein arm heavy chain beta	2	527.282	-1.8924	0.00091476	112.13	yes
GYVDYSQDK	A8I1S7	Flagellar associated protein	2	537.741	-1.6036	0.0012025	104.22	yes
IICTAGPACWSEEGLGK	PYK3b	---	3	616.959	-0.61445	1.6687e-15	138.01	yes
TATLDAVDCDK	Q84X82	Flagella membrane glycoprotein	2	604.777	-2.9864	5.5735e-05	113.24	yes
AVCMISNSTAIGEIFSR	Q540H1	Tubulin alpha chain	3	619.306	-0.35783	3.8725e-46	195.38	yes
MDKAEDAVDAAAASNEKR	A8J194	Flagellar associated protein	4	477.725	-0.93647	7.2392e-05	65.924	yes
TTLGTDPER	A8IZV9	Flagellar associated protein (Fragment)	2	495.249	-0.71059	0.00097283	110.53	no
GSALTISEAK	A8JJY2	Predicted protein (Fragment)	2	488.769	-2.0289	0.00030963	104.43	yes
VAFVTAVAEMAK	A8J0A5	Central pair associated protein (Fragment)	3	412.893	0.14289	0.00017993	87.184	yes
DKLMDGSGGGGGGGGGGTGR	A8IFZ1	Flagellar associated protein (Fragment)	3	555.913	-1.7717	0.00063436	52.769	yes
DVNASVATIK	Q540H1	Tubulin alpha chain	3	339.857	-0.24479	0.00018552	92.866	yes
HAQLVDWTAELSTPK	A8J1M5	Flagellar outer dynein arm heavy chain beta	3	565.962	-0.82226	1.2455e-06	109.1	yes
IAFTTSAACQK	A8HZY2	Cell wall protein pherophorin-C14	2	599.3	-1.5922	1.142e-05	126.19	yes
TGSSQCTPCAAGFYANAPDSATSCR	A8J9H7	Mastigoneme-like flagellar protein	3	879.697	-1.7912	1.4036e-14	101.42	yes
AEFYADDAK	A8JJQ2	Cell wall protein pherophorin-C1	2	515.23	-1.6948	0.0028992	91.549	yes
AYLEATK	Q27YU0	Flagellar radial spoke protein 1	2	398.216	-1.2346	0.014417	95.531	yes
DGSGTIDTK	A8HNF8	Flagellar outer dynein arm 18 kDa light chain LC4	2	447.214	-1.2756	0.0049298	85.355	yes
EFGGDGTDAWSVR	Q5DM57	Intraflagellar transport protein 172	2	698.81	-1.0833	1.4503e-10	137.62	yes
ETVEDLVMVK	A8J336	Flagellar outer dynein arm heavy chain alpha	3	388.206	1.0261	0.0037336	60.398	yes
GTMTTTHSYTGDQR	A8HP84	Glyceraldehyde-3-phosphate dehydrogenase	2	778.344	-2.2724	0.0064878	57.434	yes
LDLYETAMPISLIR	A8J336	Flagellar outer dynein arm heavy chain alpha	3	550.964	-0.076677	0.00030095	64.313	yes
VQELEQQYK	A8J336	Flagellar outer dynein arm heavy chain alpha	3	388.868	0.27526	0.00099431	82.645	yes
GAGGATPLHTALEAGK	A8JAQ5	Flagellar associated protein	3	484.26	-0.16665	7.631e-06	93.478	yes
GMDMTPGGKDESKVPLAER	A8J1M5	Flagellar outer dynein arm heavy chain beta	4	505.247	-1.4632	0.00028259	53.504	yes
GSTEEEQFHH	A8J244	Isocitrate lyase	2	600.749	-1.8266	0.00031567	109.29	yes
LLDAGCNVLR	PYK3b	---	2	565.803	-0.92206	0.017298	65.056	yes
SVIDAGQVAR	A8J336	Flagellar outer dynein arm heavy chain alpha	2	508.28	-0.5409	0.00021468	123.51	yes
ASNYQSTTR	A8IU92	Cilia- and flagella-associated protein 20	2	514.244	-1.4383	0.0011806	104.82	yes
LVSTEPQLLMVVEK	A8J4C9	Flagellar associated protein	3	534.632	-0.048714	6.7171e-05	80.746	no
AAVPDCESQAACVAIAHK	A8J1H4	Predicted protein	3	633.301	-1.568	4.8085e-12	124.25	yes
LQHQATALHNQITEIQER	Q68RJ5	Intraflagellar transport protein 81	3	710.707	-1.4891	1.5342e-21	155.49	yes
YMACCLMYR	Q540H1	Tubulin alpha chain	2	634.258	-1.1112	0.00051755	122.18	yes
ADLDELAELR	A8IFZ1	Flagellar associated protein (Fragment)	2	572.796	-0.31777	0.00090043	96.113	yes
AFIDLAPHMEDK	A8IZG1	Predicted protein	3	462.896	-0.097172	0.00052251	72.29	yes
EGGGLGGWQGLQGGLK	A8HME3	Intraflagellar transport protein 22	3	505.263	0.0042535	1.368e-05	88.561	yes
HVMCNLGEALTEQEVEDMIK	A8IDN4	Flagellar associated protein, calmodulin-like protein (Fragment)	3	782.697	-1.0235	1.6053e-41	183.6	yes
NKDTAAVPGAASTK	A8IR95	Flagellar associated membrane protein	3	444.237	-2.4413	0.012509	48.899	yes
QFQDQSLDEASAGR	Q27YU0	Flagellar radial spoke protein 1	2	776.355	-1.7315	1.6366e-11	143.93	yes
EMQDELEYK	Q6RCE1	Intraflagellar transport protein 74	2	592.761	-2.098	8.8064e-05	131.83	yes
MMLTFSVVPSPK	A8IXZ0	Tubulin beta chain	2	684.849	-0.96183	0.0021686	65.593	yes
MSATFIGNSTAIQEMFK	A8IXZ0	Tubulin beta chain	3	631.302	-1.0694	5.6163e-05	80.387	yes
LEQVKPAYK	A8J1M5	Flagellar outer dynein arm heavy chain beta	2	538.311	-2.5159	0.043491	79.148	yes
LGDKECEYNK	A8J336	Flagellar outer dynein arm heavy chain alpha	3	419.192	-1.4563	0.00113	87.568	yes
VAITDPYYKK	A8JAQ5	Flagellar associated protein	3	399.889	0.34758	0.060945	32.218	yes
AILMDLEPGTMDSVR	A8IXZ0	Tubulin beta chain	2	832.405	-0.30712	0.00076475	60.345	yes
EVSSVTSTVNDVEK	A8IP29	Predicted protein (Fragment)	2	747.37	-1.8061	0.00052954	79.614	yes
LSVDYGK	Q540H1	Tubulin alpha chain	3	261.141	-0.23589	0.010327	71.715	yes
QDFEAELQAAR	A8ICD1	Predicted protein (Fragment)	2	639.31	-1.1907	7.0429e-05	110.92	yes
AALVVSMAAEPTPK	A8J194	Flagellar associated protein	4	350.942	0.29337	0.0003938	69.229	yes
KEAAEGESFGSDLK	A8J194	Flagellar associated protein	3	489.904	-1.3101	9.4098e-05	81.656	yes
AVCMISNSTAIGEIFSR	Q540H1	Tubulin alpha chain	2	936.453	-0.81032	3.7772e-08	104.78	yes
KRPAGDTADGEDR	A8JDK3	Predicted protein	3	463.224	-1.8721	0.0006861	70.889	yes
ELQTSYQEGSAGK	Q68RJ5	Intraflagellar transport protein 81	2	699.331	-2.4549	0.00031523	101.3	yes
MTNAYVDK	A8HZT8	Flagellar associated protein	2	471.223	-0.89656	0.0078467	93.096	yes
DHYLAQGK	A8HQF3	ODA5-associated flagellar adenylate kinase	3	311.159	-0.57251	0.0029378	81.191	no
KLDGDNDLK	Q9SWQ6	Dynein light chain roadblock	3	339.845	-1.8679	0.028904	43.308	yes
EAELLLNQTNK	A8JFP1	Flagellar outer dynein arm heavy chain gamma	3	424.898	0.33598	0.00034855	81.017	yes
GGQHAQQAIEMYVAR	Q5DM57	Intraflagellar transport protein 172	2	829.907	-1.7929	1.2592e-17	155.57	yes
IKNPTDFEWVSR	A8J063	Dynein heavy chain 2	3	497.925	-0.65051	2.3966e-06	118.24	yes
AGDVMNIK	Q84X82	Flagella membrane glycoprotein	2	424.221	0.17447	0.01091	87.476	yes
AYHEQLSVAEITNAAFEPASMMVK	Q540H1	Tubulin alpha chain	3	885.093	-0.64428	5.113e-25	133.68	yes
EVLISDGILNR	Q946G4	Intraflagellar transport protein IFT52	2	614.848	-0.45934	4.2753e-05	115.29	yes
KKEEEEAAER	A8J793	Flagella associated protein	3	406.87	-1.8706	0.058777	39.267	yes
SELPDNLK	A8J063	Dynein heavy chain 2	2	458.243	-1.5538	0.017439	81.95	no
QLVAAGDR	Q68RJ5	Intraflagellar transport protein 81	2	415.23	-0.13268	0.0081954	92.051	yes
VAGDALEGYAK	A8JDH8	Dynein heavy chain 9 (Fragment)	2	547.28	-0.64359	3.1528e-07	142.08	yes
KAEEEAEAAK	A8J793	Flagella associated protein	3	359.18	-1.77	0.00020232	93.623	yes
LADSQTYALK	Q6UPR4	NIMA-related kinase 2	2	555.295	-1.1259	0.00016201	125.97	yes
VAADQEQAEK	A8IV22	Dynein heavy chain 7 (Fragment)	2	544.765	-2.0036	3.833e-09	155.48	yes
ELQELQPVLAATAK	A8J063	Dynein heavy chain 2	2	755.927	-0.71882	2.4458e-05	112.67	yes
GAEVLIALTHMR	A8IDD2	Flagellar associated protein (Fragment)	3	437.58	0.88175	7.8745e-12	148.28	yes
SVYVFNCSPEMDYR	A8J336	Flagellar outer dynein arm heavy chain alpha	2	891.877	-0.94866	0.0074942	51.643	yes
GSALTISEAK	A8JJY2	Predicted protein (Fragment)	3	326.182	0.79927	0.00045756	83.883	yes
SAIMVNK	A8J1M5	Flagellar outer dynein arm heavy chain beta	3	254.811	0.12085	0.010327	71.715	yes
DLSQMYQDSHMLDLNK	A8J336	Flagellar outer dynein arm heavy chain alpha	3	651.961	-0.84784	1.2797e-05	88.319	yes
DSGLLLLAEAVK	A8J2K0	Predicted protein	3	410.243	0.62344	0.00052251	72.29	yes
ELFCPMPVILVR	A8J1M5	Flagellar outer dynein arm heavy chain beta	2	737.401	-0.73934	1.9038e-05	117.09	yes
GSTEEEQFHH	A8J244	Isocitrate lyase	2	600.749	-1.043	0.004166	79.148	yes
KKEEEEAAER	A8J793	Flagella associated protein	3	406.87	-1.4051	0.00013691	101.53	yes
LVSLYDLDAYNK	A8J336	Flagellar outer dynein arm heavy chain alpha	3	471.914	0.58764	0.00033133	74.611	yes
MQVFQEESQPVIDYLR	A8IZB7	Adenylate kinase 5 (Fragment)	2	999.485	-0.52465	0.015335	43.37	yes
SSPEDKLTLVSMLK	A8IJV9	Calcium-transporting ATPase	3	516.616	-0.68953	6.908e-20	166.9	yes
TQADVYTDFAAK	A8HMT8	Predicted protein (Fragment)	2	665.32	-1.1506	7.4303e-08	133.47	yes
LEAVMNWPYLK	A8J793	Flagella associated protein	2	690.355	-0.9338	0.0035317	69.721	yes
QMDAAINHFIESGATLK	Q5DM57	Intraflagellar transport protein 172	3	615.977	-0.49476	0.00011931	66.022	yes
SATAWTLGQIGR	A8J0A5	Central pair associated protein (Fragment)	2	630.838	-0.61307	1.0412e-06	128.68	yes
TEGAAGGAGTR	A8IUF0	Flagellar inner arm dynein 1 heavy chain beta	2	474.231	-0.87917	0.0063754	70.942	yes
VAQQAGGAITLGR	A8IZW6	Ribose-phosphate pyrophosphokinase	2	621.352	-1.003	9.8173e-07	120.59	yes
AANVVTDAVADTAK	A8IUQ2	Flagellar associated protein	3	449.237	0.22228	4.463e-05	95.264	yes
AGAAVTQLGK	Q84X82	Flagella membrane glycoprotein	2	458.267	-0.84631	0.00032591	117.52	yes
APMPGEWGK	A8J336	Flagellar outer dynein arm heavy chain alpha	2	486.734	-1.0658	0.0078531	79.148	yes
IQLFVQEVR	A8J049	Hydroxyproline-rich glycoprotein, cell wall protein	2	566.33	-0.0028633	0.00054304	121.6	yes
LISYEDKNWVDK	A8JFP1	Flagellar outer dynein arm heavy chain gamma	3	503.924	-0.76477	2.2082e-08	140.82	yes
GFSPEDFDLGMK	A8J8S5	Predicted protein	2	679.8	-0.9106	0.010314	56.205	yes
FVESVPLNMEK	A8JFP1	Flagellar outer dynein arm heavy chain gamma	2	646.831	-0.87678	0.00087715	88.021	yes
KEAESCDCLQGFQVCHSLGGGTGSGMGTLLISK	A8IXZ0	Tubulin beta chain	4	871.905	-0.65319	9.3511e-30	114.08	yes
ALTVPELTQQMWDAK	A8IXZ0	Tubulin beta chain	3	577.631	-0.62166	1.7725e-06	105.19	yes
IQPALAK	Q69B19	Flagellar radial spoke nucleoside diphosphate kinase	2	370.737	-0.73566	0.010087	105.39	yes
LDILSDNIK	A8JBJ1	Hydroxyproline-rich cell wall protein (Fragment)	3	344.197	0.66117	2.496e-06	141.48	yes
MMLTFSVVPSPK	A8IXZ0	Tubulin beta chain	3	451.57	0.46184	0.00014533	87.184	yes
YIVTTNLTQK	Q2VIY5	Dynein light chain 9	2	590.832	-1.5535	8.9312e-06	136.5	yes
IEDFLAK	Q9SMH5	Cytoplasmic dynein 2 heavy chain 1	2	418.232	0.324	0.013098	97.798	yes
QLEDDLLFR	A8JFP1	Flagellar outer dynein arm heavy chain gamma	2	574.801	0.12148	0.001263	103.31	yes
QLFHPEQLISGK	Q540H1	Tubulin alpha chain	3	466.258	0.14141	0.00016889	88.101	yes
AIGQEMLDSVNK	A8JG06	Programmed cell death protein 6-interacting protein	3	435.555	0.3448	0.051495	30.563	yes
FEEVLDELDK	Q6RCE1	Intraflagellar transport protein 74	3	412.871	0.085703	0.0030672	63.624	yes
KADVGIAVAGATDAAR	Q93Z22	Plasma membrane ATPase	3	495.939	-0.67733	6.3681e-05	83.891	yes
NREEANQLK	A8JFP1	Flagellar outer dynein arm heavy chain gamma	3	367.86	-0.6121	0.0062761	74.173	yes
PVEAEASSSPSR	A8IE76	Flagellar associated protein	2	608.794	-2.0899	2.6459e-07	132.14	yes
SALPEAAPPAASSSER	A8IUV6	Predicted protein	2	770.884	-1.7265	3.1652e-08	118.21	yes
VFNPIPGLQAAIEK	Q6UBQ3	Flagellar radial spoke protein 2	2	748.927	-1.2503	1.1226e-19	166.9	yes
VGDATVFTR	A8IBS2	Flagellar associated protein	2	483.256	-0.34632	0.011929	73.233	yes
GIAQTLIAAGAK	A8J793	Flagella associated protein	2	557.335	-1.0503	8.8603e-07	129.37	yes
HWEQLMATTK	A8J336	Flagellar outer dynein arm heavy chain alpha	2	622.808	-1.842	0.00010036	128.85	yes
YEPTILELK	A8ITB4	WD-repeat protein of flagellum central pair	2	553.311	-0.82642	0.00062862	119.68	yes
GQVAVMADR	A8IFZ1	Flagellar associated protein (Fragment)	2	481.74	-0.55187	0.050964	48.423	yes
LNCALNSK	A8IJV9	Calcium-transporting ATPase	2	460.237	-1.0017	0.017041	82.287	yes
AAAGSSEGGPELSATGTVPR	A8IUF4	Flagellar associated protein	2	907.948	-1.398	7.8997e-32	167.63	yes
VVTMAPGTGR	A8J9H7	Mastigoneme-like flagellar protein	2	502.763	-0.86886	0.011179	60.102	yes
WQIDAGCFPLVTTR	Q27YU7	Flagellar radial spoke protein 5	2	832.417	-0.91617	2.4669e-07	122.96	yes
IAQENLALYK	A8J701	Flagellar associated protein	2	581.827	-1.3676	1.0822e-05	134.13	yes
IKGVGDVLAGR	A8HX38	Eukaryotic translation elongation factor 1 alpha 1	3	362.221	0.19438	0.0020594	74.698	yes
KLEIAAESAHPDFR	A8J336	Flagellar outer dynein arm heavy chain alpha	4	396.71	0.2274	5.1487e-05	84.41	yes
MQVTVVDDMR	A8IXE2	Intraflagellar transport particle protein 80	2	597.286	-0.86127	0.0019424	87.184	yes
QIPMTQGIRPLDLLTDDATK	A8J1M5	Flagellar outer dynein arm heavy chain beta	3	748.063	-0.68437	0.00069621	52.09	yes
ALIEAGASCVHFEDQLASAK	A8J244	Isocitrate lyase	3	706.349	-1.3794	2.9909e-26	160.55	yes
EVTENLHK	A8J1M5	Flagellar outer dynein arm heavy chain beta	3	323.838	-0.82405	0.0074497	68.383	yes
KADAVFGK	A8J0P3	Predicted protein	3	279.161	-0.25796	0.03352	46.462	yes
SEPLFLLYR	A8J594	Flagellar outer dynein arm 16 kDa light chain LC3	2	569.319	-0.18926	0.00040329	124.74	yes
YDNPVLVSTSK	Q39604	28 kDa inner dynein arm light chain, axonemal	2	611.819	-1.8563	9.9601e-05	106.32	yes
GTETEDKVQLR	A8IZB6	Flagellar associated protein (Fragment)	2	638.331	-2.7095	0.014644	78.488	yes
LNKPCEGPEYR	A8J4C9	Flagellar associated protein	3	454.887	-0.69591	0.0051875	68.676	yes
RFEAFKK	A8J6K2	Predicted protein (Fragment)	4	232.137	0.26621	0.0035124	89.142	yes
VADVTLESAMK	A8JDK1	Flagellar associated protein	2	582.302	-1.5818	1.7808e-15	174.24	yes
VPAATDVSTR	A8IFZ1	Flagellar associated protein (Fragment)	2	508.772	-1.1534	0.0010157	94.66	yes
EKPEEPLSFMAK	A8JH98	Enolase	3	469.239	-0.84194	0.00043746	94.122	yes
HLAEIIEK	A8ITN7	Flagellar associated protein	2	476.777	-1.5841	0.0043206	104.2	yes
MVGEPDIAGTK	A8J1D8	Vegetative cell wall protein gp1	3	373.19	0.13167	0.0019239	64.73	yes
QAQLGADER	A8JAF2	Cilia- and flagella-associated protein 43	2	494.246	-0.83312	0.00054754	121.5	yes
AAAETAAAAR	A8HT27	Flagellar associated protein, callose synthase-like protein	2	451.738	-1.2741	0.01668	65.535	yes
AFGDRPLKR	A8J587	Protein phosphatase 2C catalytic subunit	4	265.657	-0.13566	0.014283	53.775	yes
EADVNEDKMVNYEEFVR	A8IDN4	Flagellar associated protein, calmodulin-like protein (Fragment)	3	701.649	-1.689	0.00031067	65.105	yes
EQINAGR	A8JH20	Protein tyrosine phosphatase 1	2	394.206	-0.50298	0.010569	107.9	yes
INALQEEIGR	A8ICD1	Predicted protein (Fragment)	2	571.812	-0.49425	0.00031285	107.03	yes
SGGGSALGAK	A8IE76	Flagellar associated protein	2	402.714	-1.9693	0.00034778	103.08	yes
VTDITESLPALMTNVR	A8JFP1	Flagellar outer dynein arm heavy chain gamma	2	880.467	-0.44518	5.8733e-18	149.97	yes
GIPVSDNATLR	A8IV22	Dynein heavy chain 7 (Fragment)	2	571.812	-0.34618	0.046004	53.08	yes
LLVGLQELQLLR	A8J1V4	Cilia- and flagella-associated protein 44	2	697.94	-1.3791	2.4334e-06	122.46	yes
LSPEYLPCPGPEYR	A8JG12	Predicted protein (Fragment)	2	839.401	-0.74728	0.0019833	66.246	yes
TGEFVTIPWK	A8IVJ3	Phospholipid-transporting ATPase (Fragment)	3	393.213	1.2218	0.00065234	79.489	yes
FHTFLDQSLPVK	A8JJR9	Flagellar adenylate kinase (Fragment)	3	477.926	0.099238	0.00063475	71.153	yes
LDAVEQALNR	A8J1M5	Flagellar outer dynein arm heavy chain beta	2	564.804	-0.27227	2.508e-06	144.55	yes
TTLGNPVEIR	A8IV22	Dynein heavy chain 7 (Fragment)	2	550.309	-1.3066	0.016285	65.842	yes
AMPATELIPLLPR	A8J0V2	Flagellar associated protein, calcium-transporting ATPase (Fragment)	2	719.41	-0.61834	0.0020973	65.295	no
FFNNSPDK	A8ILK1	Cilia- and flagella-associated protein 52	2	484.727	-0.55968	4.0048e-06	158.87	yes
FVTNMLGAK	A8J1M5	Flagellar outer dynein arm heavy chain beta	2	498.763	-0.97218	0.05689	46.462	yes
NTLLLNQLK	A8JF83	Ryanodine-inositol 1,4,5-triphosphate receptor Ca2+ channel	3	352.885	0.42655	0.0010467	81.95	yes
VTSGPAAER	Q68RJ5	Intraflagellar transport protein 81	2	444.233	-0.65982	0.013693	72.275	yes
YQNSIGQR	A8J9H7	Mastigoneme-like flagellar protein	2	483.244	-0.97128	0.00060687	141.52	yes
AFNFGNVAAGATASR	A8JFU2	Cilia- and flagella-associated protein 65 (Fragment)	2	727.363	-0.96978	3.5771e-08	124.2	yes
AQEQLENMMYAR	Q9M6B0	Coiled-coil protein associated with protofilament ribbons	2	758.332	-1.8383	0.023673	43.613	yes
LEAAAHK	A8J336	Flagellar outer dynein arm heavy chain alpha	3	247.141	0.067437	0.023255	58.194	yes
VLWVINEVQR	A8IVQ1	Predicted protein	2	628.362	-0.39459	7.5599e-06	138.22	yes
ATSATAANDVSSR	A8IY87	Kinesin-like protein	2	625.802	-2.024	9.3923e-07	121.13	yes
CHVISAVAAPDDVYGK	A8HQF3	ODA5-associated flagellar adenylate kinase	3	567.947	-1.0017	3.8701e-07	107.35	no
DSVAVGGATSSGPR	A8JG12	Predicted protein (Fragment)	2	630.813	-2.1939	2.5101e-07	122.78	yes
MVDDYWEASK	A8JDH8	Dynein heavy chain 9 (Fragment)	2	622.269	-1.0026	0.00032057	113.22	yes
MYQDELAR	A8JBY2	Flagellar associated protein	2	521.237	-0.70652	0.019633	69.812	yes
VAAGAAASPSPAAAAAETAAAAAASEK	A8IFZ1	Flagellar associated protein (Fragment)	3	752.049	-0.87782	1.8284e-17	106.12	yes
VVLEGLHAPK	A8HQF3	ODA5-associated flagellar adenylate kinase	3	354.882	0.50493	0.00051244	82.645	no
SELIPECLMK	A8IVI0	Flagellar outer dynein arm intermediate chain 1	2	610.307	-0.67682	0.00077196	97.734	yes
FDAVNADFQELMR	A8J1M5	Flagellar outer dynein arm heavy chain beta	2	786.362	-0.38481	0.012334	50.806	yes
GLAASGSWGCFDEFNR	A8J336	Flagellar outer dynein arm heavy chain alpha	3	591.926	-0.22084	2.2257e-07	112.02	yes
SFDYSNNDEVR	Q5DM57	Intraflagellar transport protein 172	2	673.286	-1.4111	6.5416e-09	147.58	yes
TDIMEEGAK	A8J336	Flagellar outer dynein arm heavy chain alpha	3	331.823	-0.0384	0.000896	83.948	yes
AVDAWCAQVAATSDEK	A8J1M5	Flagellar outer dynein arm heavy chain beta	3	574.598	-0.58036	7.2589e-06	94.007	yes
CSSLMRPDGSTEPMTEAR	A8J0V2	Flagellar associated protein, calcium-transporting ATPase (Fragment)	3	680.964	-2.1385	0.012528	41.912	yes
LYSEEELPAEFK	A8IU92	Cilia- and flagella-associated protein 20	2	727.856	-1.4275	1.9993e-16	173.19	yes
MAAIIDAMK	A8J0D9	Flagellar associated protein	2	482.254	-0.39939	0.00093378	111.61	yes
NSSYFVEWIPNNVK	A8IXZ0	Tubulin beta chain	3	566.283	-0.87278	8.4454e-05	79.875	yes
VAVDAYPYPVGQCR	A8J9H7	Mastigoneme-like flagellar protein	2	797.888	-1.4642	3.1948e-05	110.92	yes
AMAFSPDSTK	Q5DM57	Intraflagellar transport protein 172	2	535.745	-1.9176	0.024272	54.343	yes
DRPNEVVFGLADGK	Q5DM57	Intraflagellar transport protein 172	4	379.949	0.78728	0.002211	54.09	yes
EAESCDCLQGFQVCHSLGGGTGSGMGTLLISK	A8IXZ0	Tubulin beta chain	4	843.88	-1.3609	1.2534e-07	51.557	yes
EGLYANLETQER	A8J336	Flagellar outer dynein arm heavy chain alpha	2	711.847	-1.4496	0.00025548	102.5	yes
IVDVLEMRPNDAADR	A8IT01	Carbonic anhydrase	3	571.958	-0.23755	0.00010279	90.498	yes
GGGSFANSK	A8J4C5	Flagellar associated protein	2	412.698	-2.3859	0.02279	67.334	yes
TAVEIEEK	A8J1M5	Flagellar outer dynein arm heavy chain beta	2	459.743	-1.4657	0.0049916	101.65	yes
FSDWFGR	A8IR95	Flagellar associated membrane protein	2	457.711	0.49287	0.010284	106.42	yes
IENEAGLK	A8J345	Pyruvate kinase	2	437.237	-1.5749	0.01893	80.688	yes
MKDLDGTDNK	A8JH98	Enolase	3	379.513	-1.668	0.00099891	88.338	yes
TALTAQLDK	Q68RJ5	Intraflagellar transport protein 81	2	480.772	-1.1348	0.0022482	96.229	yes
EQMLELYNEFCK	A8JH98	Enolase	2	802.36	-0.97651	5.0062e-16	167.32	yes
VLTEPSEQVDK	A8JHU7	Flagellar inner arm dynein 1 heavy chain alpha	2	622.822	-2.2168	1.2438e-05	125.54	yes
EIVHIQGGQCGNQIGAK	A8IXZ0	Tubulin beta chain	3	603.641	-1.1934	1.7025e-11	121.32	yes
QSPINVPQYQVLDGK	A8IT01	Carbonic anhydrase	3	562.633	-0.41094	0.0008793	56.339	yes
SDSDFGK	A8IXE2	Intraflagellar transport particle protein 80	2	378.164	-1.6006	0.055848	73.248	yes
AVALAAK	A8JAQ5	Flagellar associated protein	2	322.211	-0.7155	0.012524	118.06	yes
VIIEDQTAR	A8IDQ0	Predicted protein	2	522.788	-0.23919	0.043915	58.433	yes
MGTASQRPGTGQQAAAAAAAAR	Q6RCE1	Intraflagellar transport protein 74	3	687.008	-1.5516	4.05e-09	89.917	yes
VLAGADGWQFDTWR	A8J0R9	3',5'-cyclic-nucleotide phosphodiesterase (Fragment)	2	811.392	-1.2363	1.1317e-15	160.87	yes
VQELEQQYK	A8J336	Flagellar outer dynein arm heavy chain alpha	2	582.798	-1.3548	1.4591e-05	141.88	yes
AFVIEAGPK	A8IJV9	Calcium-transporting ATPase	3	311.18	0.84562	0.002458	71.379	yes
ETGICPIREELYAQTFDELIR	Q39604	28 kDa inner dynein arm light chain, axonemal	3	851.76	-1.0166	7.9114e-08	98.543	yes
GVNFSGGQR	A8I268	ABC transporter	2	461.23	-0.60073	0.017829	70.028	yes
HIEAGHGDR	A8JCV8	Acetyl CoA synthetase	3	331.162	-0.48034	0.0036513	67.334	yes
FPFEGCK	A8J7J9	Predicted protein	2	442.702	-0.35243	0.014411	95.541	yes
GLDLAPGGR	A8J336	Flagellar outer dynein arm heavy chain alpha	2	428.238	0.37572	0.0043101	86.67	yes
GQLWSSWAPK	A8JDH8	Dynein heavy chain 9 (Fragment)	3	387.201	0.61872	0.0025649	66.056	yes
LLEAGASPMVPAFK	A8JAQ5	Flagellar associated protein	3	477.595	-0.084706	1.3095e-05	102.87	yes
PAAAPVAR	A8I345	Flagellar associated protein	2	376.724	-1.0226	0.010257	88.029	yes
QVFAEGADGYKR	A8IVQ1	Predicted protein	3	447.558	-0.12836	0.00021223	86.803	yes
MTAEVATINTGK	A8ITB4	WD-repeat protein of flagellum central pair	2	626.316	-2.5181	0.0047733	61.167	yes
TYDQIQR	A8IMD2	Predicted protein (Fragment)	2	462.233	-0.32154	0.012303	116.9	yes
TAYDNVVATFEAR	Q68RJ5	Intraflagellar transport protein 81	2	728.857	-1.0817	5.0832e-11	144.16	yes
TLPDQPQQK	A8IKF6	Predicted protein	2	527.78	-2.0472	8.8666e-07	147.4	yes
YELDDDGNLASFSR	A8J134	Flagellar associated protein	2	801.358	-1.1822	2.1401e-35	205.27	yes
LDCVGEGYK	A8J0H9	Predicted protein	2	520.739	-1.113	0.0071194	80.706	yes
MVQVGNYPEAQK	A8JFP1	Flagellar outer dynein arm heavy chain gamma	2	682.337	-2.2016	0.00018841	104.24	yes
YMACCLMYR	Q540H1	Tubulin alpha chain	2	642.256	-1.7413	0.019266	58.917	yes
DVAYQLVSLAER	Q6J4H1	Central pair complex 1	2	682.364	-0.87127	4.7164e-16	167.89	yes
LVQQGGAELK	A8J0X1	Predicted protein	2	521.798	-1.52	2.4083e-09	158.05	yes
IYGGVPMPGK	A8J194	Flagellar associated protein	2	517.771	-1.269	0.03894	48.423	yes
QQAELEAEK	A8JEE9	Predicted protein	2	523.262	-1.8017	0.00081531	114.86	yes
SSVCDIPPK	A8IXZ0	Tubulin beta chain	2	501.75	-1.3616	0.01249	72.928	yes
YVTSQPYDLER	A8J1M5	Flagellar outer dynein arm heavy chain beta	2	685.833	-1.4789	4.7771e-10	150.06	yes
CYAALGDIAK	Q5DM57	Intraflagellar transport protein 172	3	361.183	-0.44131	0.0011454	72.928	yes
EMVILGTMYAGEMK	A8J0N7_CHLRE Phosphoenolpyruvate carboxykinase, splice variant OS=Chlamydomonas reinhardtii GN=PCK1b	---	2	786.877	-1.103	1.6381e-11	143.93	yes
NADMSEEMQADAVDCATQALEK	A8JH45	Outer dynein arm light chain 8	3	815.007	-1.072	4.9616e-24	136.64	yes
LDAVEGWLGPDGAAAAR	Q9ATK5	Flagellar central pair-associated protein	2	834.921	-1.0515	3.0458e-27	163.91	yes
LTNEPPEGLK	A8J1M5	Flagellar outer dynein arm heavy chain beta	2	549.295	-1.287	0.00071856	98.407	yes
LVDPDTGAEK	Q5DM57	Intraflagellar transport protein 172	2	522.764	-1.0719	0.00089124	96.229	yes
NVPTWHR	A8IRX5	GTP-binding nuclear protein	3	303.828	0.034552	0.006372	79.116	yes
RPNEPKPTDSK	A8JBY2	Flagellar associated protein	3	423.558	-2.2305	0.056527	39.016	yes
VSEQFTAMFR	A8IXZ0	Tubulin beta chain	2	616.292	-0.52652	0.0083082	64.82	yes
ALLAAGADKEAADADR	A8J793	Flagella associated protein	3	519.934	-2.1618	0.00056204	72.891	yes
LIYEINQK	A8IKF6	Predicted protein	3	340.862	0.49293	0.0010755	96.492	yes
VNQIGTITESIEAVR	A8JH98	Enolase	2	815.444	-0.60428	1.9941e-74	248.06	yes
GQAYYTAGK	A8J9K5	Predicted protein	2	479.735	-1.4087	0.0052442	84.687	yes
ISNEPPSDMK	A8J336	Flagellar outer dynein arm heavy chain alpha	2	567.261	-2.7013	0.049361	44.612	yes
KQAEEEAAANK	A8J793	Flagella associated protein	3	396.867	-1.5569	2.0865e-05	104.17	yes
TQALAVDVLDAGALR	A8I9N1	Predicted protein (Fragment)	2	756.923	-0.75941	1.2082e-08	130.02	yes
AGTDPNSPR	A8JAG4	Predicted protein	2	457.72	-0.48365	0.010101	74.376	yes
ALQASEGELAR	Q6RCE1	Intraflagellar transport protein 74	2	572.801	-1.4611	8.1702e-05	109.15	yes
FNAETTANK	A8JFP1	Flagellar outer dynein arm heavy chain gamma	2	498.243	-1.1046	0.0005299	121.9	yes
GSMASETSK	A8J194	Flagellar associated protein	3	299.804	0.38516	0.0020012	72.928	yes
ALETAVTNQLSAIK	A8JDA6	Flagellar protein	3	486.944	0.34664	2.7148e-08	126.1	yes
DMIASGGK	A8HQF3	ODA5-associated flagellar adenylate kinase	2	389.692	-0.16149	0.025746	74.92	no
NPTPPPITDDLSR	A8J336	Flagellar outer dynein arm heavy chain alpha	2	711.865	-1.3954	0.001001	85.909	yes
RKEEEQAR	A8JEE9	Predicted protein	4	262.14	-0.55001	0.033043	47.869	yes
TYAAAAASLQGK	A8J9H7	Mastigoneme-like flagellar protein	2	576.306	-1.4274	2.7889e-06	120.87	yes
EKPEEPLSFMAK	A8JH98	Enolase	3	474.571	-0.92404	0.00075885	77.894	yes
GAGTPQATTPK	A8IBR9	Predicted protein (Fragment)	2	514.772	-1.6777	0.00039352	96.82	yes
GSNIADATPVAR	Q2XQY7	Intraflagellar transport protein 57	2	586.307	-1.4998	2.8492e-06	120.6	yes
MVNYEEFVR	A8IDN4	Flagellar associated protein, calmodulin-like protein (Fragment)	2	601.779	-1.18	0.010867	67.207	yes
TSQMAGQGEVR	A8J0X0	Flagellar associated protein	2	582.277	-1.1224	0.0037135	73.877	yes
ALTLADGTTAYVPSK	Q84X82	Flagella membrane glycoprotein	3	503.272	-0.30291	9.7447e-07	111.12	yes
TTADPVTTDDTIAFSAGAK	A8J9H7	Mastigoneme-like flagellar protein	3	627.974	-1.5438	4.9883e-15	125.45	yes
AGAYPVLGGAAGAAAK	A8IU61	Flagellar associated protein	2	672.867	-1.3749	4.037e-07	116.51	yes
GIMCVWDLSSAAR	A8IBS2	Flagellar associated protein	2	733.35	-0.25274	3.4871e-19	169.09	yes
GGTLGGLLSAK	Q27YU7	Flagellar radial spoke protein 5	2	487.287	-0.53751	0.00022531	100.93	yes
LAALGEAVAAK	A8I5C3	Dynein heavy chain 6	3	338.538	0.85333	0.00044816	77.662	yes
LVSGDGR	A8J1M5	Flagellar outer dynein arm heavy chain beta	2	352.19	-0.57353	0.046555	76.035	yes
MLMSIVDMVK	A8J194	Flagellar associated protein	3	400.201	0.15576	0.0013746	68.657	yes
QATEAATGAAGK	A8IVJ3	Phospholipid-transporting ATPase (Fragment)	2	538.273	-1.2518	0.00083638	91.812	yes
STDGMWPFSYDTCDR	A8IKF8	Predicted protein (Fragment)	2	927.359	-0.80734	8.9299e-05	88.768	yes
KSGVNMAVPTGGSQSNIQGK	A8IAB5	Flagella associated protein	3	654.002	-1.8901	1.0933e-05	61.276	yes
RQELAAANAK	A8J336	Flagellar outer dynein arm heavy chain alpha	3	357.868	-0.20671	0.00013777	98.04	yes
YTPLQEAMMYAR	A8JAQ5	Flagellar associated protein	2	745.344	-0.58281	0.0026369	68.515	yes
DVVDVLLLRPCPK	A8JF83	Ryanodine-inositol 1,4,5-triphosphate receptor Ca2+ channel	4	381.721	0.55207	0.0006021	68.515	yes
HMPMTEGITDPLK	A8J336	Flagellar outer dynein arm heavy chain alpha	4	368.184	0.21025	0.0019135	58.172	yes
LPDIFDMEDVR	A8J1M5	Flagellar outer dynein arm heavy chain beta	2	675.324	-0.29464	0.014404	62.088	yes
LYDSAVAPGVLLASK	A8J9H7	Mastigoneme-like flagellar protein	3	501.952	-0.52525	0.030035	33.265	yes
VVQAAPPSVGKPSGNPR	A8IU61	Flagellar associated protein	3	554.309	-1.7746	3.2562e-08	109.36	yes
AMAFSPDSTK	Q5DM57	Intraflagellar transport protein 172	2	535.745	-1.6051	0.0055543	69.346	yes
IISGEELCDALLR	A8HZT8	Flagellar associated protein	2	744.89	-1.0497	0.00069201	94.122	yes
QEAATGPAR	A8ITB4	WD-repeat protein of flagellum central pair	2	450.73	-0.66863	0.0004383	123.96	yes
CGSDLSHGATDK	A8JAQ5	Flagellar associated protein	3	416.516	-0.97661	0.00057032	71.806	yes
ELAILEAR	Q6J4H1	Central pair complex 1	2	457.769	0.048734	0.033298	72.23	yes
LFEDMAAYDATAER	Q6UBQ3	Flagellar radial spoke protein 2	2	801.859	-0.68929	1.0444e-19	167.61	yes
QHMEMENK	A2T2X4	Intraflagellar transport protein 46	3	354.816	-1.0972	0.0024879	80.438	yes
GGPGGPGAAGGR	A8J0D9	Flagellar associated protein	2	455.728	-0.51382	4.6939e-11	148.91	yes
ALTVPELTQQMWDAK	A8IXZ0	Tubulin beta chain	4	433.475	0.57429	0.00016777	70.889	yes
SVIIQEGLQK	Q6S7R9	Carbonic anhydrase	2	557.827	-1.428	2.6129e-09	157.68	yes
AALDAMGAPK	A8JJR9	Flagellar adenylate kinase (Fragment)	2	472.747	-1.4634	0.00032144	113.93	yes
AILMDLEPGTMDSVR	A8IXZ0	Tubulin beta chain	2	832.405	-0.60865	7.2977e-06	103.32	yes
FHFENER	Q5DM57	Intraflagellar transport protein 172	3	326.819	-0.64346	0.0062538	79.451	yes
GLGGAQGLAK	A8IJV9	Calcium-transporting ATPase	3	291.171	0.35201	0.00077691	76.679	yes
TAQQVNSAR	Q9SMH5	Cytoplasmic dynein 2 heavy chain 1	2	487.754	-1.3813	0.030179	63.32	yes
LAADVMDVPTLIIAR	A8J244	Isocitrate lyase	2	807.45	-0.97536	7.8963e-05	90.476	yes
TYLTVYENK	A8HX57	Predicted protein	2	565.79	-1.028	0.0010479	108.47	yes
CPGGTATMDGYR	A8J9H7	Mastigoneme-like flagellar protein	2	643.269	-1.4469	0.0014272	83.137	yes
MTLGGTDSQR	A8IR95	Flagellar associated membrane protein	2	541.251	-1.5969	0.049484	44.598	yes
QNSMVGEQPK	A8HZT8	Flagellar associated protein	2	567.266	-2.2055	0.007776	65.695	yes
ADEAGGLQQR	A8JCP6	Predicted protein	2	522.757	-1.1446	0.018527	64.103	yes
ASVEDYPSKPR	A8J336	Flagellar outer dynein arm heavy chain alpha	3	416.879	-0.70245	0.011095	59.198	yes
GGLDFTKDDENVNSQPFMR	P00877	Ribulose bisphosphate carboxylase large chain	3	729.332	-1.2344	0.00073297	52.19	yes
VSEQFTAMFR	A8IXZ0	Tubulin beta chain	2	616.292	-0.8471	0.020858	55.721	yes
AAAHLAR	A8J4C9	Flagellar associated protein	2	355.209	-0.88613	0.031029	83.087	no
CGAEAAEAVAAAR	A8ITV9	Cilia- and flagella-associated protein 70	2	623.796	-1.8081	5.6651e-11	143.76	yes
EGLYANLETQER	A8J336	Flagellar outer dynein arm heavy chain alpha	2	711.847	-2.1491	3.1704e-06	119.17	yes
SSNFMENLANK	A8IZT9	Multicopper ferroxidase	2	635.79	-2.3254	0.025585	51.286	yes
TLGSLGYK	A8J244	Isocitrate lyase	2	419.737	-0.46686	0.0070433	95.502	yes
WQALDLMYVNDDK	A8IKF8	Predicted protein (Fragment)	3	537.589	-0.66085	7.0355e-05	98.942	yes
DLETFYR	A8HME3	Intraflagellar transport protein 22	2	472.23	0.24526	0.031945	82.671	yes
FAAAIHAQYPGK	A8J244	Isocitrate lyase	2	637.338	-1.4486	2.6794e-06	121.36	yes
GAEAVASGAVMTAIDTDAK	PYK3b	---	3	593.293	-0.52975	2.6232e-07	97.095	yes
KCPGGTATMDGYR	A8J9H7	Mastigoneme-like flagellar protein	3	471.88	-0.89344	0.023284	39.82	yes
SSYMEVCTNLR	Q68RJ5	Intraflagellar transport protein 81	2	688.303	-2.0074	0.021859	53.013	yes
AMHAVIDR	P00877	Ribulose bisphosphate carboxylase large chain	2	464.737	-0.34133	0.010815	77.318	yes
GPGEAPAPSVSDLSR	A8J0D9	Flagellar associated protein	2	720.36	-1.0994	1.1931e-05	104.16	yes
TWGCTYTAVR	A8IJV9	Calcium-transporting ATPase	2	607.785	-1.896	0.00031207	106.4	yes
WQNITESIEGTGPAPR	A8J336	Flagellar outer dynein arm heavy chain alpha	3	585.96	0.29735	1.8154e-09	122.12	yes
ASPEQVLQNLLDGNMR	Q6S7R9	Carbonic anhydrase	2	892.952	-1.3155	3.1796e-05	97.081	yes
ASTETLLK	A8J336	Flagellar outer dynein arm heavy chain alpha	2	431.748	-1.424	0.0063992	97.431	yes
GGAPAPGAAAKPPSR	A8IU61	Flagellar associated protein	3	435.574	-0.70347	5.4916e-06	107.74	yes
GKDGFDVFTECK	A8JH34	Predicted protein (Fragment)	3	468.215	-0.13006	0.030425	47.774	yes
GMSAYAQLQEAEFASEK	A8J244	Isocitrate lyase	2	930.428	-0.84047	5.5983e-11	126.84	yes
TSLVQFMEEAHTK	A8J1M5	Flagellar outer dynein arm heavy chain beta	3	512.917	-0.79279	0.00067696	63.181	yes
YDFAALYEK	A8J914	UDP-glucose 6-dehydrogenase	3	373.85	0.60406	0.011837	53.751	yes
SGPYGQIFRPDNFVFGQTGAGNNWAK	A8IXZ0	Tubulin beta chain	5	566.477	0.12835	0.033279	23.585	yes
LLDVAGR	A8ITV9	Cilia- and flagella-associated protein 70	2	372.224	0.060509	0.023578	86.472	yes
SSLQNLGK	A8JJ39	Dynein heavy chain 9	2	423.738	-1.122	0.0021495	128.36	yes
DTSSLDAAIR	Q9LD42	Fe-assimilating protein 1	2	524.767	-0.25762	0.00032529	117.02	yes
DTYLLAGGDVVDK	A8HQE0	Predicted protein	2	683.348	-1.1613	2.0483e-10	133.48	yes
NREEANQLK	A8JFP1	Flagellar outer dynein arm heavy chain gamma	2	551.286	-2.1128	0.011049	98.048	yes
QLVAAGANK	A8J793	Flagella associated protein	2	436.253	-1.9637	0.00034436	126.07	yes
WQALDLMYVNDDK	A8IKF8	Predicted protein (Fragment)	2	813.877	-0.33972	0.0017735	67.136	yes
AILMDLEPGTMDSVR	A8IXZ0	Tubulin beta chain	2	832.405	-0.91546	0.00048628	68.283	yes
EELEPQIQAVAVAR	A8I9T2	Kinesin-like protein	2	776.92	-1.2269	0.00050646	82.109	yes
SEEAAAQLK	A8J8X1	Predicted protein	2	473.746	-1.1954	0.00071213	117.7	yes
DILNLCYVCETVGLK	A8J914	UDP-glucose 6-dehydrogenase	3	599.636	-0.94128	6.6329e-05	80.632	yes
NADMSEEMQADAVDCATQALEK	A8JH45	Outer dynein arm light chain 8	3	820.338	-1.453	1.0255e-09	90.308	yes
TFGEPDFVIYNAGAFPANK	A8J0N7_CHLRE Phosphoenolpyruvate carboxykinase, splice variant OS=Chlamydomonas reinhardtii GN=PCK1b	---	3	686.67	-0.83065	1.8431e-08	103.13	yes
DVAALELALNAK	A8IFZ1	Flagellar associated protein (Fragment)	3	409.903	-0.25247	0.00019644	85.813	yes
ENTACLNAVSELTAAQR	A8J1V4	Cilia- and flagella-associated protein 44	2	924.449	-0.92411	3.4047e-08	112.55	yes
GLAAVAGDR	A8JAI0	Flagellar associated protein	2	415.23	0.29393	0.0012101	104.01	yes
LKPSPSQDER	A8HZT8	Flagellar associated protein	3	386.203	-0.16747	0.0029187	77.062	yes
SQAYGDNAR	A8J701	Flagellar associated protein	2	491.223	-0.61694	6.9216e-05	132.25	yes
AAAAAAAAGAAHAAK	A8IVI0	Flagellar outer dynein arm intermediate chain 1	2	597.323	-1.996	3.6487e-31	188.29	yes
QLFHPEQLISGK	Q540H1	Tubulin alpha chain	3	466.258	-0.33946	0.00012491	92.856	yes
QLPDRDSITIAYPDEGAWK	A8IZW6	Ribose-phosphate pyrophosphokinase	3	725.695	-1.2681	1.8619e-06	91.589	yes
VETEGDIATANTLAR	A8IZW6	Ribose-phosphate pyrophosphokinase	2	780.897	-1.3459	1.5608e-17	153.94	yes
AWQESHAK	A8JFP1	Flagellar outer dynein arm heavy chain gamma	3	319.491	-0.90727	0.0079383	67.494	yes
GAPSAPHWGCLLDTK	PYK3b	---	3	537.265	0.046629	1.5067e-05	96.673	yes
LLEHAYLR	A8HPD5	Flagellar associated protein	3	338.863	-0.16386	0.0012393	93.429	yes
YLLSQIDPDILAK	A8J1M5	Flagellar outer dynein arm heavy chain beta	3	496.948	-0.095609	0.00017424	78.324	yes
GTVYDYFVNPK	A8J336	Flagellar outer dynein arm heavy chain alpha	3	434.884	0.2149	0.0020845	63.624	yes
LVEVVTGMAK	A8IJV9	Calcium-transporting ATPase	2	523.799	-0.69021	0.00034778	103.08	yes
SFVPGTAMR	A8JCJ2	Intraflagellar transport particle protein 88	2	483.247	-0.3684	0.0014361	102.07	yes
SGELEPGAR	A8JFU2	Cilia- and flagella-associated protein 65 (Fragment)	2	458.23	-1.1945	0.027725	64.654	yes
ESIVAAIGDNQFAHNK	Q2VIY5	Dynein light chain 9	3	571.957	-0.91008	1.1824e-06	102.64	yes
YVTSQPYDLER	A8J1M5	Flagellar outer dynein arm heavy chain beta	2	685.833	-1.4731	6.0435e-05	112.5	yes
ESDVGLAMGIAGTEVAK	A8IZL7	Calcium-transporting ATPase	2	832.414	-1.2092	4.0285e-08	103.88	no
QTSTGGQPGPR	Q5XPS1	Axonemal inner arm I1 intermediate chain dynein IC138	2	543.27	-0.99639	0.0023049	80.318	yes
AALAEANK	A8J1M5	Flagellar outer dynein arm heavy chain beta	2	394.219	-0.77479	0.0040898	109.71	yes
AEASYHR	Q68RJ5	Intraflagellar transport protein 81	2	417.199	-1.0004	0.012181	99.375	yes
GLEYIKDGVK	A8J336	Flagellar outer dynein arm heavy chain alpha	3	374.545	-1.0126	0.036871	52.725	yes
LYSEEELPAEFK	A8IU92	Cilia- and flagella-associated protein 20	2	727.856	-1.4303	6.989e-12	160.38	yes
MEDQISTADDTAK	A8J7W3	Flagellar associated protein	2	712.814	-1.7907	0.00058051	96.247	yes
VSCTFPTLYAAAGPFSPK	A8J9H7	Mastigoneme-like flagellar protein	4	479.242	0.55001	0.00074794	50.831	yes
VTLPGLYNSLDAFR	A8ISA6	Dynein heavy chain 8	2	783.42	-0.47895	0.0005321	79.337	yes
HHDVGATVGR	A8JHR6	Flagellar associated protein	2	524.768	-1.2428	0.0072526	72.848	yes
HYAMFVGNTGTGK	A8J1M5	Flagellar outer dynein arm heavy chain beta	3	461.556	-0.55523	9.9477e-05	95.477	yes
TDVEPIQAAK	A8J336	Flagellar outer dynein arm heavy chain alpha	3	357.861	-1.4499	0.0035759	61.161	yes
TIADSLLQDQIDQLRR	A8IFZ1	Flagellar associated protein (Fragment)	3	629.009	-0.12199	0.00011033	79.346	yes
KPEVIDDFLR	A8ITB4	WD-repeat protein of flagellum central pair	3	411.228	-0.30195	0.00084677	77.597	yes
MESVSLGQGQGPIAQR	A8JJ39	Dynein heavy chain 9	2	829.42	-1.3478	1.825e-12	136.39	yes
VAITDPYYK	A8JAQ5	Flagellar associated protein	2	535.282	-1.3061	0.0017213	100.02	yes
VPAAGSAANIQPK	A8IAA9	Predicted protein	2	612.341	-1.918	5.7634e-06	117.93	yes
VYSQITDMPK	A8J063	Dynein heavy chain 2	2	591.297	-0.98228	0.00023231	122.69	yes
AHDPSSVR	A8JBY2	Flagellar associated protein	3	290.147	-0.37673	0.0051907	72.492	yes
GTAVAPLVTLSTR	A8JFU2	Cilia- and flagella-associated protein 65 (Fragment)	2	643.377	-0.099104	0.00030743	101.45	yes
SLSYYAR	A8HTR3	Predicted protein (Fragment)	2	430.219	-0.43727	0.040873	78.616	yes
ALIEAGASCVHFEDQLASAK	A8J244	Isocitrate lyase	3	706.349	-1.0692	1.0186e-25	156.13	yes
ARPDAMDGAAAAR	A8JAI0	Flagellar associated protein	3	430.207	-0.64162	0.011213	50.46	yes
LGLVAAR	A8JAI0	Flagellar associated protein	2	350.229	-0.90069	0.050161	74.396	yes
LWVHEVFR	A8ISA6	Dynein heavy chain 8	3	362.535	0.91394	0.00061063	116.37	yes
QDYSLLIK	A8IVW2	Flagella associated protein	2	490.277	-0.68474	0.013416	85.355	yes
QNVAAAGQATA	Q84X82	Flagella membrane glycoprotein	2	501.254	-0.38603	0.0033202	74.841	yes
TWGCTYTAVR	A8IJV9	Calcium-transporting ATPase	2	607.785	-1.7606	5.8743e-05	130.79	yes
AAAVPEQQDAFISR	Q5XPS1	Axonemal inner arm I1 intermediate chain dynein IC138	2	751.884	-1.0831	0.0002266	97.273	yes
AVFDLCR	A8JFP1	Flagellar outer dynein arm heavy chain gamma	2	440.721	0.081024	0.028484	84.244	yes
DVDKLPVDR	A8JG37	Flagellar associated protein	3	352.861	-0.34041	0.053434	51.727	yes
DVNASVATIK	Q540H1	Tubulin alpha chain	2	509.282	-1.6871	1.067e-06	146.36	yes
HMHTGNLGR	Q6J4H1	Central pair complex 1	3	346.835	-0.088059	0.0017827	72.23	yes
ILSGGEEGMVR	A8ILK1	Cilia- and flagella-associated protein 52	2	574.292	-0.60385	5.7651e-05	112.94	yes
VSLGQGQGPK	A8J063	Dynein heavy chain 2	2	485.769	-1.7524	0.003649	81.017	yes
DAALDNAQK	A8JBD3	Predicted protein	2	473.235	-1.812	0.048064	57.785	yes
LYKEYADSAFNVFR	Q27YU0	Flagellar radial spoke protein 1	3	574.954	-0.26348	8.6021e-08	127.3	yes
FAAAIHAQYPGK	A8J244	Isocitrate lyase	3	425.228	-0.00025705	0.00023734	82.417	yes
LMPESCSAR	A8ITV9	Cilia- and flagella-associated protein 70	2	525.739	-0.72124	0.0032499	89.029	yes
GSALTISEAK	A8JJY2	Predicted protein (Fragment)	2	488.769	-2.4789	0.0003247	116.55	yes
EATDNDLVAK	A8HMY5	Predicted protein (Fragment)	2	538.267	-1.8469	0.00086151	96.604	yes
VLPLLQEVANK	A8I3X6	Dynein heavy chain 5	3	408.583	0.55628	4.7428e-08	142.43	yes
ELVVANAPPPR	A8J336	Flagellar outer dynein arm heavy chain alpha	2	581.833	-0.71237	5.4703e-06	130.01	yes
HIADLAGNSK	A8JH98	Enolase	2	513.272	-1.6384	0.0011579	92.866	yes
GDLPGGSGR	A8J6J2	Predicted protein (Fragment)	2	408.204	-0.021807	0.0045409	86.18	yes
LYDGANNVIAEK	A8J9H7	Mastigoneme-like flagellar protein	2	653.836	-2.0631	0.0023794	73.722	yes
NTGVAADTMTR	A8JDK3	Predicted protein	2	576.769	-1.6292	0.003979	68.676	yes
QQGISGFTETAQHLEK	Q68RJ5	Intraflagellar transport protein 81	3	591.964	-1.1717	9.7299e-08	115.58	yes
VLSACETMGGATAICSDK	A8J0V2	Flagellar associated protein, calcium-transporting ATPase (Fragment)	3	629.615	-1.2175	8.3239e-07	94.61	no
WADAVYDKEEVEDPK	A8J194	Flagellar associated protein	4	449.211	-0.7118	6.1159e-05	83.692	yes
ESDVGLAMGIAGTEVAK	A8IZL7	Calcium-transporting ATPase	2	824.417	-0.84581	2.9071e-20	154.49	no
IQWIETVNPAATGAVEK	A8JDH8	Dynein heavy chain 9 (Fragment)	3	609.66	-0.73356	8.7811e-09	109.04	yes
LEEKVEELSK	A8IV22	Dynein heavy chain 7 (Fragment)	3	401.887	-0.00047983	0.0014288	85.813	yes
YMACCLMYR	Q540H1	Tubulin alpha chain	2	634.258	-1.1596	0.00051755	122.18	yes
EFLLQNESNK	A8I9R9	Flagellar associated protein (Fragment)	2	611.309	-1.8488	6.8444e-09	150.06	yes
GGVAGDEGSGGAALR	Q9SMH5	Cytoplasmic dynein 2 heavy chain 1	2	637.31	-1.2437	2.6131e-08	126.56	yes
LLTLLSGER	A8IUF0	Flagellar inner arm dynein 1 heavy chain beta	2	501.303	-0.21702	3.0585e-05	135.43	yes
RAELASCEQEMAR	A8ITV9	Cilia- and flagella-associated protein 70	2	775.856	-1.6521	0.00030236	103.13	yes
SCSVYIK	A8J0G1	Predicted protein (Fragment)	2	428.715	-1.2725	0.02287	86.794	yes
AILMDLEPGTMDSVR	A8IXZ0	Tubulin beta chain	2	832.405	-0.23247	0.001594	58.079	yes
LDVGEGNYAK	A8J1M5	Flagellar outer dynein arm heavy chain beta	2	533.264	-2.0701	0.00040193	102.4	yes
LILVGAENK	A8JJ39	Dynein heavy chain 9	3	319.531	0.82598	9.0959e-05	121.05	yes
MDQMQHSEGR	A8J244	Isocitrate lyase	3	417.501	-0.23299	0.0068262	52.167	yes
TDALGAYLLTSDADEYDKPFMTGER	A8J244	Isocitrate lyase	3	927.097	-0.39805	1.3472e-10	81.553	yes
ALDQAEQFESSIMPCK	A8HQF3	ODA5-associated flagellar adenylate kinase	4	468.214	-0.0031934	0.016926	40.983	no
LDQQLQQR	Q39604	28 kDa inner dynein arm light chain, axonemal	2	514.778	-1.2524	0.043094	69.375	yes
MESALEDLK	A8JAQ5	Flagellar associated protein	2	518.255	-0.75131	0.00084937	113.93	yes
NAPQTQEWLK	A8JAI0	Flagellar associated protein	2	607.812	-1.6743	0.00011677	128.08	yes
DVNASVATIK	Q540H1	Tubulin alpha chain	2	509.282	-1.5934	0.00017512	125.36	yes
SSFLWDSTRPVLK	Q3HTK4	Cell wall protein pherophorin-C3	2	768.414	-0.94	0.021113	66.989	yes
NVINELQGEGEVAPR	A8JHU7	Flagellar inner arm dynein 1 heavy chain alpha	2	812.918	-0.68132	3.5545e-08	124.25	yes
VAVGHFK	A8IV22	Dynein heavy chain 7 (Fragment)	3	253.15	0.3685	0.004523	84.359	yes
VNLPGWEDYVGDSR	A8IKF6	Predicted protein	2	803.878	-0.93824	1.454e-19	163.9	yes
ALETAVTNQLSAIK	A8JDA6	Flagellar protein	2	729.912	-0.8289	2.9504e-44	210.37	yes
VDSEQIAIEK	A8JHU7	Flagellar inner arm dynein 1 heavy chain alpha	2	566.298	-1.6852	0.00030982	104.59	yes
EKPEEPLSFMAK	A8JH98	Enolase	2	703.355	-1.5845	0.0073929	84.365	yes
IAALDDQLK	A8JF83	Ryanodine-inositol 1,4,5-triphosphate receptor Ca2+ channel	2	493.779	-0.84572	0.00017595	129.85	yes
MSATFIGNSTAIQEMFKR	A8IXZ0	Tubulin beta chain	3	683.336	-1.0441	3.1524e-09	109.36	yes
AGAGLHAASCAR	Q2VIY5	Dynein light chain 9	2	571.28	-1.1236	0.0026559	73.273	yes
GGSMDLLGYVEYQR	A8J4C9	Flagellar associated protein	2	802.375	-1.2248	0.00023741	82.483	no
LDPNYGPNEDAK	A8IVJ3	Phospholipid-transporting ATPase (Fragment)	2	666.807	-1.1	0.026129	54.898	yes
LVDPDTGAEK	Q5DM57	Intraflagellar transport protein 172	2	522.764	-1.6236	0.00061193	99.752	yes
YLSEYKTDEAK	Q7X7A7	14-3-3 protein	3	449.554	-1.4401	0.030653	52.247	yes
ALTLADGTTAYVPSK	Q84X82	Flagella membrane glycoprotein	3	503.272	0.068336	6.1874e-07	113.76	yes
FAAAIHAQYPGK	A8J244	Isocitrate lyase	3	425.228	0.2444	0.00012283	93.096	yes
MGASNMLQVMER	A8J336	Flagellar outer dynein arm heavy chain alpha	2	683.817	-0.80936	2.5147e-06	122.1	yes
CPLICLLSPGADPTK	A8JFP1	Flagellar outer dynein arm heavy chain gamma	3	547.949	-0.23793	0.00023646	62.287	yes
KHEIMIAPEFER	Q9SWQ6	Dynein light chain roadblock	2	750.387	-2.1454	0.0013473	89.231	yes
KPDPFDTTGSR	A8HQE0	Predicted protein	3	407.535	-0.028557	0.013612	46.985	yes
LAADVMDVPTLIIAR	A8J244	Isocitrate lyase	2	799.453	-1.0314	4.0542e-05	101.2	yes
LMGSGEYR	A8IFZ1	Flagellar associated protein (Fragment)	2	456.716	-0.43716	0.060627	64.265	yes
DLKPENFLLTER	A8JI59	Predicted protein (Fragment)	3	492.268	-0.45103	0.0037929	67.579	yes
VCKPCDMGTYSR	A8J9H7	Mastigoneme-like flagellar protein	3	491.881	-1.5733	0.016263	54.806	yes
YQDLLQQTAK	Q9M6B0	Coiled-coil protein associated with protofilament ribbons	2	604.32	-1.5092	0.00032432	116.24	yes
HTDLLHSYAR	A8J1M5	Flagellar outer dynein arm heavy chain beta	4	303.908	0.29034	6.287e-05	107.55	yes
MKDVVNTVSER	Q5DM57	Intraflagellar transport protein 172	3	431.887	-2.0149	0.029596	47.606	yes
RAELASCEQEMAR	A8ITV9	Cilia- and flagella-associated protein 70	3	522.905	-0.6189	0.00016503	77.192	yes
RPEGALPHLK	A8J566	Predicted protein (Fragment)	4	280.167	0.40128	0.0060733	53.237	yes
EALGGLLR	Q6J4H1	Central pair complex 1	2	414.751	0.51577	0.0077355	93.429	yes
GAAFATGGADQAVR	A8J6U6	Flagellar associated protein (Fragment)	2	646.323	-1.5142	1.0915e-14	147.73	yes
STLWELLEK	Q9SMH5	Cytoplasmic dynein 2 heavy chain 1	2	559.808	-1.4707	9.8308e-08	155.06	yes
ALTMFLVTDDGFR	A8IZV9	Flagellar associated protein (Fragment)	2	751.371	-0.96359	0.00051893	77.279	yes
EVPEAVR	A8IJV9	Calcium-transporting ATPase	2	400.219	-0.056025	0.028806	84.097	yes
MSATFIGNSTAIQEMFK	A8IXZ0	Tubulin beta chain	3	631.302	-0.28597	8.7938e-09	106.82	yes
VAVDAYPYPVGQCR	A8J9H7	Mastigoneme-like flagellar protein	2	797.888	-1.5861	0.00057235	74.987	yes
DPFPVFLK	Q8LKK4	Protofilament ribbon protein of flagellar microtubules	2	481.771	-0.3006	0.035144	71.692	yes
SMATALSFFNSK	A8JBW7	Flagellar associated protein	3	440.548	0.5194	1.1961e-05	111.52	yes
SPSQAEISSNPR	A8IX35	Predicted protein	2	636.813	-2.0135	0.0032423	72.321	yes
ALNDYMESK	A8J336	Flagellar outer dynein arm heavy chain alpha	2	535.745	-1.4369	0.0024516	94.767	yes
AMHAVIDR	P00877	Ribulose bisphosphate carboxylase large chain	3	304.829	-0.9393	0.0032176	79.713	yes
GDQYSFGINFK	Q27YU0	Flagellar radial spoke protein 1	3	425.872	0.46138	9.3912e-05	92.112	yes
GVGVDLSMDGEAK	A8IU61	Flagellar associated protein	2	647.303	-3.4403	0.0013837	69.352	yes
LDHKFDLMYAK	Q540H1	Tubulin alpha chain	2	698.85	-1.4835	0.010248	59.198	yes
STDGMWPFSYDTCDR	A8IKF8	Predicted protein (Fragment)	2	919.361	-0.6766	1.9952e-24	172.43	yes
LVADDMR	A8J194	Flagellar associated protein	2	410.205	0.27962	0.053782	73.616	yes
NADMSEEMQADAVDCATQALEK	A8JH45	Outer dynein arm light chain 8	3	820.338	-1.555	3.5918e-18	129.43	yes
TTADPVTTDDTIAFSAGAK	A8J9H7	Mastigoneme-like flagellar protein	3	627.974	-1.3153	1.6172e-05	62.94	yes
AMGHTYK	A8J1M5	Flagellar outer dynein arm heavy chain beta	3	269.799	0.88666	0.047825	43	yes
TFTPAAANAVYVVDPSK	A8J9H7	Mastigoneme-like flagellar protein	4	438.481	0.26642	3.7098e-06	90.453	yes
VLGVNFDPALVR	A8J1M5	Flagellar outer dynein arm heavy chain beta	3	433.919	0.49273	0.00022933	83.081	yes
AVNALLLK	A8JH98	Enolase	2	421.279	-0.32231	0.0037964	116.73	yes
CGHLGGK	A8J244	Isocitrate lyase	3	243.455	-0.51673	0.058267	38.818	yes
LSDVCYK	A8JDK1	Flagellar associated protein	2	442.713	-0.21417	0.048364	75.213	yes
QNSMVGEQPK	A8HZT8	Flagellar associated protein	2	559.269	-1.9621	0.00033747	103.21	yes
YTPLQEAMMYAR	A8JAQ5	Flagellar associated protein	2	753.342	-1.2563	0.031958	42.083	yes
DTQALSTLANAAR	A8IP29	Predicted protein (Fragment)	2	666.349	-0.057527	6.9863e-07	124.16	yes
SSQLFLLAAGSGSSDSPAFVPR	A8JJY2	Predicted protein (Fragment)	3	732.043	-0.5413	3.7038e-31	153.76	yes
AQGSLCFPGVDLGGLK	A8J1H4	Predicted protein	3	540.28	0.050534	0.00013982	74.428	yes
DGYDVFTQCK	A8IDD2	Flagellar associated protein (Fragment)	3	411.513	-0.8028	0.0017444	70.028	yes
EQMLELYNEFCK	A8JH98	Enolase	3	535.243	-0.27279	1.7227e-05	110.38	yes
IEAIYDITK	A8JF75	Predicted protein (Fragment)	2	533.295	-0.15366	0.00091476	112.13	yes
TFTPAAANAVYVVDPSK	A8J9H7	Mastigoneme-like flagellar protein	4	438.481	0.58597	0.0020469	44.998	yes
IDVHDVWR	A8JH20	Protein tyrosine phosphatase 1	3	347.182	0.2975	0.00065525	109.71	yes
GAPSAPHWGCLLDTK	PYK3b	---	3	537.265	0.32155	0.00018932	66.246	yes
MDKAEDAVDAAAASNEK	A8J194	Flagellar associated protein	3	584.597	-1.9575	0.00030695	73.928	yes
MMNQMSFLQDLK	A8JFP1	Flagellar outer dynein arm heavy chain gamma	2	743.349	-1.3867	0.0022532	73.927	yes
NRFEQELQLR	A8J134	Flagellar associated protein	3	444.905	0.24759	0.0049765	72.2	yes
VFTLMPPCDAFR	A8IE04	Predicted protein	2	727.352	-1.2145	0.0027737	73.082	yes
GTETEDKVQLR	A8IZB6	Flagellar associated protein (Fragment)	3	425.889	-1.3357	0.0017828	77.124	yes
IWTIPELATPAAAAAADAK	A8HMF2	Flagellar associated protein	3	627.675	-0.5071	1.4327e-07	100.04	yes
QNSMVGEQPK	A8HZT8	Flagellar associated protein	2	567.266	-1.6891	0.047801	44.847	yes
TFNDSDFLK	A8JHU7	Flagellar inner arm dynein 1 heavy chain alpha	2	543.759	-0.72552	0.0011574	105.46	yes
YQNSIGQR	A8J9H7	Mastigoneme-like flagellar protein	3	322.498	-0.0058322	0.00068595	105.14	yes
VLVDEEAGVVIPSTVK	A8IDD2	Flagellar associated protein (Fragment)	3	552.314	-0.47026	1.0143e-05	89.911	yes
GPCCQLVGDWADGGFTYGR	Q27YU4	Radial spoke protein 10	2	1058.45	-0.81988	6.157e-10	114.55	yes
LENGIDK	A8J1M5	Flagellar outer dynein arm heavy chain beta	2	394.711	-1.0007	0.031771	82.75	yes
ATEGVYHCIVGK	A8IRP4	Flagellar outer dynein arm light chain 6	3	445.224	-0.9407	0.00010828	94.767	yes
GQAAIASMNLAAVSSATPCRPCEDGTWSK	A8J9H7	Mastigoneme-like flagellar protein	4	759.855	-1.0834	3.4287e-27	120.93	yes
TYAAAAASLQGK	A8J9H7	Mastigoneme-like flagellar protein	3	384.54	-0.20453	0.00018861	86.463	yes
YVQSNPMFLETVSK	A8J1M5	Flagellar outer dynein arm heavy chain beta	3	548.276	-0.2162	2.7191e-08	126.09	yes
EVDEQMLNVQNK	A8IXZ0	Tubulin beta chain	2	723.848	-1.9812	2.4484e-06	122.39	yes
LDEEDMIAEFTK	A8J1V4	Cilia- and flagella-associated protein 44	2	720.832	-1.0801	0.00091243	90.412	yes
MSATFIGNSTAIQEMFKR	A8IXZ0	Tubulin beta chain	3	678.005	-0.39685	1.6196e-46	195.77	yes
SAGQDRPAATVAPSILSADFAR	A8I2N1	Ribulose phosphate-3-epimerase (Fragment)	3	734.382	-1.0283	1.362e-30	154.13	yes
SMGSTLGSSGGGAMLVAR	A8JCJ2	Intraflagellar transport particle protein 88	2	827.898	-1.7039	0.013611	42.059	yes
VKDDIWTGWSR	A8JAQ5	Flagellar associated protein	2	681.844	-0.87802	0.060101	66.004	yes
EKTPFVVVALQEATR	A8J336	Flagellar outer dynein arm heavy chain alpha	3	563.317	-0.25029	0.00077935	65.105	yes
GSALTISEAK	A8JJY2	Predicted protein (Fragment)	2	488.769	-0.87504	0.0003109	105.46	yes
MDQMQHSEGR	A8J244	Isocitrate lyase	3	417.501	-0.59262	0.0068262	52.167	yes
MPINLSVNK	A8J2K9	Predicted protein	2	508.284	-1.0133	0.0019952	98.048	yes
SHEYYLVVVQDPSR	Q9SWQ6	Dynein light chain roadblock	2	846.423	-1.7528	0.00056516	75.764	yes
DLFDVLHAR	A8JAL2	Predicted protein	3	362.529	0.68679	0.00019712	103.55	yes
GLLADIEAK	A8JG02	Flagellar associated protein	2	465.269	0.13817	2.7764e-05	136.57	yes
GSPSQASTPAK	Q39605	Flagellar associated protein	2	515.762	-2.0104	0.00034095	98.105	yes
KPEAAPPPPPEPSPDDNLPQDIK	Q9ATK5	Flagellar central pair-associated protein	4	613.062	-1.7739	0.0037915	34.839	yes
STFEHDAMTK	A8IY95	Dynein light chain roadblock	3	394.841	-0.84737	0.0052545	56.404	yes
TLGVSMGQGQEVIAR	A8JFP1	Flagellar outer dynein arm heavy chain gamma	2	773.406	0.0086432	8.7211e-12	133.9	yes
AISVAELYGVLDKDTR	A8JHU7	Flagellar inner arm dynein 1 heavy chain alpha	3	583.984	0.090559	2.7344e-32	190.11	yes
DLYLLPVMK	A8IXE2	Intraflagellar transport particle protein 80	2	554.31	-0.88548	0.0046467	74.92	yes
GPAEFELPERDVEPLAPADSVR	A8JAI0	Flagellar associated protein	3	798.736	-1.0189	3.5337e-18	132.36	yes
IRPEMWSDNPPTYPEK	A8IFD6	Predicted protein	3	659.312	-1.8288	0.0035804	51.495	yes
LLFELDR	A8JG02	Flagellar associated protein	2	453.258	0.87994	0.015775	93.195	yes
AMVAMTSGEK	A8J026	Predicted protein (Fragment)	2	512.744	-1.898	0.0010311	94.465	yes
EQLAPLQQAEAVEIR	A8J1M5	Flagellar outer dynein arm heavy chain beta	2	847.957	-1.3237	0.0026373	58.688	yes
HSATDLAR	Q8LKK4	Protofilament ribbon protein of flagellar microtubules	3	290.819	-0.1607	0.00062985	113.5	yes
KVAEAGVTNCGLPR	A8HX57	Predicted protein	3	491.261	-1.0251	1.1881e-06	116.86	yes
ALGQLTPPEIVK	A8JH98	Enolase	4	317.192	0.72312	0.00015624	92.866	yes
DSVQLASSGTDK	A8I124	Predicted protein (Fragment)	2	604.294	-2.7605	0.0057988	68.171	yes
EAAGASTSAPVASPLLR	A8I9N1	Predicted protein (Fragment)	2	799.431	-1.4603	1.6753e-20	157.84	yes
IEEELGENAVYAGESWR	A8JH98	Enolase	2	976.455	-1.0516	7.7847e-67	226.65	yes
VAAQAFGK	A8IAA8	Flagellar associated protein	2	396.224	-1.2489	0.0041659	107.9	no
AFGDRPLK	A8J587	Protein phosphatase 2C catalytic subunit	3	301.84	-0.34605	0.018315	73.26	yes
ALPEAHPLVWSLK	A8JDH8	Dynein heavy chain 9 (Fragment)	3	487.614	0.055443	0.0001503	89.43	yes
DLSLIGTDDEGR	A8JF75	Predicted protein (Fragment)	2	645.812	-1.3415	7.9586e-05	112.5	yes
NSADCVNVDLLK	A8I7W0	Flagellar associated protein	3	449.891	0.044107	0.00015464	89.44	yes
SVAISNPSTR	A8IYT1	Glyceraldehyde 3-phosphate dehydrogenase, nonphosphorylating	2	516.278	-0.93504	0.00032558	117.25	yes
YTDVAGVDAVNPFTSCALTPDTK	Q84X82	Flagella membrane glycoprotein	4	611.293	-0.025323	7.7939e-07	67.76	yes
GSNPQLILR	A8J1M5	Flagellar outer dynein arm heavy chain beta	2	499.293	-1.2527	0.0008936	112.71	yes
NNGPELNAIR	Q5DM57	Intraflagellar transport protein 172	2	549.289	-0.95473	0.0049535	76.302	yes
TVCKDETHEQK	A8IUF0	Flagellar inner arm dynein 1 heavy chain beta	4	344.413	-0.12738	7.469e-05	96.604	yes
ESLAAAYK	Q45QX5	Central apparatus associated protein C1a-32	2	426.727	-0.6409	0.0039964	111.95	yes
MDQMQHSEGR	A8J244	Isocitrate lyase	3	412.169	-0.085551	0.00068059	75.197	yes
MSATFIGNSTAIQEMFK	A8IXZ0	Tubulin beta chain	3	631.302	-0.75167	4.3157e-09	112.67	yes
YFAQIGR	A8IZG1	Predicted protein	2	427.73	-0.29108	0.017689	89.903	yes
EFDDPNLTCQNILGAVK	Q2XQY7	Intraflagellar transport protein 57	3	645.316	-0.54658	0.00011918	66.826	yes
EIEVYANK	A8J336	Flagellar outer dynein arm heavy chain alpha	2	483.251	-2.0664	0.0070433	95.502	yes
ITNEAPVGIK	A8JFP1	Flagellar outer dynein arm heavy chain gamma	2	521.301	-1.2236	0.00074253	98.105	yes
LILADALADALGR	A8IUJ0	Predicted protein	2	656.385	-1.1103	0.0001041	110.51	yes
EVADYWYQVVSMNDYQK	A8J914	UDP-glucose 6-dehydrogenase	3	718.654	-1.0477	1.0757e-08	104.26	yes
GEGFIHR	A8JAQ5	Flagellar associated protein	2	408.212	-0.15941	0.022711	86.866	yes
GQQLMTYEANMR	A8I9N1	Predicted protein (Fragment)	2	729.329	-1.692	0.015212	53.034	yes
NAVDLLETSLLVK	A8I550	Radial spoke protein 4	2	707.911	-1.5993	4.2131e-07	127.66	yes
AAPGGDDWGFLWAHR	A8I9J4	Nucleoredoxin 2	3	552.595	0.083336	2.4036e-13	145.31	yes
CIFLDLEPTVVDEVR	Q540H1	Tubulin alpha chain	3	602.31	-0.30561	3.6703e-09	127.36	yes
DIDDLQNFCAK	PYK3b	---	2	669.803	-0.77355	5.3392e-05	113.61	yes
HSATDLAR	Q8LKK4	Protofilament ribbon protein of flagellar microtubules	2	435.725	-0.6952	0.042327	69.598	yes
LAWEEPFGPVLPVMR	A8IYT1	Glyceraldehyde 3-phosphate dehydrogenase, nonphosphorylating	2	870.961	-1.2466	1.0184e-38	192.18	yes
EVHDVLLK	A8IVH8	Flagellar associated protein	3	318.187	-0.49024	0.010658	62.546	yes
GSALTISEAK	A8JJY2	Predicted protein (Fragment)	2	488.769	-1.8433	0.00016737	125.72	yes
HAAIALDDKR	A8J336	Flagellar outer dynein arm heavy chain alpha	4	278.157	0.047705	0.0020166	63.734	yes
HCVFLMGPTGTGR	A8J336	Flagellar outer dynein arm heavy chain alpha	2	716.845	-1.7716	1.1182e-06	118.87	yes
LVSTEPQLLMVVEK	A8J4C9	Flagellar associated protein	2	793.447	-1.3984	0.00071938	73.386	no
QVQSINTTEPTAR	A8J6A9	Flagellar associated protein	2	722.873	-1.8797	1.4057e-10	137.93	yes
YEDDKATTQVALMK	Q27YU0	Flagellar radial spoke protein 1	3	543.599	-1.292	0.019286	43.592	yes
AMQQEFIELHK	Q68RJ5	Intraflagellar transport protein 81	3	458.568	0.18919	1.0565e-05	111.63	yes
DLGLTPEDDFVLR	A8J336	Flagellar outer dynein arm heavy chain alpha	3	497.256	0.71465	0.0003232	71.806	yes
IKQLEDDLLFR	A8JFP1	Flagellar outer dynein arm heavy chain gamma	3	463.929	0.44168	0.034452	50.897	yes
VASAASAAAQAR	A8JAQ7	Predicted protein	2	558.294	-0.85799	0.049419	62.338	yes
GGAATATLGATGAAGR	A8HNU2	Flagellar associated protein	2	651.842	-1.6866	2.5655e-18	156.96	yes
GHADVSQTLLEK	A8JAQ5	Flagellar associated protein	2	649.341	-2.2687	2.7067e-06	121.24	yes
LPIYEPGLLEVVQEAR	A8J914	UDP-glucose 6-dehydrogenase	2	913.507	-0.84885	1.2069e-12	140.22	yes
TQALAVDVLDAGALR	A8I9N1	Predicted protein (Fragment)	3	504.951	0.33255	6.0746e-06	101.42	yes
CLNSPPSANK	A8ISR9	DnaJ-like protein (Fragment)	2	544.264	-2.1496	0.0040246	79.659	yes
DMIASGGK	A8HQF3	ODA5-associated flagellar adenylate kinase	3	260.13	0.65961	0.024524	50.04	no
MDAFDPAALQQMAQK	A8IFZ1	Flagellar associated protein (Fragment)	3	555.597	-0.55858	2.6924e-05	90.412	yes
YFLDGLESER	A8J1V4	Cilia- and flagella-associated protein 44	2	614.796	-0.364	0.00030554	119.27	yes
NILDHAK	A8J914	UDP-glucose 6-dehydrogenase	2	405.727	-1.4002	0.010921	101.54	no
VAAPAFR	A8ITV9	Cilia- and flagella-associated protein 70	2	366.214	-0.14728	0.010503	107.55	yes
YSIDPTTYHFVTHLAMGPESCK	A8J9H7	Mastigoneme-like flagellar protein	4	643.298	-0.83631	8.7308e-13	112.44	yes
AALDAMGAPK	A8JJR9	Flagellar adenylate kinase (Fragment)	2	480.745	-0.95148	0.0023477	76.228	yes
EVDAGTGAYAEYSR	A8HMI7	Predicted protein	2	744.834	-1.5449	0.0023256	64.313	yes
SAELEQLYWER	A8IT32	Flagellar associated protein	2	712.346	-1.0654	6.5659e-07	136.01	yes
SAPEFNPDGSEKDPQSEEQR	A8JAQ5	Flagellar associated protein	4	562.5	-1.1443	3.68e-07	89.011	yes
TGSSQCTPCAAGFYANAPDSATSCR	A8J9H7	Mastigoneme-like flagellar protein	3	879.697	-1.9517	2.6648e-11	83.317	yes
EGLMSVTFR	A8J1M5	Flagellar outer dynein arm heavy chain beta	2	528.263	-0.62924	0.023397	57.55	yes
GSSGDLGGGAADGK	A8JG12	Predicted protein (Fragment)	2	574.763	-1.74	0.018562	49.988	yes
SLGQNPTEAELHQMIR	A8IDN4	Flagellar associated protein, calmodulin-like protein (Fragment)	2	912.457	-0.6316	0.00025767	85.469	yes
TQLEDLLK	A8HQ54	Flagellar associated protein (Fragment)	2	480.274	-0.58136	0.0042463	105.98	yes
AMSHVEGGWPK	A8IJZ3	Flagellar outer dynein arm intermediate chain 2	2	607.785	-2.272	0.0046621	67.08	yes
GGIDAAIAR	A8J244	Isocitrate lyase	2	422.238	-0.76588	0.007081	80.787	yes
VVEIFSEWCGPCK	A8J594	Flagellar outer dynein arm 16 kDa light chain LC3	3	537.583	-0.19846	0.00016536	83.182	yes
FLEALIEK	A8IHT2	Flagellar associated protein	2	481.781	-0.97514	0.0038388	115.71	yes
AALNTLLDEVHR	A8IT32	Flagellar associated protein	3	451.249	0.69686	4.1843e-05	102.4	yes
AEYVTTPIFGLQVPK	A8J0N7_CHLRE Phosphoenolpyruvate carboxykinase, splice variant OS=Chlamydomonas reinhardtii GN=PCK1b	---	2	831.959	-0.90552	1.6415e-08	128.95	yes
DYEAAFK	A8IKR9	Radial spoke protein 16	2	422.198	-0.40394	0.013098	97.798	yes
QPDQIEANSR	A8J1M5	Flagellar outer dynein arm heavy chain beta	2	579.281	-1.0722	0.0081493	72.152	yes
SVADLANTNK	Q84X82	Flagella membrane glycoprotein	2	516.77	-0.49628	0.018835	63.864	yes
VNSMSAK	Q6S7R9	Carbonic anhydrase	2	368.687	-0.98254	0.025331	85.676	yes
ALTLADGTTAYVPSK	Q84X82	Flagella membrane glycoprotein	3	503.272	0.06254	1.1451e-05	98.582	yes
LEAVMNWPYLK	A8J793	Flagella associated protein	3	460.572	0.33448	0.0099341	46.352	yes
VSEQFTAMFR	A8IXZ0	Tubulin beta chain	2	608.295	-0.68118	0.0064954	73.435	yes
HVLSEVFR	Q946G4	Intraflagellar transport protein IFT52	3	329.519	1.0162	0.00011919	140.09	yes
GGLDFTKDDENVNSQPFMR	P00877	Ribulose bisphosphate carboxylase large chain	3	724.001	-2.1748	7.3253e-05	73.057	yes
GYLTESEMR	Q5DM57	Intraflagellar transport protein 172	2	551.248	-1.4185	0.00090355	98.629	yes
IPCVGPHPK	A8J0N7_CHLRE Phosphoenolpyruvate carboxykinase, splice variant OS=Chlamydomonas reinhardtii GN=PCK1b	---	2	502.771	-0.88508	0.0063786	82.279	yes
ISNEPPSDMK	A8J336	Flagellar outer dynein arm heavy chain alpha	2	567.261	-2.7704	0.034157	50.354	yes
ESDVGLAMGIAGTEVAK	A8IZL7	Calcium-transporting ATPase	3	549.947	-0.63962	1.8889e-06	95.236	no
MGASNMLQVMER	A8J336	Flagellar outer dynein arm heavy chain alpha	2	691.815	-1.1622	0.013575	54.094	yes
PIVTGPDTNFFMAGK	A8J9H7	Mastigoneme-like flagellar protein	3	537.601	-0.4945	5.2403e-05	80.96	yes
QGGITPLHAACEK	A8J793	Flagella associated protein	2	691.348	-2.632	0.00092797	89.624	yes
AAQLISEK	A8JCJ2	Intraflagellar transport particle protein 88	3	287.168	-0.4374	0.0047751	73.248	yes
ATLITEVER	A8IPZ5	Outer dynein arm-docking complex subunit 1	2	516.29	-0.39153	3.0287e-05	135.55	yes
MQGIIGSNLPSQK	Q6RCE1	Intraflagellar transport protein 74	3	463.578	-1.151	0.00049334	66.989	yes
ETALIEAFNLK	A8ITN7	Flagellar associated protein	3	416.899	0.26282	5.8777e-05	97.472	yes
SECAAVAALDK	Q6J4H1	Central pair complex 1	2	567.777	-1.2037	8.0793e-07	133.32	yes
TTNLVNCWISDIR	A7UCH9	Carbonic anhydrase	2	796.398	-0.82515	0.0018275	72.315	yes
EADVNEDKMVNYEEFVR	A8IDN4	Flagellar associated protein, calmodulin-like protein (Fragment)	3	696.318	-1.0497	6.3838e-15	138.05	yes
IQQWIASINDIHK	A2T2X4	Intraflagellar transport protein 46	3	522.619	-0.12277	0.00015894	86.699	yes
QYADLVPGLADLAR	A8IY95	Dynein light chain roadblock	3	501.272	0.46173	9.1898e-05	74.853	yes
SALISMFTSK	A8HN58	Intraflagellar transport protein 27	2	550.786	-0.93836	0.01881	56.548	yes
SSELGAPQSAIIAANWK	Q9LD42	Fe-assimilating protein 1	3	581.641	-0.4166	1.9763e-11	119.45	yes
TLGVSMGQGQEVIAR	A8JFP1	Flagellar outer dynein arm heavy chain gamma	2	781.404	-1.6345	0.004287	53.377	yes
ELVEEAHPYCTTIVHDADLVPR	A8J194	Flagellar associated protein	3	855.42	-1.4224	2.0445e-17	119.27	yes
FSLATALGDPVK	A8ISA6	Dynein heavy chain 8	3	406.896	0.9158	0.0014304	63.091	yes
VVLHSLR	A8J1V4	Cilia- and flagella-associated protein 44	3	275.176	0.15811	0.0018114	111.73	yes
EEATASAEAATVK	A8JDH8	Dynein heavy chain 9 (Fragment)	2	639.315	-1.5342	0.00019254	103.83	yes
ITPGGTDTQR	A8JG61	Predicted protein (Fragment)	2	523.267	-0.87016	0.0012503	91.701	yes
KQNVAAAGQATA	Q84X82	Flagella membrane glycoprotein	2	565.302	-1.4058	0.002136	81.525	yes
LDTIDDKEPLYK	A8JF83	Ryanodine-inositol 1,4,5-triphosphate receptor Ca2+ channel	3	483.921	-0.74864	0.015347	55.261	yes
LSAPEGAR	A8IVH8	Flagellar associated protein	2	400.717	-1.9051	0.0069633	95.741	yes
DGGDGNTASAPQPK	A8J194	Flagellar associated protein	3	438.869	-0.74933	6.3306e-05	90.759	yes
DVNASVATIK	Q540H1	Tubulin alpha chain	2	509.282	-2.8476	7.3762e-06	138.45	yes
GGPGVPNTTISK	A8J2Y0	Flagellar associated protein	2	564.306	-1.551	1.6812e-06	125.82	yes
GTPITFLMTDNQIVK	A8J1M5	Flagellar outer dynein arm heavy chain beta	3	565.299	-0.09742	1.9259e-05	92.039	yes
IRPEMWSDNPPTYPEK	A8IFD6	Predicted protein	3	653.98	-1.71	6.0339e-06	102.08	yes
RVELLSQLK	A8I1S7	Flagellar associated protein	3	362.561	0.27058	0.00020376	106.88	yes
SSQGVPLLAEQASSFFSSK	A8IAA8	Flagellar associated protein	3	657.334	-1.2869	4.6421e-07	92.098	no
TKEQMLELYNEFCK	A8JH98	Enolase	3	611.623	-0.59866	3.9675e-06	116.86	yes
ALGIQCYVFNCSDQMDYK	A8J1M5	Flagellar outer dynein arm heavy chain beta	3	743.32	-0.45428	4.725e-05	73.168	yes
GSNDNISCVIIR	A8J587	Protein phosphatase 2C catalytic subunit	2	674.338	-1.6706	0.0012656	85.287	yes
LPIYEPGLLEVVQEAR	A8J914	UDP-glucose 6-dehydrogenase	2	913.507	-1.3567	5.5948e-07	115.8	yes
APAGASIIGAGPPGTAMR	Q6RCE1	Intraflagellar transport protein 74	2	805.92	-2.6431	0.0024262	47.223	yes
GYVDYSQDKADEAR	A8I1S7	Flagellar associated protein	3	539.578	-1.8897	2.4019e-11	138.73	yes
LYGDGTLMGVVMGDK	A8IV22	Dynein heavy chain 7 (Fragment)	3	519.255	-0.3742	2.4273e-05	91.812	yes
MDDSQIALLLK	A8J2K0	Predicted protein	2	623.839	-0.81657	8.0793e-07	133.32	yes
AANSAAAASEAVDR	Q6J4H1	Central pair complex 1	2	652.315	-2.2341	2.42e-15	159.14	yes
ALTVPELTQQMWDAK	A8IXZ0	Tubulin beta chain	3	582.963	-0.35771	7.1984e-05	75.483	yes
ELPQATER	A8J336	Flagellar outer dynein arm heavy chain alpha	2	472.246	-1.2555	0.043094	69.375	yes
GGSPWGAGTLAGPDGSR	Q19VH4	AGG4	2	771.868	0.38939	0.00074256	68.123	no
NSAPYSGAAYWVR	A8J1M5	Flagellar outer dynein arm heavy chain beta	2	721.347	-1.5325	0.0011218	75.316	yes
EGIFFYAK	A8JHU7	Flagellar inner arm dynein 1 heavy chain alpha	2	487.753	-0.81137	0.0084402	91.318	yes
EVTNAYK	A8J063	Dynein heavy chain 2	2	412.711	-1.469	0.016866	91.318	yes
VAPETGASK	A8IY23	Predicted protein	2	430.23	-2.9167	0.0022325	96.342	yes
VHYMDFIR	A8HNF2	Flagellar associated protein	3	360.848	0.88104	0.0074497	68.383	yes
DLDGTDNKGK	A8JH98	Enolase	3	354.84	-0.28777	0.012699	62.466	yes
ELVEEAHPYCTTIVHDADLVPR	A8J194	Flagellar associated protein	4	641.817	-0.95614	1.1146e-17	127.01	yes
EWEGGYAHESVSLGAR	A8J194	Flagellar associated protein	3	583.273	-0.75701	6.1644e-10	129.29	yes
FHFENER	Q5DM57	Intraflagellar transport protein 172	2	489.725	-1.3344	0.040533	78.77	yes
KVDAEEAAAAASPAPAAAEEPK	A8I9J4	Nucleoredoxin 2	4	524.264	-0.22128	2.0102e-08	78.272	yes
LGPDGQSVSVNVPK	A8I9T2	Kinesin-like protein	2	698.875	0.026249	2.3184e-05	112.96	yes
MMFNEPENYGPLIR	Q39605	Flagellar associated protein	2	871.897	-1.0992	0.00016558	75.89	yes
TYDHLWEEMTEYR	A8J1M5	Flagellar outer dynein arm heavy chain beta	3	591.591	-0.0286	0.00031887	71.879	yes
DNRPMSAAPSEGGR	Q5XPS1	Axonemal inner arm I1 intermediate chain dynein IC138	3	487.556	-0.76622	0.0010444	63.29	yes
EKPEEPLSFMAK	A8JH98	Enolase	2	703.355	-1.7046	2.1237e-08	146.96	yes
HAPGGIANSDEAPPGAYNAQEYK	A2T2X4	Intraflagellar transport protein 46	3	786.365	-1.5763	1.9728e-08	75.773	yes
NVVLLACDAFGALPPVSR	A8J0N7_CHLRE Phosphoenolpyruvate carboxykinase, splice variant OS=Chlamydomonas reinhardtii GN=PCK1b	---	3	633.677	-0.76137	9.6249e-07	95.205	yes
PLDPFLVK	A2PZC3	UDP-glucose 6-dehydrogenase	2	464.779	-0.17334	0.0043399	103.74	yes
RLDFGEDPK	A8IV22	Dynein heavy chain 7 (Fragment)	3	359.517	0.51856	0.016533	51.276	yes
ADEAEAALNESYLR	Q9ATK5	Flagellar central pair-associated protein	2	776.368	-1.6435	6.2908e-15	153.94	yes
EAVAAAEAEAAK	A8IKF6	Predicted protein	2	565.788	-1.7741	2.2235e-11	156	yes
MDQMQHSEGR	A8J244	Isocitrate lyase	3	412.169	-0.66883	0.0017294	68.107	yes
MSATFIGNSTAIQEMFK	A8IXZ0	Tubulin beta chain	3	631.302	-0.74723	3.7369e-05	83.37	yes
AVTTEEGEQFAK	A8J195	Small rab-related GTPase	2	655.317	-1.7992	0.001789	78.324	yes
EDATAPCPSQLGAR	A8J9A4	Predicted protein	2	736.844	-2.7872	0.0029232	60.937	yes
GIEDMKR	A8J8X1	Predicted protein	3	283.481	0.16832	0.057222	42.229	yes
VEDAMFLTTK	A8IUF0	Flagellar inner arm dynein 1 heavy chain beta	2	577.792	-0.74821	0.00019518	124.42	yes
LTTTVEEDSSNR	A8J0N6	Flagellar associated protein	2	676.32	-1.5569	7.2174e-08	133.88	yes
ALGIQCYVFNCSDQMDYK	A8J1M5	Flagellar outer dynein arm heavy chain beta	3	743.32	-1.2534	4.717e-05	72.583	yes
EVPEAVR	A8IJV9	Calcium-transporting ATPase	2	400.219	-0.39657	0.021459	87.435	yes
SVVATEAEK	A8I9F6	Flagellar outer dynein arm light chain LC1	2	467.248	-1.4649	0.0031078	90.05	yes
EQAEKDRDEAFAR	Q9M6B0	Coiled-coil protein associated with protofilament ribbons	3	522.25	-1.8867	0.0015208	63.185	yes
VQIHMNK	A8J336	Flagellar outer dynein arm heavy chain alpha	2	435.237	-0.97362	0.0099051	104.45	yes
VSEQFTAMFR	A8IXZ0	Tubulin beta chain	3	405.866	1.0733	1.2718e-05	129.83	yes
AITGVYVQPK	A8HP37	Cell wall protein pherophorin-C13	2	538.311	-1.7335	0.00032613	117.7	no
DAIFTPAAGDAAEEAR	A8J8S5	Predicted protein	2	802.881	-1.3367	2.9312e-06	105	yes
HSEAEGVFR	A8JDM7	Flagellar associated protein	2	516.249	-0.57792	0.016866	70.552	yes
PLNDGWLFDVPSK	A8J336	Flagellar outer dynein arm heavy chain alpha	3	496.589	-0.7395	0.0030016	54.09	yes
GAPEIDLLEVGVWQSK	A8IKF8	Predicted protein (Fragment)	3	580.977	-0.53697	1.9598e-32	187.16	yes
YAQLVIPTLDSVR	A8JFP1	Flagellar outer dynein arm heavy chain gamma	2	737.917	-0.78962	1.0313e-06	119.96	yes
AQAETGEVK	P00877	Ribulose bisphosphate carboxylase large chain	2	466.738	-2.1913	0.0024516	94.767	yes
AVNALLLK	A8JH98	Enolase	3	281.188	0.67412	0.0014687	89.142	yes
TQLMTHEMTR	A8ICD1	Predicted protein (Fragment)	2	624.297	-2.1119	0.012631	68.676	yes
FLVAICLR	A8IIB7	Predicted protein	3	331.197	-0.7829	0.059786	34.003	yes
GALQEQIAK	A8J8X1	Predicted protein	2	479.272	-0.8582	0.0008321	114.4	yes
IIDGSDLDEVNALAVDR	A8ILK1	Cilia- and flagella-associated protein 52	2	907.96	-0.93285	1.3332e-36	187.39	yes
SQEFLQGHSDK	A8ILK1	Cilia- and flagella-associated protein 52	2	638.302	-2.9119	0.00010781	105.03	yes
FVESVPLNMEK	A8JFP1	Flagellar outer dynein arm heavy chain gamma	3	431.557	0.5039	1.1828e-05	110.39	yes
AQGMTFDAEDTIEELTAGK	A8JAI0	Flagellar associated protein	3	681.646	-0.94894	2.2572e-10	107.72	yes
HGVKPETVALR	Q27YU7	Flagellar radial spoke protein 5	4	302.429	-0.18933	0.00040385	81.017	yes
RSPEELR	Q6RCE1	Intraflagellar transport protein 74	2	443.741	-0.60748	0.019888	95.531	yes
VMGVSEETTTGVK	A8IXE0	Adenosylhomocysteinase	3	451.89	-0.28178	0.0029952	52.132	yes
VNQIGTITESIEAVR	A8JH98	Enolase	3	543.965	0.1804	2.1595e-18	155.09	yes
EQAAAVEAAK	Q7XA07	Cytoplasmic dynein 2 light intermediate chain 1	2	494.259	-1.4841	0.0003645	102.87	yes
HPIVLVGDDK	A8IVI0	Flagellar outer dynein arm intermediate chain 1	3	364.873	-0.38911	0.0065054	56.404	yes
IEYTLAR	A8J244	Isocitrate lyase	2	433.243	0.06525	0.011309	120.62	yes
LVAFDNQK	A8JGP5	Ribulose bisphosphate carboxylase small chain	2	467.753	-0.15138	0.0041794	107.57	yes
NELYGYLHPATR	A8J1M5	Flagellar outer dynein arm heavy chain beta	2	717.362	-0.682	0.00887	63.185	yes
VWLDEELMK	A8HXB8	Flagellar associated protein	2	581.794	-1.389	0.00062862	119.68	yes
AAADALATPEEK	A8J7W3	Flagellar associated protein	2	593.801	-1.6479	2.8237e-11	154.28	yes
AVVTVPAYFNDSQR	A8JEU4	Heat shock protein 70A	3	522.935	0.31123	0.0039274	46.318	yes
EADAALAQAR	A8JB29	Predicted protein	2	508.262	-0.71567	0.0036768	80.916	yes
EVDEQMLNVQNK	A8IXZ0	Tubulin beta chain	2	723.848	-1.6611	0.0018746	77.185	yes
HNDPVWQIYWQPDDAQK	A8IVI0	Flagellar outer dynein arm intermediate chain 1	3	714.001	-0.89386	1.6851e-06	96.143	yes
LADADPLAATTK	A8JE79	Predicted protein	2	593.819	-1.4205	0.022851	55.899	yes
LGWTADYVMANSPR	A8IZY9	Cell wall protein pherophorin-C15	3	527.589	0.012157	2.2318e-06	115.12	yes
WAGIGGGDADPDGDEK	A8IR95	Flagellar associated membrane protein	2	780.334	-1.5101	3.8438e-05	95.57	yes
AAPELSEDKVLLR	A8J1M5	Flagellar outer dynein arm heavy chain beta	3	480.94	-1.1266	0.0014517	70.889	yes
GQLIDTWIISCK	A8JF83	Ryanodine-inositol 1,4,5-triphosphate receptor Ca2+ channel	3	478.587	-0.10801	0.00028662	78.324	yes
HGLEPGK	A8J6U6	Flagellar associated protein (Fragment)	3	246.47	-0.41241	0.047825	43	yes
TAQQVNSAR	Q9SMH5	Cytoplasmic dynein 2 heavy chain 1	2	487.754	-1.1002	0.00055384	121.36	yes
VAVDAYPYPVGQCR	A8J9H7	Mastigoneme-like flagellar protein	2	797.888	-1.3235	0.00053555	78.964	yes
TAIDNVK	A8IZV9	Flagellar associated protein (Fragment)	2	380.714	-0.70966	0.016866	91.318	yes
TLHGNVER	A8IR95	Flagellar associated membrane protein	2	463.246	-0.87679	0.059094	64.711	yes
VAAAALPQGGLLEAK	A8JH20	Protein tyrosine phosphatase 1	2	704.912	-1.2377	0.00044213	79.614	yes
YPVLVDPQGQGR	A8JFP1	Flagellar outer dynein arm heavy chain gamma	2	664.852	-1.3231	0.0072108	65.879	yes
AILMDLEPGTMDSVR	A8IXZ0	Tubulin beta chain	2	824.408	-0.41042	1.4924e-06	116.58	yes
EKPEEPLSFMAK	A8JH98	Enolase	4	352.181	-0.034184	0.00018059	89.301	yes
NKQPWTATSNK	A8IZV9	Flagellar associated protein (Fragment)	3	425.554	-1.4378	0.048035	46.069	yes
TGSVTSPSGAGALSR	A8JB29	Predicted protein	2	674.347	-1.8133	0.0010776	67.646	yes
QQQEQQWVVSHEVK	A8IFZ1	Flagellar associated protein (Fragment)	3	584.96	-1.6552	1.4072e-05	102.64	yes
AQAAVALEK	Q6UBQ3	Flagellar radial spoke protein 2	3	300.843	-0.34041	0.005088	62.463	yes
ATLAAVLAEEK	A8J8X1	Predicted protein	3	372.548	1.0173	0.0028886	59.198	yes
DGSAPAETPDDGMFDWVR	A8JF83	Ryanodine-inositol 1,4,5-triphosphate receptor Ca2+ channel	2	983.418	-0.52731	3.5248e-37	188.71	yes
FVFEGEGNK	A8IKR9	Radial spoke protein 16	2	513.748	-0.29001	0.0014947	101.65	yes
TAIEEVEMK	Q9SMH5	Cytoplasmic dynein 2 heavy chain 1	2	525.263	0.4242	0.00054304	121.6	yes
TFGEPDFVIYNAGAFPANK	A8J0N7_CHLRE Phosphoenolpyruvate carboxykinase, splice variant OS=Chlamydomonas reinhardtii GN=PCK1b	---	3	686.67	-0.92909	1.8361e-10	111.34	yes
VLPSGEVGLAEAQASYTR	A8IVW2	Flagella associated protein	2	924.479	-1.5102	0.0033517	51.798	yes
VVTDIVVPATR	A8IT59	Predicted protein	2	585.348	-0.40649	0.00046415	95.094	yes
[truncated: 13,534 more rows]

## Sheet: PM2
Sequence	Protein accession	Protein description	Charge	m/z	mass error [ppm]	PEP	Score	Unique [yes/no]
IIKEPEYAK	A8J194	Flagellar associated protein	3	364.21	-0.38809	0.0038851	82.417	yes
ACWSGSFASK	A8J9H7	Mastigoneme-like flagellar protein	2	550.745	-1.9026	0.00031665	110.08	yes
AGAAGCQK	A8J9H7	Mastigoneme-like flagellar protein	2	381.682	-1.8155	0.016587	82.671	yes
SVPVPAGGPSLPILCSFWDGK	A8J9H7	Mastigoneme-like flagellar protein	2	1092.56	-1.2298	1.3519e-32	168.17	yes
WADAVYDKEEVEDPK	A8J194	Flagellar associated protein	2	897.415	-1.1504	0.0008872	91.076	yes
LYDSAVAPGVLLASK	A8J9H7	Mastigoneme-like flagellar protein	2	752.424	-0.80093	7.4596e-06	109.48	yes
PIVTGPDTNFFMAGK	A8J9H7	Mastigoneme-like flagellar protein	2	797.9	-1.0672	3.3097e-12	142.45	yes
ATPAGVTESIK	A8J9H7	Mastigoneme-like flagellar protein	3	358.533	-0.039761	7.1812e-05	95.483	yes
IMDFFFK	Q946G4	Intraflagellar transport protein IFT52	2	474.238	-0.75754	0.021706	87.323	yes
KEAAEGESFGSDLK	A8J194	Flagellar associated protein	2	734.352	-1.0817	5.5217e-05	109.04	yes
NAAVTASAK	A8J9H7	Mastigoneme-like flagellar protein	2	416.73	-1.2864	0.0018151	99.343	yes
QVELQSLQDTGYHVDAK	A8J194	Flagellar associated protein	3	644.322	-0.8789	3.89e-21	155.79	yes
GYYGPYSGAYADNLGDEFEGPR	A8J9H7	Mastigoneme-like flagellar protein	2	1199.52	-0.44421	2.7807e-147	287.37	yes
SQSCSASSACCR	A8HZY2	Cell wall protein pherophorin-C14	2	680.756	-1.4448	0.0012243	85.837	yes
GTANMKDVLTDLAGAAR	A8J194	Flagellar associated protein	3	568.63	0.0009042	4.6823e-11	124.63	yes
VSCTFPTLYAAAGPFSPK	A8J9H7	Mastigoneme-like flagellar protein	2	957.477	-0.95632	2.8014e-28	173.87	yes
LCLISMGQGQEAPAEAVLDK	A8J336	Flagellar outer dynein arm heavy chain alpha	2	1065.53	-0.47259	1.0999e-06	95.5	yes
PIVTGPDTNFFMAGK	A8J9H7	Mastigoneme-like flagellar protein	2	797.9	-0.1536	8.6921e-18	157.68	yes
ADMWATIQLDTAPGVFESSR	A8J9H7	Mastigoneme-like flagellar protein	2	1106.02	-0.80165	4.7103e-10	107.09	yes
MDKAEDAVDAAAASNEK	A8J194	Flagellar associated protein	3	584.597	-1.9463	0.00030794	71.592	yes
DHSCGGYVK	A8J194	Flagellar associated protein	2	511.722	-1.7508	0.0034504	88.495	yes
KCPGGTATMDGYR	A8J9H7	Mastigoneme-like flagellar protein	2	715.314	-2.7273	8.161e-05	107.53	yes
PAALTAR	A8J9H7	Mastigoneme-like flagellar protein	2	350.211	-0.45481	0.039028	79.454	yes
FDTGLIPEAVSLYEK	Q946G4	Intraflagellar transport protein IFT52	2	841.438	-1.2912	8.145e-12	134.81	yes
GYYGPYSGAYADNLGDEFEGPR	A8J9H7	Mastigoneme-like flagellar protein	2	1199.52	-0.41693	2.4404e-17	130.36	yes
IYGGVPMPGKK	A8J194	Flagellar associated protein	3	388.214	-1.0154	0.0064391	53.751	yes
VCKPCDMGTYSR	A8J9H7	Mastigoneme-like flagellar protein	2	737.318	-1.6448	2.5455e-07	138.89	yes
ETALIEAFNLK	A8ITN7	Flagellar associated protein	3	416.899	0.44293	1.1834e-05	110.38	yes
TFTPAAANAVYVVDPSK	A8J9H7	Mastigoneme-like flagellar protein	3	584.305	-0.56671	0.00011969	63.691	yes
SLDIERPTYTNLNR	Q540H1	Tubulin alpha chain	3	564.629	-1.1008	0.00060691	71.879	yes
GYYGPYEAAYSADGFTPEGPR	A8IMD2	Predicted protein (Fragment)	2	1134.5	-0.90135	2.4844e-52	203.06	yes
GYYGPYSGAYADNLGDEFEGPR	A8J9H7	Mastigoneme-like flagellar protein	2	1199.52	-0.81134	2.5076e-46	183.65	yes
SAPEFNPDGSEKDPQSEEQR	A8JAQ5	Flagellar associated protein	3	749.665	-1.6439	2.9837e-07	100.02	yes
KEAAEGESFGSDLK	A8J194	Flagellar associated protein	3	489.904	-0.76059	5.7793e-05	93.909	yes
GVITSASAAR	A8J020	Predicted protein	2	466.762	-0.18127	0.00074736	98.044	yes
KEAAEGESFGSDLK	A8J194	Flagellar associated protein	2	734.352	-2.3681	0.00014087	102.08	yes
GSMASETSK	A8J194	Flagellar associated protein	2	449.203	-1.1912	0.00091476	112.13	yes
WLGDLHK	A8J336	Flagellar outer dynein arm heavy chain alpha	3	290.161	1.1857	0.0056029	81.297	yes
PIVTGPDTNFFMAGK	A8J9H7	Mastigoneme-like flagellar protein	3	532.269	-0.44897	1.8814e-09	130.1	yes
VALPLLVFQSER	A8J193	Predicted protein (Fragment)	2	686.403	-0.77009	0.00016186	106.26	yes
TFTPAAANAVYVVDPSK	A8J9H7	Mastigoneme-like flagellar protein	2	875.954	-1.0137	7.169e-28	173.98	yes
SSQLFLLAAGSGSSDSPAFVPR	A8JJY2	Predicted protein (Fragment)	2	1097.56	-0.68775	8.8603e-57	199.67	yes
EAAEGESFGSDLK	A8J194	Flagellar associated protein	2	670.304	-1.9695	9.3336e-21	176.87	yes
KGDSWDELTFSK	A8IZY9	Cell wall protein pherophorin-C15	3	471.561	-0.9718	0.00019461	88.075	yes
PSFEAIVK	A8ICH7	Predicted protein	3	297.504	0.29874	0.043228	40.268	yes
SVPVPAGGPSLPILCSFWDGK	A8J9H7	Mastigoneme-like flagellar protein	3	728.71	-1.5346	1.5274e-26	157.22	yes
KVFDEIK	A8J194	Flagellar associated protein	3	293.504	0.8095	0.018568	65.246	yes
GTPITFLMTDNQIVK	A8J1M5	Flagellar outer dynein arm heavy chain beta	2	839.448	-0.79478	8.1222e-31	184	yes
AEDAVDAAAASNEK	A8J194	Flagellar associated protein	2	681.313	-1.8908	8.9191e-27	188.39	yes
GPIPAGVPNFLSK	A8IZW0	Predicted protein	2	648.869	-0.8644	0.0010051	85.554	yes
GYYGPYSGAYADNLGDEFEGPR	A8J9H7	Mastigoneme-like flagellar protein	2	1199.52	-0.74128	9.1503e-09	90.718	yes
KGDTSPEEQAR	A8JCJ2	Intraflagellar transport particle protein 88	2	609.291	-2.7028	7.3473e-06	130.1	yes
VCKPCDMGTYSR	A8J9H7	Mastigoneme-like flagellar protein	2	745.315	-2.6106	0.0033569	67.997	yes
LCLISMGQGQEAPAEAVLDK	A8J336	Flagellar outer dynein arm heavy chain alpha	3	710.691	-0.84412	2.054e-10	103.9	yes
PIVTGPDTNFFMAGK	A8J9H7	Mastigoneme-like flagellar protein	2	805.898	-0.71993	1.8636e-06	113.65	yes
TFTPAAANAVYVVDPSK	A8J9H7	Mastigoneme-like flagellar protein	2	875.954	-0.76178	9.2345e-15	139.11	yes
KCPGGTATMDGYR	A8J9H7	Mastigoneme-like flagellar protein	2	707.316	-2.181	0.0015254	76.728	yes
NKQPWTATSNK	A8IZV9	Flagellar associated protein (Fragment)	2	637.828	-2.5496	0.00030866	113.24	yes
ELVEEAHPYCTTIVHDADLVPR	A8J194	Flagellar associated protein	2	1282.63	-1.035	5.7509e-09	95.5	yes
WADAVYDKEEVEDPK	A8J194	Flagellar associated protein	3	598.612	-1.3308	1.9262e-06	114.63	yes
ELFSYIGR	A2T2X4	Intraflagellar transport protein 46	2	492.761	0.30488	0.0028364	123.98	yes
ELQTSYQEGSAGK	Q68RJ5	Intraflagellar transport protein 81	2	699.331	-3.078	1.9368e-10	134.25	yes
LGGAAGIAQALGTDLK	A8J0V2	Flagellar associated protein, calcium-transporting ATPase (Fragment)	2	728.412	-0.6673	7.4633e-19	160.81	yes
MSATFIGNSTAIQEMFK	A8IXZ0	Tubulin beta chain	2	938.453	-1.2827	3.2128e-27	163.18	yes
TQQMALVVTNAANDFPALR	A8J9H7	Mastigoneme-like flagellar protein	2	1030.53	-0.8021	6.0474e-51	198.35	yes
VSCTFPTLYAAAGPFSPK	A8J9H7	Mastigoneme-like flagellar protein	3	638.654	-0.83581	8.0811e-12	118.31	yes
PIVTGPDTNFFMAGK	A8J9H7	Mastigoneme-like flagellar protein	3	537.601	-0.13127	1.5207e-05	94.688	yes
NAAVTASAK	A8J9H7	Mastigoneme-like flagellar protein	3	278.156	-0.11	0.0027022	70.552	yes
MLMSIVDMVK	A8J194	Flagellar associated protein	2	591.8	-1.5922	0.0011558	85.355	yes
VSCTFPTLYAAAGPFSPK	A8J9H7	Mastigoneme-like flagellar protein	3	638.654	-1.0121	3.5918e-09	108.77	yes
TQQMALVVTNAANDFPALR	A8J9H7	Mastigoneme-like flagellar protein	2	1038.53	-1.0051	1.8303e-14	123.6	yes
NLSAGVFEMDEFIK	Q6RCE1	Intraflagellar transport protein 74	2	800.39	-1.1908	6.4188e-20	171.26	yes
AEDAVDAAAASNEKR	A8J194	Flagellar associated protein	2	759.363	-1.4797	2.962e-12	144.29	yes
ATPAGVTESIK	A8J9H7	Mastigoneme-like flagellar protein	2	537.295	-2.3815	2.2856e-05	118.87	yes
QALETFK	A8J336	Flagellar outer dynein arm heavy chain alpha	2	418.729	-1.0299	0.021008	87.639	yes
LMFLSKPEK	A8J194	Flagellar associated protein	4	277.907	-0.19236	0.024235	54.066	yes
ESNLGNFVADAWR	A8IDD2	Flagellar associated protein (Fragment)	2	739.855	-0.87017	2.151e-14	155.06	yes
SSQLFLLAAGSGSSDSPAFVPR	A8JJY2	Predicted protein (Fragment)	2	1097.56	-0.12564	1.0935e-46	188.24	yes
YLIETAK	A8JAQ5	Flagellar associated protein	2	419.239	-0.97443	0.013098	97.798	yes
GQAAIASMNLAAVSSATPCRPCEDGTWSK	A8J9H7	Mastigoneme-like flagellar protein	4	759.855	-0.79758	3.1145e-41	150.11	yes
AGFYADKPIGATACR	A8IMD2	Predicted protein (Fragment)	3	533.265	-1.1068	2.4063e-05	101.32	yes
QGEVVAVTGDGTNDAPALK	A8J0V2	Flagellar associated protein, calcium-transporting ATPase (Fragment)	2	921.466	-0.56783	1.5003e-10	117.37	yes
APTGGAVQQPDRPMTGQR	Q6RCE1	Intraflagellar transport protein 74	3	622.979	-0.96587	2.4345e-05	87.676	yes
TVVEVAGGGGGGGGGGGGGENAVR	A8J336	Flagellar outer dynein arm heavy chain alpha	2	964.464	-1.3956	2.4954e-47	181.81	yes
KCPGGTATMDGYR	A8J9H7	Mastigoneme-like flagellar protein	2	707.316	-1.9333	0.00022068	106.29	yes
YFLSIGDWTAR	A8IJZ3	Flagellar outer dynein arm intermediate chain 2	2	664.835	-0.84389	6.5809e-07	135.99	yes
YGGELCTK	A8J9H7	Mastigoneme-like flagellar protein	2	464.216	-0.4933	0.007662	93.649	yes
ETALIEAFNLK	A8ITN7	Flagellar associated protein	2	624.845	-1.0653	7.2793e-06	128.85	yes
EIETFAAK	A8J336	Flagellar outer dynein arm heavy chain alpha	2	454.74	0.81784	0.0041794	107.57	yes
YGAAGLLSGDVLTGVVNK	A8JAQ5	Flagellar associated protein	2	867.475	-0.91179	1.8177e-55	207.53	yes
SGSLEGYPSVLGIIAESK	A8J1M5	Flagellar outer dynein arm heavy chain beta	2	903.978	-1.2304	8.9543e-16	145.48	yes
VLSACETMGGATAICSDK	A8J0V2	Flagellar associated protein, calcium-transporting ATPase (Fragment)	2	935.921	-1.1906	1.1222e-27	164.2	no
LVADDMR	A8J194	Flagellar associated protein	2	418.203	-0.31575	0.04293	66.994	yes
GSMASETSK	A8J194	Flagellar associated protein	2	457.2	-1.7994	0.019924	58.699	yes
YFSVADIDDYYK	A8J336	Flagellar outer dynein arm heavy chain alpha	2	749.84	-1.1171	1.2533e-08	145.29	yes
FTFEDADISLK	A8J1M5	Flagellar outer dynein arm heavy chain beta	2	643.319	-1.7755	7.2793e-06	128.85	yes
EANDDKEAAIR	A8J336	Flagellar outer dynein arm heavy chain alpha	3	411.202	-1.1417	0.009941	60.157	yes
EYVLNLK	A8J194	Flagellar associated protein	3	293.504	2.159	0.0024144	94.407	yes
KVTSGPAAER	Q68RJ5	Intraflagellar transport protein 81	3	339.189	-0.60332	0.0037881	62.528	yes
AMPFFDLASK	A8JCJ2	Intraflagellar transport particle protein 88	2	563.784	-0.87735	7.8021e-05	129.89	yes
MLMSIVDMVK	A8J194	Flagellar associated protein	2	591.8	-1.6129	0.0017629	80.706	yes
MSATFIGNSTAIQEMFK	A8IXZ0	Tubulin beta chain	2	946.45	-0.80833	0.00029696	76.378	yes
LGWTADYVMANSPR	A8IZY9	Cell wall protein pherophorin-C15	2	790.88	-0.48827	1.1958e-15	160.78	yes
AAAQADADGGDIGGGATIK	A8JAQ5	Flagellar associated protein	2	829.903	-1.4511	1.3124e-31	168.64	yes
IIKEPEYAK	A8J194	Flagellar associated protein	3	364.21	-1.4147	0.0018459	90.827	yes
KQPDQIEANSR	A8J1M5	Flagellar outer dynein arm heavy chain beta	2	643.328	-2.7229	5.9482e-10	151.26	yes
AKESETNYR	Q6RCE1	Intraflagellar transport protein 74	2	549.265	-2.5896	0.005066	112.13	yes
LVSLYDLDAYNK	A8J336	Flagellar outer dynein arm heavy chain alpha	3	471.914	-0.024537	0.00010828	94.767	yes
GSALTISEAK	A8JJY2	Predicted protein (Fragment)	2	488.769	-1.6626	1.1447e-13	164.65	yes
AFLVDKDNVVEFVGNR	A8J0V2	Flagellar associated protein, calcium-transporting ATPase (Fragment)	3	607.988	-0.75016	7.4268e-13	140.22	yes
MDGAMDVWDLYYK	A8IJZ3	Flagellar outer dynein arm intermediate chain 2	2	803.849	-1.2456	9.8919e-11	140.82	yes
SAEGDTPLGWALK	A8JAQ5	Flagellar associated protein	2	672.843	-1.174	0.00010583	110.38	yes
LEHTDENK	A2T2X4	Intraflagellar transport protein 46	3	329.158	-0.17698	0.00075332	102.51	yes
DGGDGNTASAPQPK	A8J194	Flagellar associated protein	2	657.8	-1.6084	8.8715e-08	129.38	yes
VLVDDALVAGWIR	A8J336	Flagellar outer dynein arm heavy chain alpha	2	713.906	-0.89358	1.3243e-19	174.05	yes
EKFEELLAK	Q6RCE1	Intraflagellar transport protein 74	3	369.541	0.33474	0.0019124	90.05	yes
CKPCSLLSK	A8J9H7	Mastigoneme-like flagellar protein	3	364.856	-0.60414	0.0070388	73.499	yes
AKESETNYR	Q6RCE1	Intraflagellar transport protein 74	3	366.512	-0.60124	0.025803	58.743	yes
AEDAVDAAAASNEK	A8J194	Flagellar associated protein	3	454.544	-1.1389	5.2042e-09	131.66	yes
AALVVSMAAEPTPK	A8J194	Flagellar associated protein	4	346.943	0.52931	0.00050973	63.091	yes
NNLQVTR	A8J336	Flagellar outer dynein arm heavy chain alpha	2	422.735	-0.53993	0.02287	86.794	yes
LLDSFEGLLDR	A8J1M5	Flagellar outer dynein arm heavy chain beta	2	639.34	-0.85162	1.6937e-47	234.65	yes
NNLATQLTTLDSATASLDGR	A8IP29	Predicted protein (Fragment)	2	1031.52	-0.90282	4.9671e-75	241.38	yes
CPGGTATMDGYR	A8J9H7	Mastigoneme-like flagellar protein	2	651.266	-1.9025	0.00094754	75.416	yes
KGDSWDELTFSK	A8IZY9	Cell wall protein pherophorin-C15	2	706.838	-1.0814	2.1728e-11	157.86	yes
TTADPVTTDDTIAFSAGAK	A8J9H7	Mastigoneme-like flagellar protein	2	941.457	-1.0892	3.898e-14	123.55	yes
DTLNDKR	A8J336	Flagellar outer dynein arm heavy chain alpha	3	287.819	-0.25433	0.043377	48.561	yes
GSALTISEAK	A8JJY2	Predicted protein (Fragment)	2	488.769	-0.83065	0.00023231	122.69	yes
NSDDWFNWCNNEAAER	A8J336	Flagellar outer dynein arm heavy chain alpha	2	1014.4	-1.0387	2.3571e-40	205.18	yes
MDGAMDVWDLYYK	A8IJZ3	Flagellar outer dynein arm intermediate chain 2	2	811.847	-1.1465	0.00041848	90.412	yes
MDKAEDAVDAAAASNEK	A8J194	Flagellar associated protein	3	584.597	-1.9913	6.8254e-05	85.937	yes
ALTMFLVTDDGFR	A8IZV9	Flagellar associated protein (Fragment)	2	751.371	-0.93909	0.0046438	58.04	yes
VAFVTAVAEMAK	A8J0A5	Central pair associated protein (Fragment)	2	618.836	-1.4512	2.2298e-08	143.42	yes
AASDPGGLLK	A8J194	Flagellar associated protein	3	310.175	0.37408	0.00059917	80.688	yes
DVISLLR	A8JA42	Intraflagellar transport protein 56	2	408.253	0.80789	3.9274e-05	151.29	yes
FTAPEVDMLKK	Q946G4	Intraflagellar transport protein IFT52	3	426.897	-0.19239	0.00049226	78.342	yes
TQQMALVVTNAANDFPALR	A8J9H7	Mastigoneme-like flagellar protein	2	1038.53	-0.85537	5.7153e-10	110.95	yes
YGAAGLLSGDVLTGVVNK	A8JAQ5	Flagellar associated protein	3	578.653	-0.055383	7.9473e-07	96.673	yes
MDKAEDAVDAAAASNEKR	A8J194	Flagellar associated protein	3	636.63	-1.6674	0.00032436	54.292	yes
IIKEPEYAK	A8J194	Flagellar associated protein	4	273.409	0.32108	0.0023187	72.928	yes
GVDQVVK	A8J336	Flagellar outer dynein arm heavy chain alpha	2	372.716	-2.0501	0.014197	95.909	yes
ECTACPAGTIAK	A8J9H7	Mastigoneme-like flagellar protein	2	639.794	-2.6775	1.3273e-11	158.58	yes
QFDEDFFGFR	A8J1M5	Flagellar outer dynein arm heavy chain beta	2	654.288	-0.56099	2.9674e-06	143.97	yes
NLLDVITVAEADDVVGTDK	A8IZV9	Flagellar associated protein (Fragment)	3	663.013	-0.88894	7.187e-15	122.13	no
TVEEINNAINQR	Q68RJ5	Intraflagellar transport protein 81	2	700.86	-1.2906	2.6134e-06	121.66	yes
IYGGVPMPGKK	A8J194	Flagellar associated protein	4	291.413	-0.55736	0.011996	43.77	yes
DGSAAVR	A8HX27	Predicted protein	2	338.175	-0.19854	0.0098403	104.11	yes
ALTMFLVTDDGFR	A8IZV9	Flagellar associated protein (Fragment)	2	743.374	-0.99498	8.4923e-34	194.3	yes
IICTAGPACWSEEGLGK	PYK3b	---	2	924.935	-0.85357	2.8699e-45	193.3	yes
EVPDAVR	A8J0V2	Flagellar associated protein, calcium-transporting ATPase (Fragment)	2	393.211	-0.23764	0.016524	91.906	yes
GGTAMQQDPSLAR	A8JCJ2	Intraflagellar transport particle protein 88	2	666.322	-2.4909	0.00016845	105.65	yes
NFWLAGK	A8IMD2	Predicted protein (Fragment)	2	418.227	-0.3751	0.016524	91.906	yes
LEHTDENK	A2T2X4	Intraflagellar transport protein 46	2	493.233	-1.6612	3.3134e-09	166.16	yes
YYEPVVK	A8ITN7	Flagellar associated protein	2	449.239	-0.70221	0.039771	79.116	yes
ADPDAPLKEPGAYPGPLTELNFWSER	A8J1M5	Flagellar outer dynein arm heavy chain beta	3	957.471	-0.71064	4.2747e-14	100.7	yes
SSQLFLLAAGSGSSDSPAFVPR	A8JJY2	Predicted protein (Fragment)	2	1097.56	-0.6316	1.0054e-16	122.18	yes
AGLLDLLR	A8J3X1	Predicted protein (Fragment)	2	435.774	0.13032	0.011258	87.181	yes
AYDEVADYTSLYK	A8J336	Flagellar outer dynein arm heavy chain alpha	2	769.356	-1.0778	4.1734e-07	127.71	yes
VTVVSADGK	A8J336	Flagellar outer dynein arm heavy chain alpha	2	438.245	-2.0541	0.0027616	92.538	yes
LYDGANNVIAEK	A8J9H7	Mastigoneme-like flagellar protein	3	436.226	-0.33309	0.00033396	74.392	yes
GPIPAGVPNFLSK	A8IZW0	Predicted protein	3	432.915	0.13802	0.00018102	74.611	yes
FTFEDADISLK	A8J1M5	Flagellar outer dynein arm heavy chain beta	3	429.215	0.98346	0.00038887	79.659	yes
ASDDMTVVPLFFR	A8IAB5	Flagella associated protein	2	749.374	-1.0799	7.7391e-26	184.34	yes
PIVTGPDTNFFMAGK	A8J9H7	Mastigoneme-like flagellar protein	3	532.269	0.1769	6.6437e-13	141.13	yes
TSIDAVGLNLK	A8J1D8	Vegetative cell wall protein gp1	3	377.552	0.49835	9.6885e-05	91.658	yes
TGDASGDRPSR	A8HYP5	Intraflagellar transport protein 43	2	559.763	-1.6794	0.061998	65.627	yes
FDLMYAK	Q540H1	Tubulin alpha chain	2	444.22	0.47096	0.021706	87.323	yes
WLPDIIER	A8J1M5	Flagellar outer dynein arm heavy chain beta	2	521.29	-0.083731	0.026477	74.301	yes
DHSCGGYVK	A8J194	Flagellar associated protein	3	341.484	-0.80388	0.00024824	101.25	yes
SSQLFLLAAGSGSSDSPAFVPR	A8JJY2	Predicted protein (Fragment)	2	1097.56	-0.92897	1.6007e-30	156.41	yes
MSATFIGNSTAIQEMFK	A8IXZ0	Tubulin beta chain	2	946.45	-0.8292	0.00035103	66.977	yes
AAGAGAAAAGPR	A8JBY2	Flagellar associated protein	2	470.752	-0.22582	0.0017014	79.489	yes
VSTEISEK	A8J336	Flagellar outer dynein arm heavy chain alpha	2	446.735	-1.2566	0.0088301	90.15	yes
VCKPCDMGTYSR	A8J9H7	Mastigoneme-like flagellar protein	3	497.213	-0.75494	0.0043827	60.509	yes
MLMSIVDMVK	A8J194	Flagellar associated protein	2	591.8	-1.054	0.0045831	70.942	yes
VMDALFQVK	A8J336	Flagellar outer dynein arm heavy chain alpha	2	525.786	-0.43698	0.00062862	119.68	yes
QQLETFLVPAK	Q39604	28 kDa inner dynein arm light chain, axonemal	3	425.243	0.39732	0.0011988	69.721	yes
KLNDTWTR	A8J336	Flagellar outer dynein arm heavy chain alpha	3	345.186	0.018642	0.0072938	70.399	yes
SLPDHLAATEDPTNQVEK	A8J194	Flagellar associated protein	3	655.657	-1.7836	4.1634e-38	189.52	yes
PIVTGPDTNFFMAGK	A8J9H7	Mastigoneme-like flagellar protein	2	805.898	-0.29285	7.7572e-05	90.725	yes
QAQQMATVSAR	Q68RJ5	Intraflagellar transport protein 81	2	603.798	-1.2949	0.027317	50.484	yes
LYDGANNVIAEK	A8J9H7	Mastigoneme-like flagellar protein	2	653.836	-1.2857	5.9378e-08	136.33	yes
VLESPLEK	A8J336	Flagellar outer dynein arm heavy chain alpha	2	457.763	-1.0578	0.035413	71.614	yes
LVPEVLSVCSVQYK	A8J336	Flagellar outer dynein arm heavy chain alpha	2	810.937	-0.79425	3.1663e-12	146.96	yes
TVVQLGSSVEDLIK	A8IJZ3	Flagellar outer dynein arm intermediate chain 2	2	744.419	-0.95757	1.4018e-07	127.29	yes
GIASNTVPELWMSCMSTR	A8J336	Flagellar outer dynein arm heavy chain alpha	2	1020.47	-0.89545	4.8188e-15	135.81	yes
QLIYFVDDLNMPK	A8J336	Flagellar outer dynein arm heavy chain alpha	2	798.411	-0.99191	4.9903e-19	165.64	yes
ALAEQPILLGEMSYQPTAAVR	A8HME3	Intraflagellar transport protein 22	2	1129.6	-0.46864	1.2954e-10	110.57	yes
DKVFAEWPK	A8HXJ7	Flagellar associated protein	3	373.866	0.2343	0.012662	68.536	yes
SYLELISLYK	A8J1M5	Flagellar outer dynein arm heavy chain beta	2	614.845	-0.83338	0.00011819	128.01	yes
ESPEQFDIFFGTGDCQR	A8J4C9	Flagellar associated protein	2	1016.94	-0.72333	1.4595e-36	186.98	yes
KLELANR	A8J336	Flagellar outer dynein arm heavy chain alpha	3	281.84	0.099633	0.0059754	82.452	yes
NLDDFLPAPWR	A8J4C9	Flagellar associated protein	2	672.341	-1.011	5.8239e-05	112.84	no
SSVCDIPPK	A8IXZ0	Tubulin beta chain	2	501.75	-0.89596	0.0055925	83.948	yes
SHLDEAHQHK	Q2XQY7	Intraflagellar transport protein 57	4	301.148	0.079044	0.01093	53.756	yes
MSATFIGNSTAIQEMFK	A8IXZ0	Tubulin beta chain	3	625.971	-1.1406	1.5147e-15	138.91	yes
ALTVPELTQQMWDAK	A8IXZ0	Tubulin beta chain	2	873.94	-1.024	2.1128e-08	121.99	yes
DGGDGNTASAPQPK	A8J194	Flagellar associated protein	2	657.8	-2.5321	0.0019833	66.246	yes
ALTVPELTQQMWDAK	A8IXZ0	Tubulin beta chain	2	865.943	-0.95425	8.2149e-06	108.58	yes
LGAELGR	A8J928	Predicted protein (Fragment)	2	358.208	0.43963	0.028484	84.244	yes
KANQDNTER	A8J336	Flagellar outer dynein arm heavy chain alpha	3	359.176	-0.31938	0.0062763	61.213	yes
FDLMYAK	Q540H1	Tubulin alpha chain	3	296.483	1.4045	0.022073	58.981	yes
LLDSFEGLLDR	A8J1M5	Flagellar outer dynein arm heavy chain beta	2	639.34	-1.2651	1.5358e-11	161.99	yes
WADAVYDKEEVEDPK	A8J194	Flagellar associated protein	3	598.612	-1.759	7.0125e-07	117	yes
QTEIQIAK	A8J1M5	Flagellar outer dynein arm heavy chain beta	2	465.766	-1.2462	0.006193	98.048	yes
YGGELCTK	A8J9H7	Mastigoneme-like flagellar protein	2	464.216	-1.9958	0.032004	72.607	yes
ILEGILPK	A8J1M5	Flagellar outer dynein arm heavy chain beta	2	441.787	0.10832	0.0050264	101.54	yes
LWDVHDPKR	A8IVI0	Flagellar outer dynein arm intermediate chain 1	4	292.158	-0.53143	9.1312e-05	113.62	yes
TALTMTNVGAAAPNAIASLSNQYTSGGTK	A8J9H7	Mastigoneme-like flagellar protein	3	942.803	-0.57351	3.4968e-23	113.91	yes
SHLDEAHQHK	Q2XQY7	Intraflagellar transport protein 57	3	401.195	-0.35966	0.00017676	93.556	yes
ESNLGNFVADAWR	A8IDD2	Flagellar associated protein (Fragment)	3	493.572	0.84167	0.00012336	92.636	yes
TFTPAAANAVYVVDPSK	A8J9H7	Mastigoneme-like flagellar protein	3	584.305	-0.0902	2.121e-06	94.203	yes
SLGGATSGAAAAEEK	Q6RCE1	Intraflagellar transport protein 74	2	660.326	-3.3814	4.9822e-24	165.45	yes
GGPGAVGGSGEGAK	A8ID60	Flagellar associated protein	2	550.77	-1.1802	4.1264e-11	138.21	yes
VPELEEFLTKR	A8JA42	Intraflagellar transport protein 56	3	454.254	0.55608	0.0017691	67.385	yes
AVGVFKDFEK	A8JCJ2	Intraflagellar transport particle protein 88	3	380.541	0.015484	0.00038553	99.568	yes
VCKPCDMGTYSR	A8J9H7	Mastigoneme-like flagellar protein	3	497.213	-1.5811	0.05792	40.449	yes
KGDTSPEEQAR	A8JCJ2	Intraflagellar transport particle protein 88	3	406.53	-1.4043	0.00032618	83.204	yes
FQQVTYDVMDVDAK	A8J1M5	Flagellar outer dynein arm heavy chain beta	2	829.89	-1.0806	2.9674e-20	174.39	yes
NSSYFVEWIPNNVK	A8IXZ0	Tubulin beta chain	2	848.92	-1.2862	9.3855e-08	129.17	yes
VDIPVLTEK	PYK3b	---	2	507.298	0.02858	0.0028992	91.549	yes
LDSVQSLDFQELR	A8J336	Flagellar outer dynein arm heavy chain alpha	2	775.396	-0.55938	3.7462e-19	168.5	yes
DMEFEDVIVSTIK	A8J336	Flagellar outer dynein arm heavy chain alpha	2	763.376	-1.1924	2.0942e-10	133.16	yes
SNFSATNAGAK	A8JAQ5	Flagellar associated protein	2	534.259	-2.2802	1.2461e-05	125.53	yes
MLMSIVDMVK	A8J194	Flagellar associated protein	2	591.8	-0.42939	0.00054654	92.866	yes
TVVQLGSSVEDLIK	A8IJZ3	Flagellar outer dynein arm intermediate chain 2	3	496.615	-0.28808	7.6615e-05	85.163	yes
AANVVTDAVADTAK	A8IUQ2	Flagellar associated protein	2	673.352	-1.1123	1.6042e-05	114.63	yes
VIRDEVK	A8J1M5	Flagellar outer dynein arm heavy chain beta	3	286.84	-0.77219	0.033095	73.616	yes
LEEANVTLAAVEEK	A8J336	Flagellar outer dynein arm heavy chain alpha	2	758.399	-0.86748	9.5665e-20	168.41	yes
DMEFEDVIVSTIK	A8J336	Flagellar outer dynein arm heavy chain alpha	3	509.253	0.38601	0.00017632	77.185	yes
KVMDALFQVK	A8J336	Flagellar outer dynein arm heavy chain alpha	3	393.558	0.25172	0.00060103	82.417	yes
KCPGGTATMDGYR	A8J9H7	Mastigoneme-like flagellar protein	3	477.211	-1.3516	0.0049638	47.712	yes
FDHSAFIYPVTPNSDTYDK	A8J336	Flagellar outer dynein arm heavy chain alpha	3	739.676	-1.0766	1.6203e-10	112.16	yes
MGCEVYHALK	A8JH98	Enolase	2	604.284	-2.1052	0.00030009	119.53	yes
QLIYFVDDLNMPK	A8J336	Flagellar outer dynein arm heavy chain alpha	3	532.609	-0.8181	0.00064637	66.393	yes
AQNPSFAVR	A8J194	Flagellar associated protein	2	495.262	-0.51705	0.00090872	112.3	yes
DLYLLPVMK	A8IXE2	Intraflagellar transport particle protein 80	2	546.312	-0.82958	0.00078431	115.71	yes
LYDSAVAPGVLLASK	A8J9H7	Mastigoneme-like flagellar protein	2	752.424	-1.2815	2.4732e-17	149	yes
VNAENAAAQVEAEK	A8J336	Flagellar outer dynein arm heavy chain alpha	2	722.357	-1.5689	1.4531e-19	163.91	yes
DLYLLPVMK	A8IXE2	Intraflagellar transport particle protein 80	3	364.544	0.67818	0.007901	57.59	yes
SVADLANTNK	Q84X82	Flagella membrane glycoprotein	3	344.849	0.074442	4.9599e-05	104.39	yes
FDAVNADFQELMR	A8J1M5	Flagellar outer dynein arm heavy chain beta	2	778.364	-0.70501	7.9177e-26	184.17	yes
SDVNSIQSK	A8IP29	Predicted protein (Fragment)	2	489.249	-1.6734	0.0027161	92.866	yes
AYTISGMVAGPAYAK	A8J9H7	Mastigoneme-like flagellar protein	2	758.379	-1.397	1.304e-06	115.06	yes
INVYFNEATGGR	A8IXZ0	Tubulin beta chain	2	670.833	-0.99547	0.00077964	92.856	yes
FDLMYAK	Q540H1	Tubulin alpha chain	2	444.22	-0.50854	0.021706	87.323	yes
YTDVAGVDAVNPFTSCALTPDTK	Q84X82	Flagella membrane glycoprotein	4	611.293	0.6666	6.2377e-07	69.088	yes
LYDSAVAPGVLLASK	A8J9H7	Mastigoneme-like flagellar protein	2	752.424	-0.62074	0.011932	51.03	yes
IREEYPDR	A8IXZ0	Tubulin beta chain	2	539.27	-0.029153	0.023412	106.42	yes
RQELAAANAK	A8J336	Flagellar outer dynein arm heavy chain alpha	2	536.299	-2.08	1.2321e-05	136.5	yes
SAEGDTPLGWALK	A8JAQ5	Flagellar associated protein	2	672.843	-0.84577	6.2976e-07	125.03	yes
ASPEQVLQNLLDGNMR	Q6S7R9	Carbonic anhydrase	2	900.949	-0.95589	3.073e-05	89.502	yes
VLSACETMGGATAICSDK	A8J0V2	Flagellar associated protein, calcium-transporting ATPase (Fragment)	2	943.918	-1.6949	0.00014767	76.378	no
MSATFIGNSTAIQEMFK	A8IXZ0	Tubulin beta chain	2	946.45	-0.67763	4.6643e-11	122.14	yes
VLGVNFDPALVR	A8J1M5	Flagellar outer dynein arm heavy chain beta	2	650.375	-0.88963	5.9956e-05	113.99	yes
LYDGANNVIAEK	A8J9H7	Mastigoneme-like flagellar protein	2	653.836	-0.98478	2.2727e-07	132.31	yes
EVDEQMLNVQNK	A8IXZ0	Tubulin beta chain	3	488.233	-1.3561	0.00024377	77.062	yes
VIRDEVKR	A8J1M5	Flagellar outer dynein arm heavy chain beta	4	254.407	-0.37323	0.050306	40.882	yes
NFLVSVPLVADLR	A8J336	Flagellar outer dynein arm heavy chain alpha	2	721.922	-1.0218	2.7938e-14	152.88	yes
EKVNAENAAAQVEAEK	A8J336	Flagellar outer dynein arm heavy chain alpha	3	567.62	-2.0863	6.7818e-07	113.33	yes
VEDVAYFR	A8J194	Flagellar associated protein	2	499.751	-0.53984	0.0043266	104.06	yes
GNLLLAGAVYDLDTGK	Q6S7R9	Carbonic anhydrase	3	540.626	-0.55634	2.1839e-05	87.647	yes
YIPPTLLEMK	A8J336	Flagellar outer dynein arm heavy chain alpha	2	602.836	-1.134	0.0028617	83.862	yes
VGSQAPVYVIQQEFAALK	Q6RCE1	Intraflagellar transport protein 74	3	650.023	-1.5081	3.0407e-07	100.97	yes
KEAAEGESFGSDLK	A8J194	Flagellar associated protein	4	367.68	0.98578	5.5196e-05	80.632	yes
TECALLVLLR	A8J0V2	Flagellar associated protein, calcium-transporting ATPase (Fragment)	2	594.344	-0.43609	0.00011105	128.35	no
AALVVSMAAEPTPK	A8J194	Flagellar associated protein	2	692.879	-1.1307	5.9007e-20	171.73	yes
ALQTEQGK	Q39604	28 kDa inner dynein arm light chain, axonemal	2	437.735	-0.96272	0.0041076	109.29	yes
MGCEVYHALK	A8JH98	Enolase	3	403.191	-0.90824	0.00059917	80.688	yes
AYTISGMVAGPAYAK	A8J9H7	Mastigoneme-like flagellar protein	2	750.382	-1.1938	1.5612e-24	173.44	yes
VASANIFAEQVGVEK	A8J336	Flagellar outer dynein arm heavy chain alpha	2	781.415	-0.28266	4.5444e-24	166.48	yes
DQEAFKR	A8J0V2	Flagellar associated protein, calcium-transporting ATPase (Fragment)	3	298.487	0.46814	0.048351	45.68	yes
DLKDVADLFHQYK	A8J1M5	Flagellar outer dynein arm heavy chain beta	4	398.708	1.1711	0.00084228	65.043	yes
EIVHIQGGQCGNQIGAK	A8IXZ0	Tubulin beta chain	2	904.957	-2.0408	1.9806e-36	185.26	yes
SLEEEKER	Q68RJ5	Intraflagellar transport protein 81	2	510.254	-2.2965	0.02279	109.11	yes
YASVSLGQGQEPIAMDR	A8J1M5	Flagellar outer dynein arm heavy chain beta	2	911.444	-0.93451	2.3981e-36	183.88	yes
GCVTSLK	A8IVI0	Flagellar outer dynein arm intermediate chain 1	2	382.702	0.33869	0.011071	101.28	yes
VPWEDLR	A8J1M5	Flagellar outer dynein arm heavy chain beta	2	457.74	0.53145	0.042799	77.741	yes
ALNDYMESK	A8J336	Flagellar outer dynein arm heavy chain alpha	2	543.742	-1.6856	0.014989	62.463	yes
CIPCPSGYWSNEGAR	A8J9H7	Mastigoneme-like flagellar protein	2	877.375	-0.93686	5.3214e-05	100.13	yes
FDLMYAK	Q540H1	Tubulin alpha chain	3	301.814	1.737	0.035216	44.692	yes
IENAEGLVNYDEILR	PYK3b	---	2	874.447	-0.59211	8.8528e-39	194.05	yes
GDLGMEIPAEK	PYK3b	---	2	588.284	-1.4551	0.007583	60.255	yes
EVDEQMLNVQNK	A8IXZ0	Tubulin beta chain	3	482.901	0.03256	0.001117	66.267	yes
VALLNAK	A8J336	Flagellar outer dynein arm heavy chain alpha	2	364.737	-0.12132	0.01122	111.28	yes
TVLFFDCPEEEMEK	A8HQF3	ODA5-associated flagellar adenylate kinase	2	895.387	-0.63806	4.3064e-05	102.5	no
KLSDDEIAK	A8J244	Isocitrate lyase	4	255.391	-0.10434	0.0007564	80.688	yes
NAAIAQADR	A8J1M5	Flagellar outer dynein arm heavy chain beta	2	465.244	-0.27643	0.0049298	85.355	yes
DLKDVADLFHQYK	A8J1M5	Flagellar outer dynein arm heavy chain beta	4	398.708	0.49378	0.00029942	72.891	yes
FAEAEAEFISAGKPK	Q5DM57	Intraflagellar transport protein 172	4	399.458	1.075	0.00010182	75.764	yes
DLLDEKMDK	A8J194	Flagellar associated protein	3	374.85	0.30505	0.050221	46.462	yes
CPYDFFADRPGVR	A8J9H7	Mastigoneme-like flagellar protein	2	800.372	-1.0494	0.00060824	110.08	yes
AVCMISNSTAIGEIFSR	Q540H1	Tubulin alpha chain	2	928.456	-0.71952	2.4013e-45	195.46	yes
DGGDGNTASAPQPK	A8J194	Flagellar associated protein	4	329.403	-0.11306	0.001013	58.32	yes
GLAQTGAWGCFDEFNR	A8J1M5	Flagellar outer dynein arm heavy chain beta	2	914.907	-0.33678	3.5127e-31	178.51	yes
YYDVVQEVEPK	A8J336	Flagellar outer dynein arm heavy chain alpha	2	684.838	-1.2012	1.9725e-05	120.87	yes
AHDPSSVR	A8JBY2	Flagellar associated protein	2	434.717	-1.0496	0.035798	71.501	yes
EDTAWVFDVK	A8J336	Flagellar outer dynein arm heavy chain alpha	2	605.293	-1.0672	0.0003247	116.55	yes
ATEDKNAAIAQADR	A8J1M5	Flagellar outer dynein arm heavy chain beta	2	737.368	-2.4715	3.6641e-07	130.29	yes
DVQFPEK	A8J1M5	Flagellar outer dynein arm heavy chain beta	3	288.148	0.67471	0.017655	63.565	yes
AAAAAAR	A8JAQ5	Flagellar associated protein	2	301.174	-0.50975	0.026144	85.306	no
MSATFIGNSTAIQEMFK	A8IXZ0	Tubulin beta chain	3	625.971	-1.2338	7.6701e-07	100.23	yes
AYTISGMVAGPAYAK	A8J9H7	Mastigoneme-like flagellar protein	2	758.379	-0.65315	3.1727e-05	98.942	yes
DMEPSTPPEFILK	A8JA42	Intraflagellar transport protein 56	2	752.374	-0.84796	2.6422e-14	153.39	yes
TGQAEVVFLLLR	A8JAQ5	Flagellar associated protein	2	673.396	-1.2298	2.3932e-06	122.64	yes
ALTLADGTTAYVPSK	Q84X82	Flagella membrane glycoprotein	2	754.404	-0.21737	5.0306e-24	165.34	yes
VVEIFSEWCGPCK	A8J594	Flagellar outer dynein arm 16 kDa light chain LC3	2	805.871	-0.96276	1.6377e-14	156.81	yes
KCPGGTATMDGYR	A8J9H7	Mastigoneme-like flagellar protein	3	477.211	-1.6106	0.00014127	89.356	yes
AGETSEEEDPNASGPAGGCCMDFCK	A8IVI0	Flagellar outer dynein arm intermediate chain 1	3	892.67	-2.1478	1.4579e-21	123.32	yes
WTTWMETIESR	A8JDH8	Dynein heavy chain 9 (Fragment)	2	720.335	-1.102	2.4783e-10	155.99	yes
FLVDGFPR	A8IZB7	Adenylate kinase 5 (Fragment)	2	475.758	0.50085	0.0070337	95.531	yes
TVLFFDCPEEEMEK	A8HQF3	ODA5-associated flagellar adenylate kinase	2	887.389	-1.3411	2.4372e-34	192.65	no
MDKAEDAVDAAAASNEKR	A8J194	Flagellar associated protein	4	477.725	-1.0523	5.7826e-05	77.506	yes
LDLYETAMPISLIR	A8J336	Flagellar outer dynein arm heavy chain alpha	2	817.945	-0.84312	1.2559e-11	144.8	yes
GNNSADQCEPIVAVMR	A8JA42	Intraflagellar transport protein 56	2	880.906	-1.5857	5.6456e-51	220.97	yes
NVEEFFK	A8J193	Predicted protein (Fragment)	2	456.727	-0.47043	0.045136	76.679	yes
SVYVFNCSPEMDYR	A8J336	Flagellar outer dynein arm heavy chain alpha	2	883.879	-0.3585	2.6008e-15	158.89	yes
KSDADLAK	A8IVI0	Flagellar outer dynein arm intermediate chain 1	3	283.156	0.20191	0.013803	60.102	yes
YVQSNPMFLETVSK	A8J1M5	Flagellar outer dynein arm heavy chain beta	2	821.911	-0.98526	1.5764e-19	162.79	yes
LLEAGASPMVPAFK	A8JAQ5	Flagellar associated protein	2	715.889	-1.2214	2.3599e-21	176.87	yes
ITQLEGDVK	Q39604	28 kDa inner dynein arm light chain, axonemal	2	501.777	-1.5698	0.005953	83.182	yes
LGQPAVAVVADR	A8J194	Flagellar associated protein	2	598.343	-0.92922	0.00086382	91.307	yes
QDFAEFEAK	Q68RJ5	Intraflagellar transport protein 81	2	542.751	-0.70847	0.0065477	81.92	yes
CIPCPSGYWSNEGAR	A8J9H7	Mastigoneme-like flagellar protein	2	877.375	-1.4367	1.2398e-05	103.6	yes
SVGNSQTLK	A8ITN7	Flagellar associated protein	2	467.254	-1.475	0.0010397	108.7	yes
LEALTTELMTK	A8HQE0	Predicted protein	2	625.339	-1.2221	5.6515e-21	180.2	yes
MGTASQRPGTGQQAAAAAAAAR	Q6RCE1	Intraflagellar transport protein 74	3	687.008	-1.9809	3.0783e-13	116.94	yes
IYGGVPMPGK	A8J194	Flagellar associated protein	3	340.185	0.40677	0.0021845	67.897	yes
VGTSFDQPTDGPAGSTVLR	A8INZ2	Cell wall protein pherophorin-C9 (Fragment)	2	952.971	-1.2173	4.7376e-15	131.84	yes
TIQFVDWCPTGFK	Q540H1	Tubulin alpha chain	2	799.887	-0.55061	2.717e-14	153.14	yes
LEEANVTLAAVEEK	A8J336	Flagellar outer dynein arm heavy chain alpha	3	505.935	-0.027549	8.484e-05	79.614	yes
KVEKEEER	A8ITN7	Flagellar associated protein	4	262.392	-0.67799	0.023852	53.756	yes
MQLENTQTTQER	Q6RCE1	Intraflagellar transport protein 74	2	747.846	-2.0892	0.000268	96.756	yes
GNGPYTISK	A8J194	Flagellar associated protein	2	468.743	-1.3337	0.0015435	101.3	yes
IYGGVPMPGK	A8J194	Flagellar associated protein	2	509.773	-0.73853	0.00032408	116.05	yes
AASDPGGLLK	A8J194	Flagellar associated protein	2	464.759	-1.0667	0.00039216	102.52	yes
KEAAEGESFGSDLK	A8J194	Flagellar associated protein	4	367.68	0.0049158	4.5048e-05	89.624	yes
NEVVVEGTYVDQETIR	A8J336	Flagellar outer dynein arm heavy chain alpha	2	925.96	-1.5548	3.7319e-18	154.49	yes
ALTLADGTTAYVPSK	Q84X82	Flagella membrane glycoprotein	3	503.272	0.50481	6.2966e-06	101.3	yes
GLAASGSWGCFDEFNR	A8J336	Flagellar outer dynein arm heavy chain alpha	2	887.386	-0.6398	1.6782e-74	242.19	yes
MDKAEDAVDAAAASNEK	A8J194	Flagellar associated protein	3	579.265	-2.2376	7.0274e-06	95.5	yes
CGINYQPPTVVPGGDLAK	Q540H1	Tubulin alpha chain	2	943.477	-0.61117	1.5812e-08	111.58	yes
SGPYGQIFRPDNFVFGQTGAGNNWAK	A8IXZ0	Tubulin beta chain	3	943.456	-0.88943	6.915e-11	82.639	yes
DLSQMYQDSHMLDLNK	A8J336	Flagellar outer dynein arm heavy chain alpha	3	646.629	-0.32795	2.2822e-25	164.01	yes
VAVDAYPYPVGQCR	A8J9H7	Mastigoneme-like flagellar protein	2	797.888	-1.2887	8.8964e-08	129.37	yes
AWFELLK	A8HN58	Intraflagellar transport protein 27	2	453.758	-0.7636	0.011709	100.19	yes
AVCMISNSTAIGEIFSR	Q540H1	Tubulin alpha chain	2	936.453	-0.7143	3.6935e-06	98.062	yes
CPGGTATMDGYR	A8J9H7	Mastigoneme-like flagellar protein	2	643.269	-1.8758	5.273e-08	137.6	yes
LLEQIETIYSGAK	A8IKJ2	Flagellar associated protein	2	732.901	-1.2171	9.6329e-11	141	yes
QVELQSLQDTGYHVDAK	A8J194	Flagellar associated protein	2	965.979	-1.0498	0.00067997	75.334	yes
QAQQMATVSAR	Q68RJ5	Intraflagellar transport protein 81	2	603.798	-1.7921	0.00083455	83.214	yes
NSSYFVEWIPNNVK	A8IXZ0	Tubulin beta chain	4	424.964	0.28635	0.00010139	82.202	yes
LNAEGGGSGAVFSEEEWR	Q68RJ5	Intraflagellar transport protein 81	2	947.932	-1.0945	1.1116e-45	192.94	yes
ALTMFLVTDDGFR	A8IZV9	Flagellar associated protein (Fragment)	2	751.371	-0.64786	0.00050261	80.312	yes
IELEATSTVPGQCK	Q3HTK4	Cell wall protein pherophorin-C3	2	766.885	-1.6267	8.7848e-16	161.21	yes
QVELQSLQDTGYHVDAK	A8J194	Flagellar associated protein	3	644.322	-1.456	4.7169e-21	154.39	yes
MSATFIGNSTAIQEMFK	A8IXZ0	Tubulin beta chain	3	631.302	-0.41696	1.7724e-05	86.488	yes
YTDVAGVDAVNPFTSCALTPDTK	Q84X82	Flagella membrane glycoprotein	2	1221.58	-0.039917	7.2413e-17	118.32	yes
NQFNFSER	A8IVI0	Flagellar outer dynein arm intermediate chain 1	2	521.241	-1.1696	0.0040335	111.06	yes
IDVEAVSK	A8JAQ5	Flagellar associated protein	3	287.496	1.792	0.0071379	68.95	yes
QWLPAEGLFIK	Q5DM57	Intraflagellar transport protein 172	3	434.58	0.019715	0.0015381	67.385	yes
LIFGDFMVPGADPR	A8J063	Dynein heavy chain 2	2	767.89	-1.4026	7.9562e-06	116.51	yes
GAGFTSAPNKK	A8JCJ2	Intraflagellar transport particle protein 88	3	359.861	-2.1456	0.00041149	80.706	yes
RDEVKDNVTEEQLK	A8IJZ3	Flagellar outer dynein arm intermediate chain 2	3	568.292	-2.6718	1.0221e-08	131.56	yes
GSALTISEAK	A8JJY2	Predicted protein (Fragment)	2	488.769	-1.8523	0.00011819	128.01	yes
LAEMIELVTSMAK	A8J0V2	Flagellar associated protein, calcium-transporting ATPase (Fragment)	3	484.588	-0.24044	0.00077678	61.11	yes
QWLPAEGLFIK	Q5DM57	Intraflagellar transport protein 172	2	651.366	-1.8772	0.002236	80.69	yes
SISTYELYGQVNQATR	A8J336	Flagellar outer dynein arm heavy chain alpha	2	915.455	-0.99691	7.2893e-62	234.57	yes
ALQEYLETK	A8J1M5	Flagellar outer dynein arm heavy chain beta	2	547.79	-1.0773	0.0020389	97.734	yes
SVADLANTNKDYLR	Q84X82	Flagella membrane glycoprotein	3	527.274	-0.038846	0.00028492	86.803	yes
AGAGLYDALGQEPELR	A8J6F1	Flagellar associated protein, qilin-like protein	2	830.42	-0.93824	2.4051e-31	182.7	yes
ALTVPELTQQMWDAK	A8IXZ0	Tubulin beta chain	3	577.631	-0.48887	0.00014557	69.92	yes
DDIESLKSDPDIGYPAIR	A8JAQ5	Flagellar associated protein	3	668.669	-1.1248	5.7371e-12	130.27	yes
TTYTLLMGDLDTCK	Q5DM57	Intraflagellar transport protein 172	3	544.593	0.010643	2.9675e-07	117.93	yes
SQAVDASEYEALCR	A8J336	Flagellar outer dynein arm heavy chain alpha	2	799.859	-1.7252	4.4153e-27	190.11	yes
AAQLISEK	A8JCJ2	Intraflagellar transport particle protein 88	2	430.248	-1.1837	0.0040106	111.61	yes
PIVTGPDTNFFMAGK	A8J9H7	Mastigoneme-like flagellar protein	2	805.898	-0.87024	0.00037991	71.316	yes
LSVDYGK	Q540H1	Tubulin alpha chain	3	261.141	2.2793	0.0048692	83.377	yes
VKDDIWTGWSR	A8JAQ5	Flagellar associated protein	3	454.898	0.36465	0.00082111	85.554	yes
LGGAAGIAQALGTDLK	A8J0V2	Flagellar associated protein, calcium-transporting ATPase (Fragment)	3	485.944	0.0046097	7.2004e-06	94.09	yes
EGGGLGGWQGLQGGLK	A8HME3	Intraflagellar transport protein 22	2	757.392	-0.83958	3.7582e-31	177.58	yes
IGALDDSKPK	A8J1M5	Flagellar outer dynein arm heavy chain beta	3	348.529	-0.47401	0.0025636	79.148	yes
SRPQHAAR	A8JA42	Intraflagellar transport protein 56	3	308.17	-0.56963	0.025984	69.628	yes
SVADLANTNK	Q84X82	Flagella membrane glycoprotein	2	516.77	-1.346	1.0076e-13	166.14	yes
EANDDKEAAIR	A8J336	Flagellar outer dynein arm heavy chain alpha	2	616.299	-2.6179	0.0021964	96.745	yes
DLGLTPEDDFVLR	A8J336	Flagellar outer dynein arm heavy chain alpha	2	745.38	-0.50887	2.0942e-10	133.16	yes
LMFLSKPEK	A8J194	Flagellar associated protein	2	554.807	-2.4576	0.0014296	94.309	yes
ATQGILAMWEK	A8J1M5	Flagellar outer dynein arm heavy chain beta	2	624.326	-0.73555	0.00040809	96.464	yes
DFDSQIKPCDGVLVFSVPEDVAVER	A8IZB7	Adenylate kinase 5 (Fragment)	3	941.129	-0.72333	1.4252e-13	97.839	yes
EDAANNFAR	Q540H1	Tubulin alpha chain	2	504.231	-0.53274	0.00081546	114.86	yes
KLSDDEIAK	A8J244	Isocitrate lyase	2	509.774	-2.7519	0.0010402	116.55	yes
GQAAIASMNLAAVSSATPCRPCEDGTWSK	A8J9H7	Mastigoneme-like flagellar protein	4	763.853	-1.0253	1.2274e-22	112.39	yes
EVDEQMLNVQNK	A8IXZ0	Tubulin beta chain	2	723.848	-0.78594	4.0742e-11	150.69	yes
VKPQDIFGFWDAR	A8J4C9	Flagellar associated protein	3	526.94	0.047851	0.00018045	101.72	no
AVQSTFK	A8JDC5	Flagellar outer arm dynein 14 kDa light chain LC5	2	390.716	-0.21535	0.010921	101.54	yes
EANDDKEAAIR	A8J336	Flagellar outer dynein arm heavy chain alpha	2	616.299	-1.9832	0.01284	80.245	yes
YPAPAEEAAPPAAADLR	A8JAQ5	Flagellar associated protein	2	855.428	-1.2398	5.9592e-06	99.392	yes
TIQFVDWCPTGFK	Q540H1	Tubulin alpha chain	2	799.887	-1.2456	2.2722e-14	154.65	yes
MLTANNPAAPK	A8IVI0	Flagellar outer dynein arm intermediate chain 1	2	564.298	-1.7492	2.0905e-07	143.97	yes
GGPGPAGGPPGTAYK	Q6RCE1	Intraflagellar transport protein 74	2	642.323	-2.4184	2.2269e-17	150.34	yes
TFLDQSLPVK	A8JJR9	Flagellar adenylate kinase (Fragment)	3	383.217	0.44029	0.0010274	73.499	yes
GSYWATEGLAANAAK	A8JBI9	Hydroxyproline-rich cell wall protein	2	755.37	-1.5208	5.5416e-24	164.15	yes
LKEIEDEILR	A8JJ39	Dynein heavy chain 9	3	419.906	0.47943	0.0087968	67.385	yes
MVLEQVGK	A8J0A5	Central pair associated protein (Fragment)	2	452.252	-0.61803	0.006331	97.635	yes
YMATFKDEILGWQK	A8J336	Flagellar outer dynein arm heavy chain alpha	3	582.624	-0.18433	0.00019665	85.837	yes
QLFHPEQLISGK	Q540H1	Tubulin alpha chain	2	698.883	-1.308	4.2769e-11	150.11	yes
WEGYKDEATGETR	PYK3b	---	2	771.347	-1.5663	0.0052534	89.231	yes
EEYEASVYK	A8IJV9	Calcium-transporting ATPase	2	559.256	-1.2732	0.00026881	127.76	yes
VCKPCDMGTYSR	A8J9H7	Mastigoneme-like flagellar protein	3	491.881	-0.70142	0.019832	53.034	yes
AQLPGNCPVGPDGLPGCPYNTQAGGK	A8IZV9	Flagellar associated protein (Fragment)	3	875.744	-1.1362	5.6117e-12	86.946	no
TSGGDVFK	A8J336	Flagellar outer dynein arm heavy chain alpha	2	405.703	-1.5117	0.007662	93.649	yes
FLVDVPNMEEVVR	A8J1M5	Flagellar outer dynein arm heavy chain beta	2	773.9	-0.60277	3.8375e-14	149.32	yes
IATHMHSK	A8J1M5	Flagellar outer dynein arm heavy chain beta	4	235.872	0.44546	0.015969	64.734	yes
SVADLANTNKDYLR	Q84X82	Flagella membrane glycoprotein	2	790.407	-0.26077	5.9873e-69	244.57	yes
DADGDGPTLPDGTPIGR	A8J4C9	Flagellar associated protein	2	827.389	-1.5968	1.7202e-27	169.64	no
AELTELLYR	A8IT32	Flagellar associated protein	2	554.306	-0.36663	7.4196e-06	144.77	yes
LLETLNEDVK	Q68RJ5	Intraflagellar transport protein 81	2	587.322	-0.51762	0.00030314	119.39	yes
TAGVDDGSPAAGGR	A8J4C9	Flagellar associated protein	2	615.789	-1.6805	6.7522e-15	153.32	yes
LANEVELAK	A8JCJ2	Intraflagellar transport particle protein 88	2	493.779	-0.9707	0.00061165	120.06	yes
YGGELCTK	A8J9H7	Mastigoneme-like flagellar protein	2	464.216	-1.455	0.013037	85.676	yes
YTDVAGVDAVNPFTSCALTPDTK	Q84X82	Flagella membrane glycoprotein	2	1221.58	-0.53649	1.4209e-46	183.09	yes
TQLIIQNTEFTIK	A8J336	Flagellar outer dynein arm heavy chain alpha	2	774.935	-1.8351	2.6194e-19	171.08	yes
ALEDEFFK	A8IJZ3	Flagellar outer dynein arm intermediate chain 2	3	333.499	1.1359	0.0032638	79.469	yes
AQLQDHNLQVQLEK	Q6RCE1	Intraflagellar transport protein 74	3	555.297	-1.2679	5.3763e-06	110.55	yes
TVIITEVTK	A8J1M5	Flagellar outer dynein arm heavy chain beta	2	502.305	-0.84106	0.00012561	130.98	yes
AGDVMNIK	Q84X82	Flagella membrane glycoprotein	3	283.15	1.2628	0.010098	63.565	yes
LYDSAVAPGVLLASK	A8J9H7	Mastigoneme-like flagellar protein	4	376.716	0.88315	0.0016479	54.09	yes
MSATFIGNSTAIQEMFK	A8IXZ0	Tubulin beta chain	2	954.448	-0.88697	0.00021983	61.957	yes
CPGGTATMDGYR	A8J9H7	Mastigoneme-like flagellar protein	2	651.266	-2.0741	0.0036828	64.918	yes
AMPATELIPLLPR	A8J0V2	Flagellar associated protein, calcium-transporting ATPase (Fragment)	3	479.943	0.54837	6.7748e-09	132.32	no
FSEQVVELLAAK	A8JAQ5	Flagellar associated protein	2	667.372	-1.0688	1.973e-06	124.51	yes
TSNTPSTDR	A8J1H4	Predicted protein	2	489.728	-0.78936	0.047406	57.888	yes
WQNITESIEGTGPAPR	A8J336	Flagellar outer dynein arm heavy chain alpha	2	878.437	-0.63053	5.3431e-40	203.53	yes
HEEWHAQK	A8J4C9	Flagellar associated protein	4	266.878	-0.16145	0.012639	63.565	yes
AATELGYQPDDQFLLK	A8J1M5	Flagellar outer dynein arm heavy chain beta	2	904.957	-0.75482	5.6727e-18	150.39	yes
FFLIDGFPR	A8HQF3	ODA5-associated flagellar adenylate kinase	2	556.3	-0.40912	0.00034436	126.07	no
SLPDHLAATEDPTNQVEK	A8J194	Flagellar associated protein	2	982.982	-2.4782	2.24e-05	88.385	yes
TDIMEEGAK	A8J336	Flagellar outer dynein arm heavy chain alpha	2	497.232	-1.6333	0.005633	83.862	yes
QQQAAADKEAAVK	A8J4C9	Flagellar associated protein	3	453.241	-2.1907	0.0036938	61.11	no
DDIESLK	A8JAQ5	Flagellar associated protein	2	410.208	-1.7599	0.01524	94.114	yes
QYADLVPGLADLAR	A8IY95	Dynein light chain roadblock	2	751.404	-0.70404	2.2795e-07	123.72	yes
SLDIERPTYTNLNR	Q540H1	Tubulin alpha chain	2	846.439	-1.7277	0.00018845	110.44	yes
YKEMQDELEYK	Q6RCE1	Intraflagellar transport protein 74	3	492.562	-1.0016	0.00016601	99.844	yes
APTDGGTEASKR	A8IU61	Flagellar associated protein	3	397.198	-0.3673	0.021418	41.684	yes
LSEIPWDSDGSEK	Q5DM57	Intraflagellar transport protein 172	2	731.838	-0.91048	7.9346e-07	122.97	yes
HQQQLVDSSGR	A8IT59	Predicted protein	2	627.813	-2.0752	7.8049e-05	109.72	yes
FSEQVVELLAAK	A8JAQ5	Flagellar associated protein	3	445.25	0.0096983	0.00028662	78.324	yes
QVQQLADLIDEINK	A8J1M5	Flagellar outer dynein arm heavy chain beta	3	542.961	-0.57439	3.9658e-05	96.464	yes
FFLIDGFPR	A8HQF3	ODA5-associated flagellar adenylate kinase	2	556.3	-0.40734	0.00046508	123.35	no
DGGDGNTASAPQPK	A8J194	Flagellar associated protein	2	657.8	-2.2168	0.0029917	60.55	yes
HWEQLMATTK	A8J336	Flagellar outer dynein arm heavy chain alpha	3	415.541	-0.20982	0.0028202	64.82	yes
FAAAIHAQYPGK	A8J244	Isocitrate lyase	4	319.173	0.71258	0.0014242	66.056	yes
VSVPPSK	A8IZG1	Predicted protein	3	238.478	-0.36827	0.042467	45.394	yes
GNAMLVGVGGSGK	A8J1M5	Flagellar outer dynein arm heavy chain beta	2	573.8	-1.942	0.0010018	85.837	no
LENGLHK	A8J336	Flagellar outer dynein arm heavy chain alpha	3	270.82	-0.32432	0.040919	46.426	yes
LNELPYALAAFK	A8JCJ2	Intraflagellar transport particle protein 88	2	675.377	-0.97227	0.00075293	93.348	yes
DVQFPEK	A8J1M5	Flagellar outer dynein arm heavy chain beta	2	431.719	0.0041887	0.016866	91.318	yes
TTFSGLNIR	A8IZV9	Flagellar associated protein (Fragment)	2	504.777	-0.22594	0.0007184	117.53	no
ECGILTEDAVAMEGPDFR	A8IJV9	Calcium-transporting ATPase	2	1013.45	-0.83874	7.3856e-16	143.83	yes
ECTACPAGTIAKPAALTAR	A8J9H7	Mastigoneme-like flagellar protein	4	490.5	-0.41091	1.9589e-05	76.118	yes
GELHYAK	A8J1M5	Flagellar outer dynein arm heavy chain beta	3	273.145	-0.42209	0.034104	50.966	yes
ECIPCPVGTITVSTPK	A8IMD2	Predicted protein (Fragment)	2	879.942	-0.7731	1.6834e-12	137.27	yes
MQVFQEESQPVIDYLR	A8IZB7	Adenylate kinase 5 (Fragment)	2	991.488	-0.84451	2.424e-49	211.78	yes
RPAAEVEDAK	Q9LD42	Fe-assimilating protein 1	2	543.283	-1.5119	0.0015974	92.866	yes
TMALVSEAGDDETPLQEQLTDVAAK	A8J0V2	Flagellar associated protein, calcium-transporting ATPase (Fragment)	3	883.425	-0.30469	6.9378e-17	106.35	yes
EVRPALEDLPGMSAEAAK	A8JAQ5	Flagellar associated protein	3	633.988	-2.0085	1.2941e-06	99.273	yes
MESALEDLKDAGMGLVSK	A8JAQ5	Flagellar associated protein	3	637.313	-0.58096	0.00015029	68.952	yes
WVVPQAQLLEK	Q68RJ5	Intraflagellar transport protein 81	2	655.877	-1.1676	0.001774	83.182	yes
ACWSGSFASK	A8J9H7	Mastigoneme-like flagellar protein	2	550.745	-2.1258	0.00015722	126.19	yes
LFEMRPR	A8JFU2	Cilia- and flagella-associated protein 65 (Fragment)	3	316.841	0.073166	0.0045715	127.84	yes
EEGAGGGADKPSGSGAVSGK	A8JAF2	Cilia- and flagella-associated protein 43	3	573.271	-1.5617	8.0906e-07	93.92	yes
AGDVMNIK	Q84X82	Flagella membrane glycoprotein	3	288.481	0.65615	0.0081562	63.565	yes
LHGETVER	A8J063	Dynein heavy chain 2	3	314.166	-0.8743	0.00065253	110.12	yes
LVIAVFDSR	A8J1H4	Predicted protein	2	510.298	0.44519	9.1242e-08	155.58	yes
EVSSVTSTVNDVEKDMVTVPGTVR	A8IP29	Predicted protein (Fragment)	3	850.43	-0.69547	2.4625e-48	190.19	yes
AMPATELIPLLPR	A8J0V2	Flagellar associated protein, calcium-transporting ATPase (Fragment)	2	711.413	-0.32079	2.3587e-14	154.36	no
MGTASQRPGTGQQAAAAAAAAR	Q6RCE1	Intraflagellar transport protein 74	3	681.676	-2.0379	6.6297e-18	131.82	yes
SSEAMQSYR	Q5DM57	Intraflagellar transport protein 172	2	537.73	-1.6737	0.056905	46.457	yes
KLSDDEIAK	A8J244	Isocitrate lyase	3	340.185	-1.4839	0.0014028	79.659	yes
LDLYETAMPISLIR	A8J336	Flagellar outer dynein arm heavy chain alpha	2	825.942	-0.93051	7.7706e-05	99.668	yes
LFLSAEPPPSLER	A8J1M5	Flagellar outer dynein arm heavy chain beta	2	728.396	-0.96908	0.00013832	107.93	yes
ATDLDVFLK	A8JFP1	Flagellar outer dynein arm heavy chain gamma	2	511.282	-0.25472	0.00071213	117.7	yes
QIPMTQGIRPLDLLTDDATK	A8J1M5	Flagellar outer dynein arm heavy chain beta	3	748.063	-0.98323	2.5854e-05	67.227	yes
FGTSPDSK	A8IT01	Carbonic anhydrase	2	419.701	-1.2776	0.017414	81.972	yes
MSATFIGNSTAIQEMFK	A8IXZ0	Tubulin beta chain	3	631.302	-0.77481	1.7132e-06	94.203	yes
SLEEIDTSVK	A8J4C9	Flagellar associated protein	2	560.79	-1.7683	5.0222e-20	185.77	no
SGPYGQIFRPDNFVFGQTGAGNNWAK	A8IXZ0	Tubulin beta chain	3	943.456	-0.68315	3.0384e-17	116.44	yes
VPLAEFLR	A8IUS6	Flagellar associated protein	2	472.782	0.6162	0.039148	70.525	yes
TSLVQFMEEAHTK	A8J1M5	Flagellar outer dynein arm heavy chain beta	3	507.585	-0.28782	1.0856e-05	113.25	yes
ALTLADGTTAYVPSK	Q84X82	Flagella membrane glycoprotein	2	754.404	-0.78755	1.739e-24	173.03	yes
ALTVPELTQQMWDAK	A8IXZ0	Tubulin beta chain	4	433.475	0.57429	0.00016777	70.889	yes
CDEAYFGSGGK	A8JAQ5	Flagellar associated protein	2	595.743	-2.5343	6.1809e-07	136.7	yes
AFVDPTMMALK	A8JAQ5	Flagellar associated protein	2	628.307	-1.823	0.018579	49.3	yes
KQPDQIEANSR	A8J1M5	Flagellar outer dynein arm heavy chain beta	3	429.221	-1.2567	0.00012823	89.43	yes
DAVEMYSR	Q5DM57	Intraflagellar transport protein 172	2	485.719	-1.176	0.0081954	92.051	yes
VVTMAPGTGR	A8J9H7	Mastigoneme-like flagellar protein	2	494.766	-1.8113	0.015372	66.55	yes
TVLFFDCPEEEMEKR	A8HQF3	ODA5-associated flagellar adenylate kinase	3	649.294	-0.76086	0.00014144	69.456	no
SLGGQSTAAAGGGASGR	A8ITB4	WD-repeat protein of flagellum central pair	2	702.845	-1.781	1.3787e-05	93.812	yes
VTVVSADGKNEGVSR	A8J336	Flagellar outer dynein arm heavy chain alpha	3	506.602	-1.1265	0.00010021	90.853	yes
AAEGGEVEVVK	A8J1M5	Flagellar outer dynein arm heavy chain beta	2	544.285	-1.9447	4.7771e-10	150.06	yes
VHSAGADGR	A8ISR9	DnaJ-like protein (Fragment)	2	435.215	-1.2698	0.010213	74.165	yes
VDIPVLTEKDIDDLQNFCAK	PYK3b	---	4	584.048	-0.9063	2.1163e-07	95.205	yes
SAPEFNPDGSEKDPQSEEQR	A8JAQ5	Flagellar associated protein	3	749.665	-1.9256	1.3928e-07	101.92	yes
GAAPAGPMR	Q6RCE1	Intraflagellar transport protein 74	2	414.213	-0.25813	0.00074103	116.9	yes
VPELEEFLTK	A8JA42	Intraflagellar transport protein 56	3	402.22	0.21043	0.00041614	84.817	yes
SSVCDIPPK	A8IXZ0	Tubulin beta chain	2	501.75	-1.5168	0.0034504	88.495	yes
TSANQTQDIIDAK	A8J063	Dynein heavy chain 2	2	702.852	-1.787	6.1957e-19	162.88	yes
DGLLSYYMR	A8J336	Flagellar outer dynein arm heavy chain alpha	2	559.271	0.064184	0.00093378	111.61	yes
EGTPNTGADGAAAGGGALAR	A8IFZ1	Flagellar associated protein (Fragment)	2	857.411	-1.594	6.4162e-05	71.853	yes
LDLYETAMPISLIR	A8J336	Flagellar outer dynein arm heavy chain alpha	2	825.942	-0.65058	0.00023922	82.069	yes
LSEIPWDSDGSEK	Q5DM57	Intraflagellar transport protein 172	2	731.838	-1.0859	1.1771e-05	117.48	yes
KFDPLNR	A8JCJ2	Intraflagellar transport particle protein 88	3	297.168	0.30245	0.036341	52.636	yes
TVLFFDCPEEEMEK	A8HQF3	ODA5-associated flagellar adenylate kinase	2	895.387	-0.85232	0.0013605	61.167	no
ALEDEFFK	A8IJZ3	Flagellar outer dynein arm intermediate chain 2	2	499.745	-0.21735	0.0041794	107.57	yes
INVYFNEATGGR	A8IXZ0	Tubulin beta chain	2	670.833	-0.88141	0.00031983	101.32	yes
APTSPAAACAPAK	A8IUQ2	Flagellar associated protein	2	606.806	-1.9726	3.7002e-05	115.57	yes
AVCMISNSTAIGEIFSR	Q540H1	Tubulin alpha chain	2	928.456	-1.1352	2.9903e-55	212.72	yes
QHMEMENK	A2T2X4	Intraflagellar transport protein 46	2	523.723	-2.2394	0.005603	99.815	yes
DPIYDFAWLQSK	A8IJZ3	Flagellar outer dynein arm intermediate chain 2	3	494.914	-0.41235	0.00024332	81.92	yes
TAPDITNVVEACTLDGR	A8J1M5	Flagellar outer dynein arm heavy chain beta	2	916.446	-1.063	1.768e-36	185.96	yes
TLGSLGYK	A8J244	Isocitrate lyase	3	280.16	0.67431	0.00062727	113.89	yes
ALTVPELTQQMWDAK	A8IXZ0	Tubulin beta chain	2	873.94	-0.61396	0.00020819	79.652	yes
ELQDQIK	Q6RCE1	Intraflagellar transport protein 74	2	437.237	-1.6367	0.04649	76.064	yes
CLASATADTAAADAAIFK	A8JAQ5	Flagellar associated protein	3	589.958	-0.40025	3.664e-17	147.12	yes
VASANIFAEQVGVEK	A8J336	Flagellar outer dynein arm heavy chain alpha	3	521.279	0.1719	8.7229e-05	75.911	yes
CIFLDLEPTVVDEVR	Q540H1	Tubulin alpha chain	2	902.961	-0.73688	1.4565e-61	235.22	yes
DSNPATYGDAK	A8J1H4	Predicted protein	2	569.754	-2.1172	0.0002543	100.22	yes
GSITPFTLTGTTDIK	Q3HTK4	Cell wall protein pherophorin-C3	2	776.417	-1.6674	1.188e-39	204.82	yes
IYGGVPMPGK	A8J194	Flagellar associated protein	2	509.773	-0.85193	0.00032637	117.89	yes
VEDQMCFQWQSQLR	A8J1M5	Flagellar outer dynein arm heavy chain beta	2	935.914	-1.0975	0.043765	40.751	yes
ALEDEFFK	A8IJZ3	Flagellar outer dynein arm intermediate chain 2	2	499.745	-0.67775	0.0034372	120.15	yes
QVEQQEKDANEQAAR	A8J063	Dynein heavy chain 2	3	581.947	-2.0745	0.00022556	82.349	yes
QVNQWEDALR	Q5DM57	Intraflagellar transport protein 172	2	629.812	-1.0164	0.00093972	95.618	yes
CIPCPSGYWSDEGAR	A8IMD2	Predicted protein (Fragment)	2	877.867	-0.98415	2.4069e-08	127.07	yes
QQQAAADK	A8J4C9	Flagellar associated protein	2	430.217	-1.284	0.0041076	109.29	no
VVAALLEAGHQPNQAADTGGDIPLSR	A8JAQ5	Flagellar associated protein	3	867.452	-0.55048	4.8532e-17	106.99	yes
LYDSAVAPGVLLASK	A8J9H7	Mastigoneme-like flagellar protein	3	501.952	-0.13136	8.3472e-05	76.759	yes
LMDGSGGGGGGGGGGTGR	A8IFZ1	Flagellar associated protein (Fragment)	2	711.805	-2.264	0.013377	42.118	yes
LYDGANNVIAEK	A8J9H7	Mastigoneme-like flagellar protein	2	653.836	-2.3366	3.3151e-06	118.52	yes
ETVEDLVMVK	A8J336	Flagellar outer dynein arm heavy chain alpha	2	581.805	-0.83655	0.00032686	118.28	yes
SVPVPAGGPSLPILCSFWDGK	A8J9H7	Mastigoneme-like flagellar protein	4	546.784	0.037168	7.0163e-08	89.859	yes
IENEAGLK	A8J345	Pyruvate kinase	2	437.237	-1.8809	0.018851	80.755	yes
NIDYVLTSPFLR	A8IFD6	Predicted protein	2	719.39	-0.44733	3.1513e-06	119.25	yes
ALSMQDTPENPWK	A8J1M5	Flagellar outer dynein arm heavy chain beta	2	766.856	-1.313	0.017628	45.825	yes
GTANMKDVLTDLAGAAR	A8J194	Flagellar associated protein	3	573.961	-0.827	2.1777e-06	99.915	yes
ASVEDYPSKPR	A8J336	Flagellar outer dynein arm heavy chain alpha	3	416.879	-0.62813	0.00039088	90.913	yes
VKDFIMDFDK	A8JDK1	Flagellar associated protein	3	425.209	0.15849	0.030153	50.354	yes
TDVEPIQAAK	A8J336	Flagellar outer dynein arm heavy chain alpha	2	536.288	-3.1808	0.00032261	114.86	yes
AFGMDFPEPFK	A8JFU2	Cilia- and flagella-associated protein 65 (Fragment)	2	643.3	-1.0758	1.142e-05	126.19	yes
CIFLDLEPTVVDEVR	Q540H1	Tubulin alpha chain	2	902.961	-0.97355	4.8202e-31	187.16	yes
LLDAGCNVLR	PYK3b	---	2	565.803	-0.31938	0.00021468	123.51	yes
QAQQMATVSAR	Q68RJ5	Intraflagellar transport protein 81	2	603.798	-1.4844	0.0054489	65.241	yes
GNGPYTISK	A8J194	Flagellar associated protein	2	468.743	-1.6075	0.0020278	97.813	yes
AFAAFTPEQCDRPSTPAK	A8J336	Flagellar outer dynein arm heavy chain alpha	3	665.319	-1.7176	4.8292e-09	114.96	yes
TTYTLLMGDLDTCK	Q5DM57	Intraflagellar transport protein 172	2	816.386	-0.47115	3.8379e-15	157.23	yes
ALTVPELTQQMWDAK	A8IXZ0	Tubulin beta chain	3	582.963	-0.18078	3.4962e-05	85.837	yes
AILMDLEPGTMDSVR	A8IXZ0	Tubulin beta chain	2	824.408	-0.39003	5.3391e-05	100.11	yes
ISFGQWNR	A8IT01	Carbonic anhydrase	2	504.257	0.17177	0.013037	85.676	yes
AVAGHVDTDFVER	A8J6F1	Flagellar associated protein, qilin-like protein	2	708.349	-0.96303	2.8637e-07	129.37	yes
TANLVDVDSVTGK	A8IP29	Predicted protein (Fragment)	2	659.846	-1.5734	3.8691e-14	149.22	yes
TDVIGTLFAPTNDAIIR	A8J926	Fasciclin-like protein	2	908.994	-0.84712	8.9702e-11	123.14	yes
RPAAEVEDAK	Q9LD42	Fe-assimilating protein 1	3	362.524	0.15806	0.0040695	61.344	yes
LEGFSLFAVR	A8J1H4	Predicted protein	2	569.816	-0.83134	0.0032537	82.445	yes
LIALFTGPNSADLYDR	A8IF19	Flagellar associated protein	2	883.46	-0.90228	2.1895e-12	134.14	yes
SVYVFNCSPEMDYR	A8J336	Flagellar outer dynein arm heavy chain alpha	2	891.877	-1.3822	0.0043712	55.724	yes
YTPLQEAMMYAR	A8JAQ5	Flagellar associated protein	2	737.347	-1.1496	2.4334e-06	122.46	yes
MGDVFAEIAK	A8IFZ1	Flagellar associated protein (Fragment)	3	360.851	0.73696	0.0055572	57.532	yes
LNQLCVSGK	Q3HTK4	Cell wall protein pherophorin-C3	2	509.771	-1.4357	0.0013726	102.52	yes
LDILSDNIK	A8JBJ1	Hydroxyproline-rich cell wall protein (Fragment)	2	515.793	-0.79359	0.0016015	100.88	yes
NADMSEEMQADAVDCATQALEK	A8JH45	Outer dynein arm light chain 8	3	815.007	-0.88051	4.7611e-31	148.66	yes
HLLPLLDGK	A8JAC0	Flagellar associated protein	3	335.875	0.7327	0.0014445	76.679	yes
MSATFIGNSTAIQEMFK	A8IXZ0	Tubulin beta chain	2	954.448	-0.66833	0.013865	41.257	yes
ETALIEAFNLK	A8ITN7	Flagellar associated protein	2	624.845	-1.06	1.2438e-05	125.54	yes
LDNDNIK	A8J1M5	Flagellar outer dynein arm heavy chain beta	2	416.214	-0.85998	0.021008	87.639	yes
EGLMSVTFR	A8J1M5	Flagellar outer dynein arm heavy chain beta	2	520.266	-0.32185	0.00010184	131.52	yes
AGADTSVAIGDGR	A8JI01	Flagellar associated protein	2	595.294	-1.5656	4.6362e-05	114.87	yes
GQAAIASMNLAAVSSATPCRPCEDGTWSK	A8J9H7	Mastigoneme-like flagellar protein	4	763.853	-1.1771	1.7011e-33	142.65	yes
DHSCGGYVK	A8J194	Flagellar associated protein	2	511.722	-2.5596	0.0010045	109.66	yes
YFLSIGDWTAR	A8IJZ3	Flagellar outer dynein arm intermediate chain 2	2	664.835	-0.85217	3.1754e-28	193.3	yes
MGTASQRPGTGQQAAAAAAAAR	Q6RCE1	Intraflagellar transport protein 74	3	681.676	-1.8463	3.4495e-12	108.13	yes
LGWTADYVMANSPR	A8IZY9	Cell wall protein pherophorin-C15	2	798.877	-1.0171	0.00023864	82.202	yes
YTDVAGVDAVNPFTSCALTPDTK	Q84X82	Flagella membrane glycoprotein	5	489.236	1.3394	4.5595e-09	84.166	yes
NVAELTR	A8J134	Flagellar associated protein	2	401.725	0.081749	0.017011	91.069	yes
EVDEQMLNVQNK	A8IXZ0	Tubulin beta chain	2	731.846	-1.9465	0.00014923	101.39	yes
EIVHIQGGQCGNQIGAK	A8IXZ0	Tubulin beta chain	4	452.982	-0.71426	8.3599e-05	80.738	yes
MDQMQHSEGR	A8J244	Isocitrate lyase	2	625.748	-1.3417	0.043395	42.243	yes
VSEQFTAMFR	A8IXZ0	Tubulin beta chain	2	608.295	0.047992	9.9641e-05	128.88	yes
SGTQVTEGSGK	A8IJV9	Calcium-transporting ATPase	2	525.757	-1.4601	5.5413e-07	137.84	yes
TTADPVTTDDTIAFSAGAK	A8J9H7	Mastigoneme-like flagellar protein	2	941.457	-1.3512	0.0027898	47.68	yes
CPGGTATMDGYR	A8J9H7	Mastigoneme-like flagellar protein	2	651.266	-1.4181	0.00094754	75.416	yes
GAGFTSAPNK	A8JCJ2	Intraflagellar transport particle protein 88	2	475.241	-1.6493	0.00032591	117.52	yes
AQLPGNCPVGPDGLPGCPYNTQAGGK	A8IZV9	Flagellar associated protein (Fragment)	3	875.744	-0.93182	3.1072e-11	78.098	no
TALTMTNVGAAAPNAIASLSNQYTSGGTK	A8J9H7	Mastigoneme-like flagellar protein	3	937.471	-0.99804	2.642e-27	122.22	yes
IYGGVPMPGK	A8J194	Flagellar associated protein	3	345.516	-0.54832	0.0090587	50.805	yes
KSDADLAK	A8IVI0	Flagellar outer dynein arm intermediate chain 1	2	424.23	-2.2155	0.011219	92.239	yes
SVLPTFR	A8J594	Flagellar outer dynein arm 16 kDa light chain LC3	2	410.24	0.76687	0.0098591	104.21	yes
LLEQIETIYSGAK	A8IKJ2	Flagellar associated protein	3	488.936	-0.2611	0.00025842	72.891	yes
QQLETFLVPAK	Q39604	28 kDa inner dynein arm light chain, axonemal	2	637.361	-1.095	4.1877e-07	140.24	yes
EPSSGNLR	A8J0V2	Flagellar associated protein, calcium-transporting ATPase (Fragment)	2	430.217	-1.725	0.0078244	93.162	yes
VALLNAK	A8J336	Flagellar outer dynein arm heavy chain alpha	3	243.494	0.92149	0.0068543	77.748	yes
LKEEAAALGK	A8HX38	Eukaryotic translation elongation factor 1 alpha 1	2	515.301	-0.54782	0.0017111	103.91	yes
DHSCGGYVK	A8J194	Flagellar associated protein	2	511.722	-2.6058	0.020354	68.657	yes
EGLSDAGVDSSK	A8J0V2	Flagellar associated protein, calcium-transporting ATPase (Fragment)	2	582.773	-2.2325	3.8946e-06	118.24	yes
QDAPASR	A8J793	Flagella associated protein	2	372.685	-0.70662	0.046143	76.221	yes
AFFDDAAR	A8JDK1	Flagellar associated protein	2	456.714	0.028825	0.0078244	93.162	yes
LDAQLSELDPLLR	A8IUS6	Flagellar associated protein	2	741.912	-0.78936	0.00080128	92.039	yes
TVLFFDCPEEEMEK	A8HQF3	ODA5-associated flagellar adenylate kinase	3	591.929	-0.84691	1.9528e-05	101.32	no
VALEGLSVVK	A8HQF3	ODA5-associated flagellar adenylate kinase	2	507.813	-0.34828	4.521e-09	154.24	yes
AILMDLEPGTMDSVR	A8IXZ0	Tubulin beta chain	2	840.403	-0.73871	0.019232	41.621	yes
MSATFIGNSTAIQEMFK	A8IXZ0	Tubulin beta chain	3	636.634	-0.15792	9.0284e-09	104.26	yes
SWTCMEVEGAAPEPR	A8J336	Flagellar outer dynein arm heavy chain alpha	2	860.377	-0.97245	2.4339e-17	149.22	yes
AYLAAGGDDVDK	Q5DM57	Intraflagellar transport protein 172	2	597.785	-1.8653	2.5403e-08	142.83	yes
GHADVSQTLLEK	A8JAQ5	Flagellar associated protein	3	433.23	-0.12449	1.1218e-05	113.22	yes
VAITDPYYK	A8JAQ5	Flagellar associated protein	2	535.282	-0.9846	0.0017494	99.815	yes
SHFQEATDIYKR	A8JA42	Intraflagellar transport protein 56	3	498.916	-1.0668	0.0018559	61.235	yes
DTGPAASQPAQRPADPSATTPSAK	A8JDM7	Flagellar associated protein	3	774.716	-1.5278	1.3088e-08	74.364	yes
FQQVTYDVMDVDAK	A8J1M5	Flagellar outer dynein arm heavy chain beta	3	553.596	-0.064133	4.463e-05	95.264	yes
CVTDSQK	A8J336	Flagellar outer dynein arm heavy chain alpha	2	419.192	-0.61001	0.026353	85.212	yes
ISNEPPSDMK	A8J336	Flagellar outer dynein arm heavy chain alpha	2	567.261	-2.2778	0.02448	54.259	yes
AGGCASTSSFCYK	A8HZY2	Cell wall protein pherophorin-C14	2	698.287	-1.1761	0.00097695	88.021	yes
AALAEANKK	A8J1M5	Flagellar outer dynein arm heavy chain beta	3	305.847	-0.2221	0.014997	52.579	yes
QCLGSPTPAEYEAVVAER	A8I439	Flagellar associated protein	2	988.973	-1.6093	1.7702e-16	147.25	yes
GIASNTVPELWMSCMSTR	A8J336	Flagellar outer dynein arm heavy chain alpha	2	1028.47	-0.82383	0.001313	53.255	yes
SSEAMQSYR	Q5DM57	Intraflagellar transport protein 172	2	537.73	-1.4275	0.011423	66.568	yes
EGTFSNLPAGTTIK	A8IT01	Carbonic anhydrase	2	718.375	-1.3517	1.7874e-26	184.99	yes
AKPAATVNYSK	A2T2X4	Intraflagellar transport protein 46	2	575.317	-3.5489	0.00012209	119.39	yes
AMGHTYK	A8J1M5	Flagellar outer dynein arm heavy chain beta	2	404.195	-0.28696	0.010863	101.64	yes
DNTEVEQMTQQIR	Q6RCE1	Intraflagellar transport protein 74	2	796.373	-1.422	8.5026e-12	147.1	yes
LDHKFDLMYAK	Q540H1	Tubulin alpha chain	4	345.93	0.67035	0.0033469	59.198	yes
HKDYDVHTVK	A8J336	Flagellar outer dynein arm heavy chain alpha	5	249.131	1.0254	0.019868	39.785	yes
KLDGDNDLK	Q9SWQ6	Dynein light chain roadblock	2	509.264	-2.1024	0.0025155	99.283	yes
FAADVFLLGASAR	A8ITV9	Cilia- and flagella-associated protein 70	2	669.364	-0.46127	3.0502e-14	152	yes
GVALVSK	PYK3b	---	2	337.216	-0.76978	0.033899	81.784	yes
LSVDYGKK	Q540H1	Tubulin alpha chain	3	303.84	1.2648	0.012258	62.546	yes
EDLAALEK	Q540H1	Tubulin alpha chain	2	444.737	0.24562	0.0088301	90.15	yes
EDTAWVFDVK	A8J336	Flagellar outer dynein arm heavy chain alpha	3	403.864	0.47328	0.0065054	56.404	yes
MNALLSEMK	A8J336	Flagellar outer dynein arm heavy chain alpha	2	518.762	-0.77874	0.00054285	130.63	yes
HKDYDVHTVK	A8J336	Flagellar outer dynein arm heavy chain alpha	4	311.162	0.84194	0.036307	39.625	yes
ALTVPELTQQMWDAK	A8IXZ0	Tubulin beta chain	2	873.94	-0.70588	2.4514e-06	112.17	yes
LVEGAHPDFR	A8J1M5	Flagellar outer dynein arm heavy chain beta	3	380.865	-0.2126	0.002062	68.49	yes
ELQDQIKK	Q6RCE1	Intraflagellar transport protein 74	3	334.526	-0.11196	0.014384	59.35	yes
AAEGGEVEVVK	A8J1M5	Flagellar outer dynein arm heavy chain beta	2	544.285	-1.5431	0.00024801	100.38	yes
TCAHWLEPILK	A8J336	Flagellar outer dynein arm heavy chain alpha	3	456.576	0.436	0.00038887	79.659	yes
AYHEQLSVAEITNAAFEPASMMVK	Q540H1	Tubulin alpha chain	3	890.424	-0.83993	5.7734e-11	94.389	yes
SVADLANTNKDYLR	Q84X82	Flagella membrane glycoprotein	3	527.274	-1.5304	0.00022943	91.62	yes
AILMDLEPGTMDSVR	A8IXZ0	Tubulin beta chain	2	824.408	-1.597	0.00014615	92.265	yes
TIQFVDWCPTGFK	Q540H1	Tubulin alpha chain	3	533.594	-0.39338	0.00013189	91.62	yes
QHMEMENK	A2T2X4	Intraflagellar transport protein 46	3	360.148	0.073034	0.0089463	58.815	yes
NALHYAAAK	A8JAQ5	Flagellar associated protein	3	320.175	0.13802	0.0038407	66.692	yes
AAAQADADGGDIGGGATIK	A8JAQ5	Flagellar associated protein	3	553.604	-0.87286	6.9819e-15	122.44	yes
NTYQPLK	A8IMD2	Predicted protein (Fragment)	2	432.235	-1.0456	0.032427	82.452	yes
NVASEIASFK	A8J1M5	Flagellar outer dynein arm heavy chain beta	2	533.282	-0.79247	0.00024013	122.33	yes
AILMDLEPGTMDSVR	A8IXZ0	Tubulin beta chain	3	555.273	0.35288	0.0014277	51.771	yes
GAGFTSAPNK	A8JCJ2	Intraflagellar transport particle protein 88	2	475.241	-1.6465	0.00020869	123.79	yes
LEALTTELMTK	A8HQE0	Predicted protein	3	417.228	0.22116	4.9424e-05	98.898	yes
IGETLEEVK	Q2XQY7	Intraflagellar transport protein 57	2	509.277	-0.53485	0.0012025	104.22	yes
GIDLLIK	A8IKJ2	Flagellar associated protein	2	386.252	-0.25528	0.016524	91.906	yes
DLTPKPPPTTAVDEFK	A8ITV9	Cilia- and flagella-associated protein 70	3	585.977	-1.6068	4.0155e-05	89.468	yes
KTQAGGTDVFAVACTDGSVK	A8IXE2	Intraflagellar transport particle protein 80	3	671.33	-0.79494	2.9014e-07	92.01	yes
KPTVESALEATK	A8JG12	Predicted protein (Fragment)	3	425.238	-0.80268	0.00020835	87.083	yes
DLFASADTFR	A8J1M5	Flagellar outer dynein arm heavy chain beta	2	571.777	-0.54113	7.841e-07	146.71	yes
QLFHPEQLISGKEDAANNFAR	Q540H1	Tubulin alpha chain	3	795.736	-0.76245	2.0293e-15	125.03	yes
SGAAAALLK	A8JI01	Flagellar associated protein	2	401.245	-0.83807	0.0012303	103.55	yes
MLMSIVDMVK	A8J194	Flagellar associated protein	2	599.798	-0.97199	0.021625	50.108	yes
TVSGGPNAR	A8IJV9	Calcium-transporting ATPase	2	429.725	-0.8229	0.0065332	81.95	yes
VKDFIMDFDK	A8JDK1	Flagellar associated protein	3	419.878	0.28883	0.0401	51.726	yes
SSVCDIPPK	A8IXZ0	Tubulin beta chain	3	334.836	0.10102	0.007901	57.59	yes
EVDEQMLNVQNK	A8IXZ0	Tubulin beta chain	2	731.846	-1.3469	0.0004209	90.793	yes
CGINYQPPTVVPGGDLAK	Q540H1	Tubulin alpha chain	4	472.242	0.66697	6.934e-05	75.018	yes
YDPTMVSEILVSQAR	Q5DM57	Intraflagellar transport protein 172	2	854.932	-0.57343	5.947e-12	138.28	yes
MQGIIGSNLPSQK	Q6RCE1	Intraflagellar transport protein 74	2	694.864	-2.1811	0.055861	40.278	yes
MVLESELFR	A8J1M5	Flagellar outer dynein arm heavy chain beta	2	562.294	-0.34561	0.00011482	131.22	yes
TALTMTNVGAAAPNAIASLSNQYTSGGTK	A8J9H7	Mastigoneme-like flagellar protein	3	942.803	-0.77974	1.3756e-27	126.04	yes
VLADYGVLSK	Q27YU0	Flagellar radial spoke protein 1	2	532.803	-0.57175	0.0003109	105.46	yes
EVDEQMLNVQNK	A8IXZ0	Tubulin beta chain	2	731.846	-2.0618	0.00010443	103.14	yes
LYGDGTLMGVVMGDK	A8IV22	Dynein heavy chain 7 (Fragment)	2	778.378	-0.61786	1.1262e-05	104.95	yes
ALNDYMESK	A8J336	Flagellar outer dynein arm heavy chain alpha	2	535.745	-1.0045	0.0011574	105.46	yes
VLYPASVGVYK	A8IAA8	Flagellar associated protein	2	598.34	-1.2007	1.9884e-05	120.77	yes
AVCMISNSTAIGEIFSR	Q540H1	Tubulin alpha chain	2	936.453	-0.49131	1.3675e-20	154.52	yes
SLLELDLGLK	A8J1M5	Flagellar outer dynein arm heavy chain beta	2	550.832	-1.1259	0.00028866	120.06	yes
SIIEAYAAK	A8J134	Flagellar associated protein	3	322.515	0.68396	0.00029535	99.139	yes
AALAEANKK	A8J1M5	Flagellar outer dynein arm heavy chain beta	2	458.267	-2.0176	0.0027532	98.044	yes
TYAAAAASLQGK	A8J9H7	Mastigoneme-like flagellar protein	2	576.306	-1.5174	1.7362e-22	180.09	yes
GDAAGPGTGASAAMDAEK	Q2XQY7	Intraflagellar transport protein 57	2	788.849	-2.1826	0.00036509	73.138	yes
YDPTMVSEILVSQAR	Q5DM57	Intraflagellar transport protein 172	2	854.932	-0.82273	3.5371e-31	188.39	yes
TSCGGGQVVSR	A8I9P1	Predicted protein (Fragment)	2	554.264	-1.2239	0.016483	59.796	yes
MSATFIGNSTAIQEMFK	A8IXZ0	Tubulin beta chain	4	473.729	0.19012	0.00020192	64.52	yes
IYGGVPMPGK	A8J194	Flagellar associated protein	2	517.771	-1.8363	0.00085737	87.639	yes
GLQQPASFVTK	A8IV22	Dynein heavy chain 7 (Fragment)	2	588.325	-2.1414	1.2006e-05	125.82	yes
ATPAGVTESIK	A8J9H7	Mastigoneme-like flagellar protein	2	537.295	-1.0998	7.5792e-05	110.08	yes
FEELLAK	Q6RCE1	Intraflagellar transport protein 74	2	425.239	0.10045	0.012401	98.997	yes
SGSLEGYPSVLGIIAESK	A8J1M5	Flagellar outer dynein arm heavy chain beta	3	602.988	-0.88941	4.1481e-12	125.45	yes
KGMDMTPGGKDESK	A8J1M5	Flagellar outer dynein arm heavy chain beta	4	370.925	-0.58137	0.00060963	59.673	yes
GLGDGLKR	A8I9N1	Predicted protein (Fragment)	3	272.496	0.35139	0.025613	51.787	yes
KYELTEEER	Q6RCE1	Intraflagellar transport protein 74	2	598.793	-0.84555	0.046653	61.344	yes
SGPYGQIFRPDNFVFGQTGAGNNWAK	A8IXZ0	Tubulin beta chain	4	707.844	-1.0614	0.0010087	41.908	yes
CPYDFFADRPGVR	A8J9H7	Mastigoneme-like flagellar protein	3	533.917	-0.15342	0.00063544	83.137	yes
VSINGEGWTVNK	A8J336	Flagellar outer dynein arm heavy chain alpha	2	652.336	-0.81703	2.1387e-22	177.38	yes
TDLSKPDR	A8J336	Flagellar outer dynein arm heavy chain alpha	2	466.246	-1.8614	0.047893	90.696	yes
MSTEYLEDFLSSTAK	A8JFP1	Flagellar outer dynein arm heavy chain gamma	3	574.603	-0.2499	4.2968e-05	85.909	yes
GGMYPEASK	A8ITN7	Flagellar associated protein	2	478.213	-2.1374	0.058281	46.001	yes
ALTLADGTTAYVPSK	Q84X82	Flagella membrane glycoprotein	2	754.404	-0.65927	1.4226e-30	178.14	yes
MMLTFSVVPSPK	A8IXZ0	Tubulin beta chain	2	676.851	-0.56441	1.1485e-06	122.46	yes
YKEAEETLLQIANDKYR	A8JA42	Intraflagellar transport protein 56	4	521.772	-0.37386	1.0993e-08	108.71	yes
DTGPAASQPAQR	A8JDM7	Flagellar associated protein	2	599.794	-1.7561	4.5856e-11	149.23	yes
LSDDEIAK	A8J244	Isocitrate lyase	3	297.487	0.21069	0.004089	75.109	yes
TVLFFDCPEEEMEKR	A8HQF3	ODA5-associated flagellar adenylate kinase	3	643.962	-0.61856	6.8125e-25	168.45	no
AAEEVATSALAEVAAATK	A8I9J4	Nucleoredoxin 2	3	568.3	-1.0803	6.7273e-12	120.77	yes
TDALGAYLLTSDADEYDKPFMTGER	A8J244	Isocitrate lyase	3	927.097	-1.3264	2.6203e-11	87.468	yes
ALTLADGTTAYVPSK	Q84X82	Flagella membrane glycoprotein	2	754.404	-0.89805	1.2506e-30	179.79	yes
KHQQQLVDSSGR	A8IT59	Predicted protein	3	461.576	-1.1382	2.6738e-05	107.53	yes
ACWPGSFASQR	A8IMD2	Predicted protein (Fragment)	2	633.788	-0.86185	4.2753e-05	115.29	yes
GTANMKDVLTDLAGAAR	A8J194	Flagellar associated protein	3	573.961	-0.43557	6.6873e-05	86.005	yes
TADGSTETPSAK	A8J1C1	Ubiquitin-activating enzyme E1	2	582.773	-1.3467	1.9993e-16	173.19	yes
QPWTATSNK	A8IZV9	Flagellar associated protein (Fragment)	2	516.759	-1.3777	0.0020389	97.734	yes
KCPGGTATMDGYR	A8J9H7	Mastigoneme-like flagellar protein	3	471.88	-0.84941	0.00081334	65.374	yes
SLGGATSGAAAAEEK	Q6RCE1	Intraflagellar transport protein 74	3	440.553	-1.901	4.2968e-05	85.909	yes
GMSAYAQLQEAEFASEK	A8J244	Isocitrate lyase	2	930.428	-0.84047	5.5983e-11	126.84	yes
TFTPAAANAVYVVDPSK	A8J9H7	Mastigoneme-like flagellar protein	2	875.954	-0.75287	3.7862e-15	144.17	yes
KAASDPGGLLK	A8J194	Flagellar associated protein	2	528.806	-3.0318	0.0085022	71.176	yes
MNECVENMPLKEK	A8IJZ3	Flagellar outer dynein arm intermediate chain 2	3	541.251	-1.1986	4.0533e-05	113.4	yes
VAALSEER	Q8LLV9	Intraflagellar transport particle protein 20	2	437.735	-0.13348	0.003848	115.49	yes
MLTLASNER	A8J1M5	Flagellar outer dynein arm heavy chain beta	2	517.769	-0.48536	0.036104	60.102	yes
LAADVMDVPTLIIAR	A8J244	Isocitrate lyase	3	533.304	-0.052947	2.4273e-05	91.812	yes
VSEAGTVIDEAEAAAAAAK	A8J4C9	Flagellar associated protein	3	591.967	-0.52361	8.9569e-15	119.46	yes
TQDMPAK	A8J336	Flagellar outer dynein arm heavy chain alpha	3	264.13	0.15441	0.022639	58.604	yes
GCNNPVNDYLK	A8J336	Flagellar outer dynein arm heavy chain alpha	2	647.298	-1.3836	5.5027e-10	148.18	yes
MDGAMDVWDLYYK	A8IJZ3	Flagellar outer dynein arm intermediate chain 2	2	811.847	-1.2928	0.02709	43.761	yes
NGAAPTNK	A8IUQ2	Flagellar associated protein	2	386.701	-2.1588	0.0089185	89.886	yes
ASDDMTVVPLFFR	A8IAB5	Flagella associated protein	2	757.371	-0.79357	0.00044877	89.189	yes
RFEEVLDELDK	Q6RCE1	Intraflagellar transport protein 74	3	464.905	-0.25567	6.7667e-05	97.463	yes
DAIFTPAAGDAAEEAR	A8J8S5	Predicted protein	2	802.881	-0.78382	0.00020088	86.488	yes
TLEWLVQR	A8IFZ1	Flagellar associated protein (Fragment)	2	522.795	0.59422	0.0055356	100.02	yes
TALDYIK	A8I439	Flagellar associated protein	2	412.232	-0.32065	0.014417	95.531	yes
QLIYFVDDLNMPK	A8J336	Flagellar outer dynein arm heavy chain alpha	2	806.408	-1.1172	0.0033821	59.227	yes
IPSAGANYGPFVEWVR	A8IAA8	Flagellar associated protein	2	881.949	-0.73482	1.6542e-12	137.45	yes
GGAGGADAGGGALGATGK	A8J5U4	Flagellar associated protein (Fragment)	2	672.829	-2.6711	3.7717e-11	122.01	yes
GSTSLPASPSAGR	A8JEB9_CHLRE Flagellar associated protein OS=Chlamydomonas reinhardtii GN=FAP274a	---	2	594.304	-0.84019	3.7782e-07	128.21	yes
YVSAIDQQVER	Q8LLV9	Intraflagellar transport particle protein 20	2	654.333	-1.1886	3.0618e-05	117.2	yes
RDEVTSLKR	A8JDH8	Dynein heavy chain 9 (Fragment)	4	276.66	0.093655	0.0017878	76.228	yes
LENMQSMLEQCEK	A8J1M5	Flagellar outer dynein arm heavy chain beta	3	547.242	-0.13401	4.6257e-06	116.19	yes
KPEVIDDFLR	A8ITB4	WD-repeat protein of flagellum central pair	3	411.228	0.44464	5.7335e-05	105.65	yes
AHAAPPEPSTPAR	A8J134	Flagellar associated protein	2	651.333	-1.2038	0.0016824	72.705	yes
QLEEANQLIAELQSR	A8I439	Flagellar associated protein	2	871.458	-0.80209	8.8095e-19	161.91	yes
FPGQLNADLR	A8IXZ0	Tubulin beta chain	2	565.801	0.47575	0.00031296	107.11	yes
MDQMQHSEGR	A8J244	Isocitrate lyase	3	417.501	-0.35304	0.0025634	60.167	yes
LSVDYGK	Q540H1	Tubulin alpha chain	2	391.208	-1.0256	0.048364	75.213	yes
AQNSSGEK	A8J1M5	Flagellar outer dynein arm heavy chain beta	2	410.693	-1.6944	0.011593	86.898	yes
MDKAEDAVDAAAASNEK	A8J194	Flagellar associated protein	4	438.699	-0.73077	3.6345e-05	87.088	yes
VFALLDK	A8J6L6	Uncharacterized protein	2	403.245	-0.347	0.021706	87.323	yes
IYDAPVGGTLLR	A8J9H7	Mastigoneme-like flagellar protein	2	637.859	-0.80829	8.7e-05	111.94	yes
TLKVEDVAYFR	A8J194	Flagellar associated protein	3	447.578	0.45302	0.0029392	72.705	yes
FEDLEVAK	A8IVI0	Flagellar outer dynein arm intermediate chain 1	2	475.745	-0.32001	0.0042653	105.52	yes
ESDGIMVAR	PYK3b	---	2	489.24	-0.99102	0.026674	65.224	yes
CPGGTATMDGYR	A8J9H7	Mastigoneme-like flagellar protein	2	651.266	-2.0032	0.002631	68.536	yes
ADAGAVHDLQAR	A8IFZ1	Flagellar associated protein (Fragment)	2	612.31	-2.639	0.00040956	99.669	yes
MVLESELFR	A8J1M5	Flagellar outer dynein arm heavy chain beta	2	562.294	-0.41598	1.9301e-05	139.98	yes
EVSSVTSTVNDVEKDMVTVPGTVR	A8IP29	Predicted protein (Fragment)	3	855.762	-0.74932	6.5239e-09	78.352	yes
DIAAYIK	A8JH45	Outer dynein arm light chain 8	2	397.226	-0.68789	0.01024	102.71	yes
LSVPDSAK	A8J1M5	Flagellar outer dynein arm heavy chain beta	2	408.727	-1.0741	0.002146	128.38	yes
SGAVSAGPR	A8ITB4	WD-repeat protein of flagellum central pair	2	401.214	-0.7735	0.001359	102.62	yes
ECTACPAGTIAKPAALTAR	A8J9H7	Mastigoneme-like flagellar protein	3	653.664	-1.2572	7.5522e-10	110.85	yes
AALVVSMAAEPTPK	A8J194	Flagellar associated protein	2	700.876	-1.171	4.5183e-05	102.33	yes
ECGILTEDAVAMEGPDFR	A8IJV9	Calcium-transporting ATPase	2	1005.45	-0.73774	5.6428e-28	170.61	yes
AAEANNPNTYIIR	Q5DM57	Intraflagellar transport protein 172	2	723.87	-1.3787	3.2566e-14	151.3	yes
IVTELSGK	A8JDC5	Flagellar outer arm dynein 14 kDa light chain LC5	2	423.75	-0.51657	0.015079	83.948	yes
EVRPALEDLPGMSAEAAK	A8JAQ5	Flagellar associated protein	3	628.656	-0.7272	1.5203e-11	125.79	yes
LDAQLSELDPLLR	A8IUS6	Flagellar associated protein	2	741.912	-1.0917	1.1466e-06	118.51	yes
KVEKDEDYIR	A8IJZ3	Flagellar outer dynein arm intermediate chain 2	3	432.226	-1.7278	0.027156	46.352	yes
AQTSCYGGNDASILR	A8J1H4	Predicted protein	2	806.873	-1.6318	1.2649e-08	129.88	yes
QLLEQGGMYSLEKPIGDMK	A8JFP1	Flagellar outer dynein arm heavy chain gamma	3	713.027	-1.2151	2.9093e-10	115.42	yes
LLEAGASPMVPAFK	A8JAQ5	Flagellar associated protein	2	723.887	-0.56827	0.00024983	79.639	yes
LDILSDNIK	A8JBJ1	Hydroxyproline-rich cell wall protein (Fragment)	2	515.793	-0.37612	0.0038873	87.568	yes
QGEVVAVTGDGTNDAPALK	A8J0V2	Flagellar associated protein, calcium-transporting ATPase (Fragment)	3	614.646	-0.32834	5.1999e-07	90.718	yes
SWTCMEVEGAAPEPR	A8J336	Flagellar outer dynein arm heavy chain alpha	2	868.374	-1.7419	0.0062288	49.988	yes
GMSAYAQLQEAEFASEK	A8J244	Isocitrate lyase	2	930.428	-1.2296	1.9594e-45	197.49	yes
RYEIGLDK	A8JDH8	Dynein heavy chain 9 (Fragment)	3	331.85	-0.28808	0.020748	55.064	yes
TLFDEWFR	A8J063	Dynein heavy chain 2	2	557.272	-0.48386	0.0041794	107.57	yes
SSGVGDR	A8J336	Flagellar outer dynein arm heavy chain alpha	2	339.164	-0.19665	0.040625	78.728	yes
AATELGYQPDDQFLLK	A8J1M5	Flagellar outer dynein arm heavy chain beta	3	603.64	-0.22112	5.3816e-06	96.673	yes
VWDSFGR	A8IXE2	Intraflagellar transport particle protein 80	2	433.711	0.88953	0.010511	107.59	yes
EQLKGENTHAK	A8ICC1	Flagellar associated protein	4	314.416	-0.51211	0.019477	43.68	yes
VPAGCTDYCCTK	A8HP37	Cell wall protein pherophorin-C13	2	716.289	-1.2399	0.0010602	88.021	yes
IDKENAMAEK	A8JEB9_CHLRE Flagellar associated protein OS=Chlamydomonas reinhardtii GN=FAP274a	---	3	383.525	-0.46841	0.0028979	77.185	yes
YVQSNPMFLETVSK	A8J1M5	Flagellar outer dynein arm heavy chain beta	2	829.908	-1.2884	0.0012275	62.759	yes
TTTATSER	Q3HTK4	Cell wall protein pherophorin-C3	2	433.714	-0.63848	0.008257	91.867	yes
VYGGVNASK	Q5DM57	Intraflagellar transport protein 172	2	447.738	-1.4928	0.002462	94.692	yes
YNEFQVK	A8J336	Flagellar outer dynein arm heavy chain alpha	2	464.232	-1.0568	0.010986	101.43	yes
QCTPGADEQK	A8IBS2	Flagellar associated protein	2	567.248	-2.3632	0.00074253	98.105	yes
AYTISGMVAGPAYAK	A8J9H7	Mastigoneme-like flagellar protein	3	500.59	-0.24239	1.3142e-05	97.69	yes
CIPCPSGYWSNEGAR	A8J9H7	Mastigoneme-like flagellar protein	2	877.375	-0.78695	0.0011712	66.387	yes
LSEELLVADAEK	A8J134	Flagellar associated protein	2	658.851	-1.2977	1.7463e-06	125.53	yes
FLFLGQEIR	A8IUF0	Flagellar inner arm dynein 1 heavy chain beta	2	561.819	0.058573	0.0011552	105.52	yes
GQKFEDLEVAK	A8IVI0	Flagellar outer dynein arm intermediate chain 1	3	421.891	-0.95923	0.0088635	62.088	yes
DVEIAAR	A8J4C9	Flagellar associated protein	2	387.211	-1.0416	0.058424	72.789	no
HLAEIIEK	A8ITN7	Flagellar associated protein	3	318.187	-0.29959	0.0047686	73.26	yes
AKPAATVNYSK	A2T2X4	Intraflagellar transport protein 46	3	383.88	-2.2363	0.00012351	101.53	yes
SLEPYDK	A8ITN7	Flagellar associated protein	2	426.211	-0.63519	0.021706	87.323	yes
EAEEQALQGPK	A8JA42	Intraflagellar transport protein 56	2	600.299	-1.188	4.2499e-05	115.33	yes
AQNQQPLPR	A8IU61	Flagellar associated protein	2	526.286	-0.90033	0.007081	80.787	yes
GALALGAGGLGK	Q6RCE1	Intraflagellar transport protein 74	3	328.866	0.53998	2.653e-05	105.98	yes
LYFDLNDRPLK	A8JDC5	Flagellar outer arm dynein 14 kDa light chain LC5	3	465.254	0.64113	0.00010165	102.4	yes
MDQMQHSEGR	A8J244	Isocitrate lyase	3	417.501	-0.33931	0.00013619	91.656	yes
ASATWDK	A8ITB4	WD-repeat protein of flagellum central pair	2	389.69	-0.65467	0.016555	91.853	yes
CIDNLLPK	A8IZV9	Flagellar associated protein (Fragment)	3	324.844	0.74055	0.011818	60.436	no
AQAATGSLGLGAFSACR	A8IMD2	Predicted protein (Fragment)	2	819.407	-0.58135	1.6193e-36	186.45	yes
LDAPVSAFPAFPGNEANYLR	A8I554	Radial spoke protein 6	2	1075.04	-0.79509	1.0282e-09	106.75	yes
LDLYETAMPISLIR	A8J336	Flagellar outer dynein arm heavy chain alpha	2	817.945	-1.4246	0.00026332	95.854	yes
ELANMPGDDPK	A8J336	Flagellar outer dynein arm heavy chain alpha	2	593.774	-1.8069	0.0011086	86.772	yes
MLMSIVDMVK	A8J194	Flagellar associated protein	3	405.532	0.09761	0.0001407	89.047	yes
FHTFLEQSLPVK	A8HQF3	ODA5-associated flagellar adenylate kinase	3	482.598	0.060797	0.0017103	60.255	yes
IKNPTDFEWVSR	A8J063	Dynein heavy chain 2	3	497.925	-0.65051	2.3966e-06	118.24	yes
VWWEAFPAK	A8JAI0	Flagellar associated protein	2	567.293	-0.71065	0.0012303	103.55	yes
SEEEALAQFFLGEQGR	A8I9T2	Kinesin-like protein	3	604.292	-0.54303	0.0001709	65.467	yes
LGDKECEYNK	A8J336	Flagellar outer dynein arm heavy chain alpha	3	419.192	-1.9883	0.0011953	87.184	yes
AVKDEMEAQLR	A8IT32	Flagellar associated protein	2	645.33	-2.3692	0.00040008	110.64	yes
ALTLADGTTAYVPSK	Q84X82	Flagella membrane glycoprotein	2	754.404	-1.123	1.739e-24	173.03	yes
DLDPQNDLEFLR	A8IY95	Dynein light chain roadblock	2	737.862	-1.0432	2.8344e-07	132.06	yes
TATTTTAVSGVWSK	A8IZY9	Cell wall protein pherophorin-C15	2	705.367	-1.6353	6.2908e-15	153.94	yes
ASVEDYPSKPR	A8J336	Flagellar outer dynein arm heavy chain alpha	2	624.815	-2.1384	0.0032462	92.112	yes
SLQELEADLK	A8IKJ2	Flagellar associated protein	2	573.306	-0.56778	1.067e-06	146.36	yes
CFTCTFGTFNEEFAQPICK	A8IMD2	Predicted protein (Fragment)	3	786.339	-1.3252	8.9569e-15	119.46	yes
MMLTFSVVPSPK	A8IXZ0	Tubulin beta chain	3	451.57	0.35235	5.943e-05	98.754	yes
KAASDPGGLLK	A8J194	Flagellar associated protein	3	352.873	-0.49888	0.003298	59.227	yes
MDGAAAAAAAGSDPDLGK	A8JAQ5	Flagellar associated protein	2	794.867	-1.422	1.0451e-08	113.86	yes
MQVFQEESQPVIDYLR	A8IZB7	Adenylate kinase 5 (Fragment)	2	999.485	-0.55662	1.8885e-18	153.92	yes
RLELLQK	A8JAL3	Predicted protein	3	300.527	0.71272	0.0021885	119.57	yes
QVEEPIYFVDFLR	A8JFP1	Flagellar outer dynein arm heavy chain gamma	2	827.927	-0.97122	0.00045307	98.676	yes
SAAPTGFTSK	A8JEB9_CHLRE Flagellar associated protein OS=Chlamydomonas reinhardtii GN=FAP274a	---	2	483.748	-1.4583	0.0003145	108.35	yes
LSEELLVADAEK	A8J134	Flagellar associated protein	3	439.57	0.26817	0.00025813	80.69	yes
GMSAYAQLQEAEFASEK	A8J244	Isocitrate lyase	3	625.952	-0.81812	1.3696e-06	96.096	yes
MDKAEDAVDAAAASNEKR	A8J194	Flagellar associated protein	4	477.725	-0.93647	7.2392e-05	65.924	yes
VLGVNFDPALVR	A8J1M5	Flagellar outer dynein arm heavy chain beta	3	433.919	0.49273	0.00022933	83.081	yes
SQAVDASEYEALCR	A8J336	Flagellar outer dynein arm heavy chain alpha	2	799.859	-1.7418	3.0017e-11	140.8	yes
CSSLMRPDGSTEPMTEAR	A8J0V2	Flagellar associated protein, calcium-transporting ATPase (Fragment)	3	680.964	-1.1746	0.0017649	49.537	yes
DVDKLPVDR	A8JG37	Flagellar associated protein	3	352.861	0.47037	0.058844	50.353	yes
TTIAAVK	A8IP29	Predicted protein (Fragment)	2	352.221	-0.81121	0.010863	101.64	yes
MVIFIDDLNMPQR	A8J063	Dynein heavy chain 2	2	796.402	-0.93622	2.8637e-07	129.37	yes
VLSACETMGGATAICSDK	A8J0V2	Flagellar associated protein, calcium-transporting ATPase (Fragment)	3	624.283	-1.3618	4.8393e-07	99.392	no
ECTACPAGTIAKPAALTAR	A8J9H7	Mastigoneme-like flagellar protein	3	653.664	-1.277	7.0973e-05	70.986	yes
ALQESGGNAEAAVR	A8J1T3	Flagellar associated protein	2	686.844	-1.3913	9.0809e-08	129.29	yes
DCVLFYTPDTEELAQK	A8IZW6	Ribose-phosphate pyrophosphokinase	2	964.951	-0.7215	1.5266e-10	132.84	yes
AAGIIEVLDPR	Q5DM57	Intraflagellar transport protein 172	2	577.332	-0.652	0.0022363	80.688	yes
GGSGSPSGGMSSPR	A8J4C9	Flagellar associated protein	2	610.77	-1.4588	0.00047705	85.287	no
GMSAYAQLQEAEFASEK	A8J244	Isocitrate lyase	2	938.425	-1.4205	3.351e-08	106.31	yes
ALQEYLETK	A8J1M5	Flagellar outer dynein arm heavy chain beta	3	365.529	0.59706	0.0056972	60.398	yes
LCSSVQQGNK	PYK3b	---	2	560.774	-1.6498	6.8982e-09	149.96	yes
LLPLCSQK	A8IVI0	Flagellar outer dynein arm intermediate chain 1	2	479.773	-0.58756	0.0043107	104.44	yes
NVIHDGAR	A8J9P2	Flagellar associated protein (Fragment)	3	294.491	-0.44846	0.0011066	95.909	yes
IYDAPVGGTLLR	A8J9H7	Mastigoneme-like flagellar protein	3	425.575	0.59534	2.3128e-07	126.88	yes
LISSTVK	A8ID60	Flagellar associated protein	2	374.234	-1.0983	0.010574	121.99	yes
LASGGDDCR	A8J6J2	Predicted protein (Fragment)	2	475.703	-0.51342	0.00093929	111.46	yes
LQENANAK	Q946G4	Intraflagellar transport protein IFT52	2	444.233	-1.2032	0.0010813	136.57	yes
MSATFIGNSTAIQEMFK	A8IXZ0	Tubulin beta chain	3	636.634	-0.76866	4.9926e-05	79.86	yes
TMGDIFK	A8J336	Flagellar outer dynein arm heavy chain alpha	2	406.205	0.62497	0.02777	84.568	yes
GHADVSQTLLEK	A8JAQ5	Flagellar associated protein	2	649.341	-2.1759	3.7193e-07	131.66	yes
ASHEHKDHGDVEPPDDSR	A8IVI0	Flagellar outer dynein arm intermediate chain 1	4	507.726	-0.50433	6.6043e-05	64.249	yes
EAMPYFR	Q5DM57	Intraflagellar transport protein 172	2	457.215	1.3346	0.039706	79.146	yes
DADGDGPTLPDGTPIGR	A8J4C9	Flagellar associated protein	2	827.389	-1.6067	1.5518e-20	158.17	no
AGAGGTEPLAVAK	A8JH20	Protein tyrosine phosphatase 1	2	571.314	-1.0507	1.1182e-06	118.87	yes
ERPDLEEEKNK	A8JJ39	Dynein heavy chain 9	4	347.427	-0.77818	0.0018598	67.385	yes
KHEIMIAPEFER	Q9SWQ6	Dynein light chain roadblock	3	500.594	-1.2147	0.00015412	91.812	yes
YTDVAGVDAVNPFTSCALTPDTK	Q84X82	Flagella membrane glycoprotein	3	814.721	-0.50593	2.2378e-13	113.51	yes
TLEADMGSGELSGGALENFK	A8JFP1	Flagellar outer dynein arm heavy chain gamma	2	1013.48	-0.29863	5.1706e-19	134.29	yes
SGAVSAGPR	A8ITB4	WD-repeat protein of flagellum central pair	2	401.214	-0.063268	0.00010241	131.5	yes
VAFVTAVAEMAK	A8J0A5	Central pair associated protein (Fragment)	3	412.893	0.14289	0.00017993	87.184	yes
CYAALGDIAK	Q5DM57	Intraflagellar transport protein 172	2	541.271	-1.8554	0.00020869	123.79	yes
HAAIALDDKR	A8J336	Flagellar outer dynein arm heavy chain alpha	2	555.307	-1.9757	1.2305e-05	136.52	yes
ATPEQCR	A8J1H4	Predicted protein	2	431.198	-0.79408	0.012181	99.375	yes
IPLPELR	A8I9R9	Flagellar associated protein (Fragment)	2	419.263	0.79475	0.044767	76.847	yes
DVDLVLNTIK	A8J1M5	Flagellar outer dynein arm heavy chain beta	2	565.327	-0.86296	4.4751e-06	142.08	yes
ALDQAEQFESSIMPCK	A8HQF3	ODA5-associated flagellar adenylate kinase	4	468.214	0.32996	0.010233	42.947	no
KAEEEAEAAK	A8J793	Flagella associated protein	2	538.267	-3.5202	0.0004448	114.72	yes
NDINSALENAMEAK	A8JCJ2	Intraflagellar transport particle protein 88	2	760.356	-0.4285	9.425e-15	149.73	yes
NEYTYTSWLAR	A8JA42	Intraflagellar transport protein 56	2	702.333	-0.71738	3.1106e-10	154.36	yes
SHLDEAHQHK	Q2XQY7	Intraflagellar transport protein 57	3	401.195	-1.0515	9.7239e-05	99.815	yes
YKEMQDELEYKK	Q6RCE1	Intraflagellar transport protein 74	4	401.697	-0.78726	0.0018492	62.088	yes
LAADVMDVPTLIIAR	A8J244	Isocitrate lyase	2	807.45	-0.78642	0.00042886	69.92	yes
SSVCDIPPK	A8IXZ0	Tubulin beta chain	2	501.75	-1.386	0.0028294	92.051	yes
AIPTYDELPR	A8J1M5	Flagellar outer dynein arm heavy chain beta	2	587.809	-0.45901	5.1533e-09	153.1	yes
LMDSGQAQQVQQR	A8JG12	Predicted protein (Fragment)	2	752.862	-1.2849	0.0080129	54.871	yes
GALEEALAEK	A8IT32	Flagellar associated protein	2	515.774	-0.49926	0.00031704	110.39	yes
HNLVVFR	A8JA42	Intraflagellar transport protein 56	3	295.508	0.067513	0.0022853	95.793	yes
VLVDDALVAGWIR	A8J336	Flagellar outer dynein arm heavy chain alpha	3	476.273	0.20237	1.7865e-07	118.9	yes
SVADLANTNK	Q84X82	Flagella membrane glycoprotein	2	516.77	-2.1857	0.00012134	127.87	yes
DMEFEDVIVSTIK	A8J336	Flagellar outer dynein arm heavy chain alpha	2	771.374	-0.7215	0.00049001	82.651	yes
YIVTTNLTQK	Q2VIY5	Dynein light chain 9	3	394.224	-0.016406	0.00021142	90.827	yes
NALHYAAAK	A8JAQ5	Flagellar associated protein	2	479.759	-1.2172	0.00034436	126.07	yes
TGSSQCTPCAAGFYANAPDSATSCR	A8J9H7	Mastigoneme-like flagellar protein	3	879.697	-1.7912	1.4036e-14	101.42	yes
ALDQAAQFENSIMPCK	A8HQF3	ODA5-associated flagellar adenylate kinase	3	613.619	0.1537	0.00013441	66.826	yes
GHYTEGAELIDSVLDVVR	A8IXZ0	Tubulin beta chain	2	987.002	-1.2693	0.031887	41.695	yes
DIAFYIK	A8IRP4	Flagellar outer dynein arm light chain 6	2	435.242	0.11118	0.01024	102.71	yes
TECALLMMIK	A8IJV9	Calcium-transporting ATPase	2	613.303	-1.0534	0.00015281	115.78	yes
GDPEHLK	A8JA42	Intraflagellar transport protein 56	3	265.805	0.30793	0.024625	57.281	yes
YGGELCTK	A8J9H7	Mastigoneme-like flagellar protein	3	309.813	0.93517	0.026142	48.787	yes
EQANVAR	A8I9F6	Flagellar outer dynein arm light chain LC1	2	394.206	-0.38336	0.014197	95.909	yes
YEDDKATTQVALMK	Q27YU0	Flagellar radial spoke protein 1	3	543.599	-2.4204	0.00020492	83.692	yes
GLDLAPGGR	A8J336	Flagellar outer dynein arm heavy chain alpha	2	428.238	0.37572	0.0043101	86.67	yes
DRPNEVVFGLADGK	Q5DM57	Intraflagellar transport protein 172	3	506.263	-0.017283	0.00022885	91.657	yes
KNCNLPGVK	PYK3b	---	2	515.279	-1.2772	0.047116	61.161	yes
MDKAEDAVDAAAASNEK	A8J194	Flagellar associated protein	4	434.701	-1.0037	1.7295e-05	87.388	yes
GHYTIGK	Q540H1	Tubulin alpha chain	3	259.141	-0.21062	0.0077141	75.311	yes
GMSAYAQLQEAEFASEK	A8J244	Isocitrate lyase	3	625.952	-1.1764	6.8476e-09	109.36	yes
QADVEDYAK	A8IP29	Predicted protein (Fragment)	2	519.741	-1.4974	0.0029321	91.313	yes
TTFTDVQETYNR	Q2XQY7	Intraflagellar transport protein 57	2	737.844	-1.8655	6.9384e-23	187.11	yes
CIPCPSGYWSNEGAR	A8J9H7	Mastigoneme-like flagellar protein	2	877.375	-1.4678	0.019289	44.968	yes
KLDGDNDLK	Q9SWQ6	Dynein light chain roadblock	3	339.845	-0.46714	0.005645	63.073	yes
TYAAAAASLQGK	A8J9H7	Mastigoneme-like flagellar protein	2	576.306	-2.1429	4.3484e-16	168.61	yes
ELANMPGDDPK	A8J336	Flagellar outer dynein arm heavy chain alpha	2	601.772	-1.442	0.01497	56.205	yes
GMSAYAQLQEAEFASEK	A8J244	Isocitrate lyase	2	938.425	-0.68418	6.2226e-11	118.52	yes
VQIHMNK	A8J336	Flagellar outer dynein arm heavy chain alpha	3	290.494	0.56469	0.009136	73.039	yes
LDWVVSDPEVSLLAAK	A8JDK1	Flagellar associated protein	3	581.317	-0.75968	5.7144e-05	83.692	yes
SLVSGSEDK	A8J3X0	Predicted protein (Fragment)	2	461.23	-1.1747	0.002147	96.957	yes
YELDDDGNLASFSR	A8J134	Flagellar associated protein	2	801.358	-0.743	1.6125e-19	162.46	yes
NDINSALENAMEAK	A8JCJ2	Intraflagellar transport particle protein 88	2	760.356	-0.64535	1.8537e-07	127.83	yes
YSIDPTTYHFVTHLAMGPESCK	A8J9H7	Mastigoneme-like flagellar protein	4	643.298	-1.0618	1.3503e-08	86.539	yes
ALNDYMESK	A8J336	Flagellar outer dynein arm heavy chain alpha	2	543.742	-1.4957	0.0014815	89.827	yes
LNAGAGSCR	A8IMD2	Predicted protein (Fragment)	2	453.217	-0.39808	1.5527e-07	150.81	yes
NMMCAADPR	A8IXZ0	Tubulin beta chain	2	533.217	-1.6805	0.0092316	76.221	yes
HLAEIIEK	A8ITN7	Flagellar associated protein	2	476.777	-1.5841	0.0043206	104.2	yes
LYDGANNVIAEK	A8J9H7	Mastigoneme-like flagellar protein	2	653.836	-1.0844	0.0011033	87.447	yes
DHSCGGYVK	A8J194	Flagellar associated protein	2	511.722	-2.6296	0.016866	70.552	yes
WNMLGEPEQK	A8IXE2	Intraflagellar transport particle protein 80	2	616.292	-1.4776	0.00032318	115.33	yes
LSTLNIQAYDAAR	Q9LD42	Fe-assimilating protein 1	2	718.381	-0.99795	4.9727e-07	126.71	yes
VSQWTSSCLEHCIK	O64980	Dynein light chain Tctex1	5	347.765	1.0167	0.061945	13.746	yes
DVVAAMAR	A8JDH8	Dynein heavy chain 9 (Fragment)	2	416.721	0.0059438	0.0069633	95.741	yes
LEAVMNWPYLK	A8J793	Flagella associated protein	2	682.358	-1.5017	3.1308e-05	117.09	yes
EIVNEYMK	A8IDD2	Flagellar associated protein (Fragment)	2	513.252	-0.16898	0.006193	98.048	yes
VHELAAQQGPEVASNYALK	Q5DM57	Intraflagellar transport protein 172	3	675.685	-1.1739	3.3869e-07	95.205	yes
DLSNITQGLTR	A8J1M5	Flagellar outer dynein arm heavy chain beta	2	609.328	-0.59382	2.4724e-10	156	yes
VAPAFTTPK	A8JIF0	Cell wall protein pherophorin-C8 (Fragment)	2	466.266	-1.0644	0.0017494	99.815	yes
MINEADMAK	A8J1M5	Flagellar outer dynein arm heavy chain beta	2	511.736	-1.2332	8.8394e-05	131.82	yes
VKPGSDVSALWCQTGR	A8JBJ1	Hydroxyproline-rich cell wall protein (Fragment)	3	587.63	-0.87798	0.00049863	75.548	yes
NAAVTASAK	A8J9H7	Mastigoneme-like flagellar protein	2	416.73	-1.3712	0.00017428	129.89	yes
GGENALQVLPPLSDIPPEAR	A8JA42	Intraflagellar transport protein 56	2	1037.05	-0.72418	3.055e-14	119.27	yes
QLASNIAALVDDLNVHVK	Q6RCE1	Intraflagellar transport protein 74	3	640.69	-0.96111	1.8231e-28	164.02	yes
DAVVDTAVAVGTGAK	A8IUQ2	Flagellar associated protein	2	687.367	-0.93626	9.2631e-39	193.47	yes
TLAGTNPTFSR	Q5DM57	Intraflagellar transport protein 172	2	582.804	-1.1962	1.7111e-05	122.55	yes
DHYLTQGK	A8HQF3	ODA5-associated flagellar adenylate kinase	2	481.241	-3.1409	0.0025094	126.07	no
LQDLAAALEGK	A8IFZ1	Flagellar associated protein (Fragment)	2	564.817	-0.88155	0.00045717	95.264	yes
KEAAEGESFGSDLK	A8J194	Flagellar associated protein	3	489.904	-1.0183	0.0011684	57.525	yes
GTNLLSTLQDPVK	A8J063	Dynein heavy chain 2	3	462.593	0.032736	0.00016633	82.651	yes
SAVQMYR	Q5DM57	Intraflagellar transport protein 172	2	427.713	-0.34497	0.044302	77.058	yes
GKSEPLFLLYR	A8J594	Flagellar outer dynein arm 16 kDa light chain LC3	3	441.587	0.55299	0.00053976	88.021	yes
TTTATSER	Q3HTK4	Cell wall protein pherophorin-C3	2	433.714	-0.69199	0.0027172	124.74	yes
GNGPYTISK	A8J194	Flagellar associated protein	2	468.743	-1.1265	0.00071861	117.52	yes
AILMDLEPGTMDSVR	A8IXZ0	Tubulin beta chain	2	824.408	-0.77183	2.9546e-25	176.4	yes
IHFMLSSYAPIISAEK	Q540H1	Tubulin alpha chain	3	602.987	-1.0203	1.0487e-09	126.71	yes
YEDDKATTQVALMK	Q27YU0	Flagellar radial spoke protein 1	3	543.599	-2.2691	0.032713	41.621	yes
LAEHFEAFK	A8I5C3	Dynein heavy chain 6	3	364.522	0.77093	0.00037641	95.502	yes
EHMGGGGGKDNDDWGNEQLGDDLLPM	A8JCJ2	Intraflagellar transport particle protein 88	3	919.722	-0.86169	9.7207e-07	61.039	yes
GAGSGSGLSR	A8JFP1	Flagellar outer dynein arm heavy chain gamma	2	424.715	-0.60226	0.022319	61.161	yes
MQGIIGSNLPSQK	Q6RCE1	Intraflagellar transport protein 74	2	686.866	-0.76808	7.6088e-05	112.62	yes
SGTQVTEGSGK	A8IJV9	Calcium-transporting ATPase	2	525.757	-2.3076	0.0027542	77.894	yes
LILVGAENK	A8JJ39	Dynein heavy chain 9	2	478.792	-0.54998	0.00053727	121.73	yes
YDNPVLVSTSK	Q39604	28 kDa inner dynein arm light chain, axonemal	2	611.819	-1.7579	0.00040809	96.464	yes
TIIEWDLLR	A8IYL6	Predicted protein (Fragment)	2	579.83	-0.34125	0.00071213	117.7	yes
VNMGNIHFEQK	A8JCJ2	Intraflagellar transport particle protein 88	3	439.552	0.21277	0.0012635	69.276	yes
AMPFFDLASK	A8JCJ2	Intraflagellar transport particle protein 88	2	571.781	-0.34153	0.021866	55.314	yes
YSIDPTTYHFVTHLAMGPESCK	A8J9H7	Mastigoneme-like flagellar protein	4	643.298	-1.1356	8.0524e-24	139.11	yes
GDLTMTEPMER	A8J1M5	Flagellar outer dynein arm heavy chain beta	2	640.286	-1.5083	7.2793e-06	128.85	yes
GAVAEPLYR	A8JAI0	Flagellar associated protein	2	488.267	-0.97812	0.0081508	78.516	yes
KLSDDEIAK	A8J244	Isocitrate lyase	2	509.774	-2.1322	0.012189	77.062	yes
MAAQELLPLLPK	A8IJV9	Calcium-transporting ATPase	3	447.26	0.32213	0.002417	57.175	yes
KADADGSGQLNR	A8ITY9	Radial spoke protein 7 (Fragment)	3	411.206	-1.2935	0.015868	43.316	yes
IYQVVAPK	A8J1M5	Flagellar outer dynein arm heavy chain beta	3	306.52	0.37129	0.010098	63.565	yes
WLLDSESAIR	A8JDH8	Dynein heavy chain 9 (Fragment)	2	595.314	-0.29685	5.4656e-09	152.54	yes
MDQMQHSEGR	A8J244	Isocitrate lyase	2	617.751	-1.4116	0.045095	45.939	yes
WALMIDPQLQGIK	A8J1M5	Flagellar outer dynein arm heavy chain beta	3	504.946	0.029134	0.00011506	93.623	yes
MGCEVYHALK	A8JH98	Enolase	2	612.281	-2.3456	0.0004782	94.692	yes
VQELPQPGSETK	A8IFZ1	Flagellar associated protein (Fragment)	2	656.841	-2.2006	2.3147e-16	172.57	yes
QLFHPEQLISGKEDAANNFAR	Q540H1	Tubulin alpha chain	4	597.054	-0.41135	8.8304e-07	83.395	yes
PIVTGPDTNFFMAGK	A8J9H7	Mastigoneme-like flagellar protein	4	399.454	0.55545	0.00012249	73.927	yes
AAPELSEDK	A8J1M5	Flagellar outer dynein arm heavy chain beta	2	480.238	-1.811	0.0026841	93.096	yes
AFFQVDK	A8IV22	Dynein heavy chain 7 (Fragment)	2	427.724	-0.33496	0.01524	94.114	yes
DALQAMANFWR	A8J4C9	Flagellar associated protein	2	661.819	-0.51307	5.097e-07	138.63	yes
EMVILGTMYAGEMK	A8J0N7_CHLRE Phosphoenolpyruvate carboxykinase, splice variant OS=Chlamydomonas reinhardtii GN=PCK1b	---	2	786.877	-1.103	1.6381e-11	143.93	yes
SGSEVGLK	A8HQF3	ODA5-associated flagellar adenylate kinase	2	388.711	-0.56697	0.042327	69.598	yes
YESADDKQTGR	A8JHA7	Predicted protein	3	423.862	-1.0318	0.00032265	93.623	yes
GGSCAFYESEQLR	Q9ATK5	Flagellar central pair-associated protein	2	752.33	-1.8695	7.9346e-07	122.97	yes
LGNSTGVVGATSAK	A8J4C9	Flagellar associated protein	2	631.341	-1.0735	1.1317e-05	115.73	yes
EAESCDCLQGFQVCHSLGGGTGSGMGTLLISK	A8IXZ0	Tubulin beta chain	4	843.88	-1.3609	1.2534e-07	51.557	yes
QHGDVVAVTGDGTNDAPALK	A8IJV9	Calcium-transporting ATPase	3	655.661	-1.7295	1.7602e-10	105.96	yes
QHMEMENK	A2T2X4	Intraflagellar transport protein 46	3	354.816	-0.64203	0.0061799	68.016	yes
TQQMALVVTNAANDFPALR	A8J9H7	Mastigoneme-like flagellar protein	2	1038.53	-1.0362	0.0013883	47.016	yes
INMGAGNK	A8J1D8	Vegetative cell wall protein gp1	2	402.705	-0.68402	0.0047019	102.51	yes
LLTDLRR	A8ITB4	WD-repeat protein of flagellum central pair	3	296.187	-0.2998	0.0017372	124.12	yes
MMLTFSVVPSPK	A8IXZ0	Tubulin beta chain	2	684.849	-1.619	0.00042854	82.705	yes
ALGLNFGGDSLEAIEHDLK	Q27YU0	Flagellar radial spoke protein 1	3	667.009	-0.88934	6.2419e-20	142.26	yes
KLGHDYVQLR	A8J0V2	Flagellar associated protein, calcium-transporting ATPase (Fragment)	2	614.843	-2.7117	0.028469	62.466	yes
KPATLEEAIEHLVATR	Q45QX5	Central apparatus associated protein C1a-32	4	445.251	-0.061712	2.6786e-05	85.563	yes
CDQDKPDQFEK	B8LIX8	Intraflagellar transport protein 25	3	470.538	-2.0405	0.0020265	74.987	yes
DVNASVATIK	Q540H1	Tubulin alpha chain	3	339.857	-0.24479	0.00018552	92.866	yes
LVSLYDLDAYNK	A8J336	Flagellar outer dynein arm heavy chain alpha	3	471.914	0.58764	0.00033133	74.611	yes
AALVVSMAAEPTPK	A8J194	Flagellar associated protein	2	700.876	-2.0712	3.8199e-05	102.9	yes
MMLTFSVVPSPK	A8IXZ0	Tubulin beta chain	2	676.851	-0.54635	8.0186e-05	105.65	yes
QIDNFYAVSAASWKPDGSK	Q5DM57	Intraflagellar transport protein 172	3	695.341	-1.3958	9.7316e-10	108.71	yes
AVLQTFER	A8J0A5	Central pair associated protein (Fragment)	2	482.267	-0.59274	0.0046659	102.62	yes
VKGEQELMIQK	Q8LLV9	Intraflagellar transport particle protein 20	3	434.908	-1.4691	0.00068216	86.772	yes
LAIPADGEQVAVGCK	A8J6J2	Predicted protein (Fragment)	2	764.395	-1.1193	2.529e-08	136.81	yes
ELVEEAHPYCTTIVHDADLVPR	A8J194	Flagellar associated protein	3	855.42	-1.5831	1.7814e-38	168.64	yes
AILMDLEPGTMDSVR	A8IXZ0	Tubulin beta chain	2	840.403	-0.8455	0.00016706	75.02	yes
TDALGAYLLTSDADEYDKPFMTGER	A8J244	Isocitrate lyase	3	927.097	-0.39805	1.3472e-10	81.553	yes
GTLGPEEYSMLK	A8JFU2	Cilia- and flagella-associated protein 65 (Fragment)	2	662.826	-1.115	1.1962e-07	132.79	yes
AGSATGPAYVPR	Q84X82	Flagella membrane glycoprotein	2	573.799	-0.79381	2.8608e-06	120.55	yes
AAEPAPVKK	Q27YU0	Flagellar radial spoke protein 1	3	304.183	-0.53039	0.00059756	89.08	yes
LAQGFSYTPASCGSSR	A8INZ2	Cell wall protein pherophorin-C9 (Fragment)	2	844.888	-1.8408	2.9948e-05	97.502	yes
HKDYDVHTVK	A8J336	Flagellar outer dynein arm heavy chain alpha	3	414.547	-0.34819	0.035217	53.237	yes
GLEDWVDTQAHGMELAR	A8J336	Flagellar outer dynein arm heavy chain alpha	2	964.452	-0.93565	2.3758e-15	145.48	yes
GIAQTLIAAGAK	A8J793	Flagella associated protein	3	371.892	1.2397	3.0893e-05	103.91	yes
ALTVPELTQQMWDAK	A8IXZ0	Tubulin beta chain	3	577.631	-1.5224	1.7734e-05	95.264	yes
QIPTEEGR	A8IXE2	Intraflagellar transport particle protein 80	2	465.238	-0.75266	0.041595	69.812	yes
IDSWSNNIVEGCLK	Q2VIY5	Dynein light chain 9	2	817.896	-0.60316	2.0221e-05	113.65	yes
GMDMTPGGKDESK	A8J1M5	Flagellar outer dynein arm heavy chain beta	3	451.532	-0.73781	0.001804	69.352	yes
LDSFLER	A8J1M5	Flagellar outer dynein arm heavy chain beta	2	440.232	0.17331	0.027384	84.743	yes
AEFYADDAK	A8JJQ2	Cell wall protein pherophorin-C1	2	515.23	-1.6948	0.0028992	91.549	yes
AMPATELIPLLPR	A8J0V2	Flagellar associated protein, calcium-transporting ATPase (Fragment)	2	719.41	-0.67489	0.0030001	60.161	no
AMPATELIPLLPR	A8J0V2	Flagellar associated protein, calcium-transporting ATPase (Fragment)	3	474.611	0.69359	2.0421e-15	158.05	no
TDIMEEGAK	A8J336	Flagellar outer dynein arm heavy chain alpha	2	505.229	-2.2406	0.015774	61.56	yes
HIADLAGNSK	A8JH98	Enolase	2	513.272	-2.2297	0.0039263	80.014	yes
KNCNLPGVK	PYK3b	---	3	343.855	0.32502	0.010453	56.432	yes
RFEAFKK	A8J6K2	Predicted protein (Fragment)	4	232.137	0.26621	0.0035124	89.142	yes
SQNESLPQWGFGTEGR	A8HXB8	Flagellar associated protein	2	896.916	-0.77579	1.1969e-09	131.84	yes
QWYDQEAPEMAK	A8JFP1	Flagellar outer dynein arm heavy chain gamma	2	748.33	-1.8876	3.5884e-08	140.82	yes
TDALGAYLLTSDADEYDKPFMTGER	A8J244	Isocitrate lyase	3	932.429	-0.99054	1.5759e-10	76.21	yes
VAITDPYYKK	A8JAQ5	Flagellar associated protein	3	399.889	0.34758	0.060945	32.218	yes
LLPDTASLADK	Q946G4	Intraflagellar transport protein IFT52	3	381.88	0.071159	0.00040246	79.201	yes
AILLTDEALPFDTLR	A8IL98	Predicted protein	2	844.467	-0.80039	2.2796e-17	150.05	yes
GSTTTYTGCANPTNDPK	A8J049	Hydroxyproline-rich glycoprotein, cell wall protein	2	892.891	-2.1366	7.5188e-06	98.281	yes
SAQQLAK	A8J4C9	Flagellar associated protein	2	373.214	-2.2312	0.034972	81.296	yes
MVNYEEFVR	A8IDN4	Flagellar associated protein, calmodulin-like protein (Fragment)	2	593.782	-0.39868	0.00054304	121.6	yes
VQELEQQYK	A8J336	Flagellar outer dynein arm heavy chain alpha	3	388.868	0.27526	0.00099431	82.645	yes
QHMEMENK	A2T2X4	Intraflagellar transport protein 46	3	354.816	-1.0972	0.0024879	80.438	yes
MTAEVATINTGK	A8ITB4	WD-repeat protein of flagellum central pair	2	618.319	-2.6622	0.00012575	109	yes
ANVYSPVVSTFTLR	A8J336	Flagellar outer dynein arm heavy chain alpha	2	777.42	-0.89706	6.8393e-15	153.2	yes
GTHLLFR	Q5DM57	Intraflagellar transport protein 172	3	281.833	0.44508	0.001609	122.98	yes
VLYPASVGVYK	A8IAA8	Flagellar associated protein	3	399.229	0.61662	0.00051573	75.387	yes
VLADYGVLSK	Q27YU0	Flagellar radial spoke protein 1	3	355.538	1.1785	0.00025767	88.392	yes
ATEDKNAAIAQADR	A8J1M5	Flagellar outer dynein arm heavy chain beta	3	491.915	-1.1287	1.5502e-07	122.75	yes
NMGGQQSTNAR	A8JG12	Predicted protein (Fragment)	2	590.262	-2.1793	0.012768	57.225	yes
QDAPASRPQPK	A8J793	Flagella associated protein	3	398.879	-0.15903	0.00050359	88.338	yes
ARPDAMDGAAAAR	A8JAI0	Flagellar associated protein	2	644.807	-2.0695	0.029799	44.045	yes
ISNEPPSDMK	A8J336	Flagellar outer dynein arm heavy chain alpha	2	559.263	-1.7484	0.0064954	73.435	yes
YDFAALYEK	A8J914	UDP-glucose 6-dehydrogenase	2	560.271	-0.88632	0.00091476	112.13	yes
VSCTFPTLYAAAGPFSPK	A8J9H7	Mastigoneme-like flagellar protein	4	479.242	0.10811	0.00038679	55.437	yes
LDHKFDLMYAK	Q540H1	Tubulin alpha chain	4	349.929	0.2234	0.025887	46.352	yes
TAETQLAEANAK	A8IV22	Dynein heavy chain 7 (Fragment)	2	623.817	-2.8661	0.000161	106.32	yes
QAQYNSMDKR	Q6RCE1	Intraflagellar transport protein 74	3	419.528	-1.1627	0.013961	46.406	yes
FEEQIVK	A8J1M5	Flagellar outer dynein arm heavy chain beta	3	298.164	0.99339	0.024625	57.281	yes
AILMDLEPGTMDSVR	A8IXZ0	Tubulin beta chain	2	824.408	-1.076	6.627e-12	137.21	yes
LYDSAVAPGVLLASK	A8J9H7	Mastigoneme-like flagellar protein	2	752.424	-1.1783	0.019341	44.925	yes
NADMSEEMQADAVDCATQALEK	A8JH45	Outer dynein arm light chain 8	3	820.338	-1.2712	6.7918e-18	126.26	yes
LQGEAANVDAQLADLDGQIK	A8JBY2	Flagellar associated protein	3	690.355	-0.39615	1.5209e-15	128.72	yes
WVVPQAQLLEK	Q68RJ5	Intraflagellar transport protein 81	3	437.587	0.22643	4.6905e-05	99.283	yes
KGATICTMGNELVLYGGDK	A8J336	Flagellar outer dynein arm heavy chain alpha	3	681.668	-1.5359	1.4886e-05	62.002	yes
YTYLLDK	A8JDH8	Dynein heavy chain 9 (Fragment)	2	458.245	-0.074966	0.012268	116.73	no
ISGGGDGALAASGFADATVK	A8JAQ5	Flagellar associated protein	2	882.942	-1.1441	5.5873e-19	133.21	yes
NADMSEEMQADAVDCATQALEK	A8JH45	Outer dynein arm light chain 8	3	815.007	-1.0967	1.4002e-17	121.35	yes
AGDVMNIK	Q84X82	Flagella membrane glycoprotein	2	424.221	0.17447	0.01091	87.476	yes
SSPEDKLTLVSMLK	A8IJV9	Calcium-transporting ATPase	3	516.616	-0.68953	6.908e-20	166.9	yes
MDQMQHSEGR	A8J244	Isocitrate lyase	3	417.501	-0.59262	0.0068262	52.167	yes
AALVVSMAAEPTPK	A8J194	Flagellar associated protein	3	462.255	-0.096453	7.7028e-06	107.17	yes
STLNNDQVQASTLELVR	A8J0N6	Flagellar associated protein	2	944.492	-0.8018	4.9172e-46	204.23	yes
DVNASVATIK	Q540H1	Tubulin alpha chain	2	509.282	-1.4513	7.3054e-09	149.23	yes
AGADREPVK	A8J793	Flagella associated protein	3	314.838	-0.10104	0.018689	63.216	yes
DLLDEKMDK	A8J194	Flagellar associated protein	2	561.771	-0.9215	0.041992	53.751	yes
MKDLDGTDNK	A8JH98	Enolase	2	576.764	-3.3304	0.0064137	69.721	yes
LTGATSGAPPMLWDTR	A8J1H4	Predicted protein	2	837.419	-0.38428	8.5388e-13	142.4	yes
EIVHIQGGQCGNQIGAK	A8IXZ0	Tubulin beta chain	3	603.641	-1.7951	7.7156e-22	161.08	yes
TDALGAYLLTSDADEYDKPFMTGER	A8J244	Isocitrate lyase	3	932.429	-1.3828	9.4788e-07	62.781	yes
LDNSTTVPDVYLR	A8ITB4	WD-repeat protein of flagellum central pair	2	746.886	-0.73325	0.00053034	97.203	yes
TALTMTNVGAAAPNAIASLSNQYTSGGTK	A8J9H7	Mastigoneme-like flagellar protein	4	703.355	-0.53082	5.0225e-13	78.978	yes
PVDYPTLK	A8J336	Flagellar outer dynein arm heavy chain alpha	2	466.758	-0.3496	0.014291	84.615	yes
MDQMQHSEGR	A8J244	Isocitrate lyase	2	609.753	-2.0141	0.00015884	126.12	yes
ELFCPMPVILVR	A8J1M5	Flagellar outer dynein arm heavy chain beta	2	737.401	-0.73934	1.9038e-05	117.09	yes
QIPMTQGIRPLDLLTDDATK	A8J1M5	Flagellar outer dynein arm heavy chain beta	3	742.731	-0.43775	4.0095e-05	74.029	yes
MAAQELLPLLPK	A8IJV9	Calcium-transporting ATPase	2	670.386	-1.112	0.0021793	70.089	yes
LAEAFGLPENVIEK	A8JFP1	Flagellar outer dynein arm heavy chain gamma	3	510.612	0.23194	7.2272e-05	88.092	yes
VALEGLSVVK	A8HQF3	ODA5-associated flagellar adenylate kinase	3	338.878	0.9585	0.0012117	72.607	yes
GEASDETTVAGGK	A8HSW0	Flagellar associated protein	2	611.283	-2.124	1.0875e-06	119.25	yes
WTEQDLASK	A8JAI0	Flagellar associated protein	2	539.264	-0.92645	0.0027161	92.866	yes
LSVDYGK	Q540H1	Tubulin alpha chain	3	261.141	-0.23589	0.010327	71.715	yes
SEPLFLLYR	A8J594	Flagellar outer dynein arm 16 kDa light chain LC3	2	569.319	-0.18926	0.00040329	124.74	yes
KPEVIDDFLR	A8ITB4	WD-repeat protein of flagellum central pair	3	411.228	-0.30195	0.00084677	77.597	yes
LDDLLALELHK	A8J336	Flagellar outer dynein arm heavy chain alpha	3	427.247	0.36274	5.7058e-05	97.734	yes
VAALEAAVAALR	A8J1T3	Flagellar associated protein	2	577.848	-0.41724	3.8914e-08	140.24	yes
MKDVVNTVSER	Q5DM57	Intraflagellar transport protein 172	3	426.555	-0.41052	0.019702	56.139	yes
ATLAAVLAEEK	A8J8X1	Predicted protein	2	558.319	0.070918	8.4423e-05	108.72	yes
WQALDLMYVNDDK	A8IKF8	Predicted protein (Fragment)	3	537.589	-0.66085	7.0355e-05	98.942	yes
GLSSAPSAGMAGR	A8JFU2	Cilia- and flagella-associated protein 65 (Fragment)	2	589.285	-1.5685	0.0038057	58.829	yes
AQDGYGPPPGEASK	A8J0P3	Predicted protein	2	687.32	-2.3256	0.00049321	83.54	yes
EIVDLALDR	Q540H1	Tubulin alpha chain	2	522.29	0.061616	0.00044561	123.79	yes
NADMSEEMQADAVDCATQALEK	A8JH45	Outer dynein arm light chain 8	3	809.675	-0.47229	1.7374e-17	121.33	yes
TDALGAYLLTSDADEYDKPFMTGER	A8J244	Isocitrate lyase	4	695.575	-0.97189	4.8432e-17	112.48	yes
APMPGEWGK	A8J336	Flagellar outer dynein arm heavy chain alpha	2	486.734	-1.0658	0.0078531	79.148	yes
AFGMDFPEPFK	A8JFU2	Cilia- and flagella-associated protein 65 (Fragment)	3	429.202	0.082143	0.00053195	74.841	yes
QCPANTYLPLR	A8J9H7	Mastigoneme-like flagellar protein	2	666.84	-0.094547	0.00010002	106.26	yes
TECALLMMIK	A8IJV9	Calcium-transporting ATPase	3	403.873	1.2732	0.0020276	68.657	yes
EAPLAVAEEAK	A8JDH8	Dynein heavy chain 9 (Fragment)	2	564.301	-0.77392	7.5165e-08	146.36	yes
KAEEEAEAAK	A8J793	Flagella associated protein	3	359.18	-1.77	0.00020232	93.623	yes
KKEEEEAAER	A8J793	Flagella associated protein	3	406.87	-1.4051	0.00013691	101.53	yes
TDALGAYLLTSDADEYDKPFMTGER	A8J244	Isocitrate lyase	3	932.429	-0.61959	0.00011926	48.286	yes
APAGASIIGAGPPGTAMR	Q6RCE1	Intraflagellar transport protein 74	2	797.922	-1.6331	1.0679e-11	129.88	yes
EVCDELK	A8IJV9	Calcium-transporting ATPase	2	446.708	-1.7852	0.048364	75.213	yes
VLSACETMGGATAICSDK	A8J0V2	Flagellar associated protein, calcium-transporting ATPase (Fragment)	3	629.615	-1.844	7.2073e-16	133.96	no
GLDLAPGGR	A8J336	Flagellar outer dynein arm heavy chain alpha	2	428.238	0.20372	0.03805	59.35	yes
QHMEMENK	A2T2X4	Intraflagellar transport protein 46	3	360.148	-0.79311	0.021943	44.377	yes
TQALAVDVLDAGALR	A8I9N1	Predicted protein (Fragment)	3	504.951	0.33255	6.0746e-06	101.42	yes
GLAQTGAWGCFDEFNR	A8J1M5	Flagellar outer dynein arm heavy chain beta	2	914.907	-0.96376	0.0010716	65.231	yes
WSPATVSGSTPPDR	A8J336	Flagellar outer dynein arm heavy chain alpha	2	729.355	-2.057	0.00046847	86.214	yes
INVYFNEATGGR	A8IXZ0	Tubulin beta chain	2	670.833	-0.75331	0.0019581	76.073	yes
MSATFIGNSTAIQEMFK	A8IXZ0	Tubulin beta chain	3	631.302	-1.0694	5.6163e-05	80.387	yes
WNCAMNNK	A8J0V2	Flagellar associated protein, calcium-transporting ATPase (Fragment)	2	519.218	-2.3679	0.0082615	91.853	no
KTMLPGR	A8J336	Flagellar outer dynein arm heavy chain alpha	3	273.49	-0.55375	0.050176	40.686	yes
AVCMISNSTAIGEIFSR	Q540H1	Tubulin alpha chain	2	936.453	-0.81032	3.7772e-08	104.78	yes
WNCAMNNK	A8J0V2	Flagellar associated protein, calcium-transporting ATPase (Fragment)	2	519.218	-0.42468	0.0037964	116.73	no
MEIAQVTSNMK	Q6RCE1	Intraflagellar transport protein 74	2	626.307	-1.1916	6.3618e-07	136.38	yes
DSGLLLLAEAVK	A8J2K0	Predicted protein	3	410.243	0.62344	0.00052251	72.29	yes
CPAGTATMDGFR	A8IMD2	Predicted protein (Fragment)	2	642.279	-1.5551	0.00037113	100.38	yes
TGSSQCTPCAAGFYANAPDSATSCR	A8J9H7	Mastigoneme-like flagellar protein	3	879.697	-1.5944	5.003e-14	95.834	yes
EIVHIQGGQCGNQIGAK	A8IXZ0	Tubulin beta chain	5	362.587	-0.14042	6.6299e-05	75.018	yes
TSAAGSAYGGSTR	A8IZM4	Flagellar associated protein	2	593.278	-1.1762	4.8522e-05	114.7	yes
TNTINQFISK	A8JFP1	Flagellar outer dynein arm heavy chain gamma	2	583.314	-0.59722	0.00057461	100.22	yes
EMQDELEYK	Q6RCE1	Intraflagellar transport protein 74	2	592.761	-2.098	8.8064e-05	131.83	yes
LEAVMNWPYLK	A8J793	Flagella associated protein	2	690.355	-0.9338	0.0035317	69.721	yes
ELAILEAR	Q6J4H1	Central pair complex 1	2	457.769	0.048734	0.033298	72.23	yes
WTGSPSDGNYVPQLGR	A8IAA9	Predicted protein	2	867.416	-1.2035	3.1156e-06	104.16	yes
AELLHQR	A8ITV9	Cilia- and flagella-associated protein 70	3	289.5	0.49061	0.002428	94.262	yes
DLDGTDNK	A8JH98	Enolase	2	439.199	-2.2463	0.0076791	93.598	yes
ANFDNAGHGGSGGR	A8J4C9	Flagellar associated protein	2	658.79	-2.3911	0.056658	42.958	yes
LISYEDKNWVDK	A8JFP1	Flagellar outer dynein arm heavy chain gamma	3	503.924	-0.76477	2.2082e-08	140.82	yes
EKPEEPLSFMAK	A8JH98	Enolase	4	352.181	-0.034184	0.00018059	89.301	yes
TLENIFTAADAPMFVK	A8JG12	Predicted protein (Fragment)	3	595.303	-1.1039	6.5651e-06	92.773	yes
AELPESLK	A8J336	Flagellar outer dynein arm heavy chain alpha	2	443.748	-0.76903	0.0081954	92.051	no
KAAEEAEAAR	Q45QX5	Central apparatus associated protein C1a-32	2	523.267	-2.2844	0.0018438	90.614	yes
LSVDYGK	Q540H1	Tubulin alpha chain	2	391.208	1.0176	0.017777	89.752	yes
KCPGGTATMDGYR	A8J9H7	Mastigoneme-like flagellar protein	3	471.88	-1.2522	3.2744e-05	104.95	yes
RAEAAEYMTK	A8JCJ2	Intraflagellar transport particle protein 88	3	390.525	-0.054304	0.0004176	86.014	yes
AGSATGPAYVPR	Q84X82	Flagella membrane glycoprotein	2	573.799	-1.8059	5.0287e-05	114.72	yes
KMQLENTQTTQER	Q6RCE1	Intraflagellar transport protein 74	3	541.598	-2.1455	0.0043815	49.436	yes
AALVVSMAAEPTPK	A8J194	Flagellar associated protein	4	350.942	0.29337	0.0003938	69.229	yes
EQMLELYNEFCK	A8JH98	Enolase	2	802.36	-0.97651	5.0062e-16	167.32	yes
SAAPTGFTSK	A8JEB9_CHLRE Flagellar associated protein OS=Chlamydomonas reinhardtii GN=FAP274a	---	3	322.835	0.13831	0.00023246	89.171	yes
ALTVPELTQQMWDAK	A8IXZ0	Tubulin beta chain	3	582.963	-0.42842	3.2254e-06	102.52	yes
AYLEATK	Q27YU0	Flagellar radial spoke protein 1	2	398.216	-1.2346	0.014417	95.531	yes
YHLHEVDEAYNK	Q9LD42	Fe-assimilating protein 1	4	380.181	0.0019813	0.00015374	93.096	yes
LHGETVER	A8J063	Dynein heavy chain 2	2	470.746	-1.8602	0.0052621	100.84	yes
AFVIEAGPK	A8IJV9	Calcium-transporting ATPase	3	311.18	0.84562	0.002458	71.379	yes
ELGEQMAAIFR	A8IT59	Predicted protein	2	632.821	-0.84114	0.00030834	98.902	yes
LVIDGSVPEDPAAK	A8IDD2	Flagellar associated protein (Fragment)	3	470.921	-0.45752	7.7797e-05	84.365	no
PVEAEASSSPSR	A8IE76	Flagellar associated protein	2	608.794	-2.0899	2.6459e-07	132.14	yes
QGDTAGVQK	A8JC79	Flagella associated protein	2	452.23	-0.085468	0.004068	87.184	yes
SYAQDDSGLLTPDQLR	A8HNF2	Flagellar associated protein	2	889.931	-0.65549	8.4094e-07	114.52	yes
VEDVAYFR	A8J194	Flagellar associated protein	2	499.751	0.069891	0.041595	69.812	yes
TVLFFDCPEEEMEKR	A8HQF3	ODA5-associated flagellar adenylate kinase	3	649.294	-0.48324	2.3617e-05	91.307	no
GMDMTPGGKDESKVPLAER	A8J1M5	Flagellar outer dynein arm heavy chain beta	4	505.247	-1.4632	0.00028259	53.504	yes
KGSPCCDAK	A8IR38	Predicted protein	3	341.485	-1.2586	0.0050524	64.82	yes
MMLTFSVVPSPK	A8IXZ0	Tubulin beta chain	2	684.849	-0.96183	0.0021686	65.593	yes
IQLFVQEVR	A8J049	Hydroxyproline-rich glycoprotein, cell wall protein	2	566.33	-0.0028633	0.00054304	121.6	yes
GAPSAPHWGCLLDTK	PYK3b	---	3	537.265	0.32155	0.00018932	66.246	yes
AMPFFDLASK	A8JCJ2	Intraflagellar transport particle protein 88	2	571.781	-0.48441	0.044072	46.352	yes
VWDVATGVLIAK	A8J6J2	Predicted protein (Fragment)	2	636.372	-1.6379	2.1764e-11	156.14	yes
MLMSIVDMVK	A8J194	Flagellar associated protein	3	405.532	0.76058	0.00098369	70.552	yes
ELVEEAHPYCTTIVHDADLVPR	A8J194	Flagellar associated protein	4	641.817	-1.1188	7.3851e-18	129.02	yes
IAASALSDISK	A8J0A5	Central pair associated protein (Fragment)	2	538.303	-1.1971	5.5027e-10	148.18	yes
AGSATGPAYVPR	Q84X82	Flagella membrane glycoprotein	2	573.799	-1.1101	0.0015345	81.709	yes
KDTYVPFR	A8I9T2	Kinesin-like protein	3	342.519	-0.76261	0.0098859	66.299	yes
LGDKECEYNK	A8J336	Flagellar outer dynein arm heavy chain alpha	3	419.192	-1.4563	0.00113	87.568	yes
HMHTGNLGR	Q6J4H1	Central pair complex 1	3	346.835	-0.088059	0.0017827	72.23	yes
DHSCGGYVK	A8J194	Flagellar associated protein	3	341.484	-0.25577	0.00029542	99.136	yes
NAELAVYR	A8IXE2	Intraflagellar transport particle protein 80	2	468.251	0.091756	0.026633	74.173	yes
AHQAIKDGDVDMLDR	Q6S7R9	Carbonic anhydrase	3	567.274	-1.3498	0.00039684	69.331	yes
LEQVKPAYK	A8J1M5	Flagellar outer dynein arm heavy chain beta	2	538.311	-2.5159	0.043491	79.148	yes
EPSSPAMGGK	A8HQF3	ODA5-associated flagellar adenylate kinase	2	480.726	-2.0836	0.0013812	90.05	yes
MKDLDGTDNK	A8JH98	Enolase	3	379.513	-1.668	0.00099891	88.338	yes
ALLAAGADKEAADADR	A8J793	Flagella associated protein	3	519.934	-1.3604	0.00071755	60.657	yes
GYSCPICSCK	A8J9K5	Predicted protein	2	616.249	-1.7843	0.003649	81.017	yes
LQAGMQSANDQATR	A8JAF2	Cilia- and flagella-associated protein 43	2	753.852	-1.7042	0.00024082	81.703	yes
AAVPDCESQAACVAIAHK	A8J1H4	Predicted protein	3	633.301	-1.568	4.8085e-12	124.25	yes
TTLGTDPER	A8IZV9	Flagellar associated protein (Fragment)	2	495.249	-0.71059	0.00097283	110.53	no
EVLISDGILNR	Q946G4	Intraflagellar transport protein IFT52	2	614.848	-0.45934	4.2753e-05	115.29	yes
AIGQEMLDSVNK	A8JG06	Programmed cell death protein 6-interacting protein	3	435.555	0.3448	0.051495	30.563	yes
AGAGGGGTLR	A8IYT9	Predicted protein	2	408.72	-0.67974	0.0053302	74.941	yes
ADPDAPLKEPGAYPGPLTELNFWSER	A8J1M5	Flagellar outer dynein arm heavy chain beta	4	718.355	-1.0208	6.1479e-12	87.052	yes
MVGEPDIAGTK	A8J1D8	Vegetative cell wall protein gp1	3	373.19	0.13167	0.0019239	64.73	yes
LINGLSGENTR	A8J1M5	Flagellar outer dynein arm heavy chain beta	2	587.315	-1.6934	0.0010263	87.216	yes
ASGPGALK	A8JG12	Predicted protein (Fragment)	2	350.703	-0.50574	0.021497	78.516	yes
FGEGGSLTAPDALPSAGSR	A8HNF2	Flagellar associated protein	2	895.439	-1.3799	4.8438e-14	121.26	yes
FEEQIVK	A8J1M5	Flagellar outer dynein arm heavy chain beta	2	446.742	-0.83941	0.014294	95.741	yes
MVKPAFIFDGR	A8J914	UDP-glucose 6-dehydrogenase	3	427.566	0.59317	0.0014353	80.17	no
AYHEQLSVAEITNAAFEPASMMVK	Q540H1	Tubulin alpha chain	3	885.093	-0.64428	5.113e-25	133.68	yes
GLGGAQGLAK	A8IJV9	Calcium-transporting ATPase	3	291.171	0.35201	0.00077691	76.679	yes
EKPEEPLSFMAK	A8JH98	Enolase	2	703.355	-1.7046	2.1237e-08	146.96	yes
AYHEQLSVAEITNAAFEPASMMVK	Q540H1	Tubulin alpha chain	3	890.424	-0.65472	2.6338e-14	112.88	yes
VQIHMNK	A8J336	Flagellar outer dynein arm heavy chain alpha	3	295.825	0.14773	0.029215	49.59	yes
VHVFDLAQNK	A8IVI0	Flagellar outer dynein arm intermediate chain 1	2	585.817	-0.65351	4.5152e-27	196.27	yes
LMGEKMDEDIGESLEPLDGR	A8IDD2	Flagellar associated protein (Fragment)	3	756.012	-1.4452	7.0209e-06	67.312	yes
GSALTISEAK	A8JJY2	Predicted protein (Fragment)	3	326.182	0.79927	0.00045756	83.883	yes
GAEAVASGAVMTAIDTDAK	PYK3b	---	3	593.293	-0.52975	2.6232e-07	97.095	yes
LEAAAHK	A8J336	Flagellar outer dynein arm heavy chain alpha	2	370.208	-0.37307	0.01452	95.352	yes
IGDAEVQYDSR	A8J1M5	Flagellar outer dynein arm heavy chain beta	2	626.794	-1.2149	0.0020738	81.565	yes
SGSEVGQK	A8HQF3	ODA5-associated flagellar adenylate kinase	2	396.198	-1.0323	0.017041	82.287	no
LDILSDNIK	A8JBJ1	Hydroxyproline-rich cell wall protein (Fragment)	3	344.197	0.66117	2.496e-06	141.48	yes
ITIAADSK	Q2XQY7	Intraflagellar transport protein 57	2	409.735	-1.9989	0.004017	111.46	yes
GIAQTLIAAGAK	A8J793	Flagella associated protein	2	557.335	-1.0503	8.8603e-07	129.37	yes
YDNPVLVSTSK	Q39604	28 kDa inner dynein arm light chain, axonemal	2	611.819	-1.8563	9.9601e-05	106.32	yes
DSVAVGGATSSGPR	A8JG12	Predicted protein (Fragment)	2	630.813	-2.1939	2.5101e-07	122.78	yes
GALSNGGGSVPYAK	A8JAQ5	Flagellar associated protein	2	639.328	-1.8872	4.201e-05	108.58	yes
FNDILEQFAR	A8JHU7	Flagellar inner arm dynein 1 heavy chain alpha	2	626.82	-0.2972	0.00032105	113.61	yes
VPAGGSQANLPGK	A8IAA8	Flagellar associated protein	2	598.325	-2.2877	0.00015956	106.32	yes
TGEFVTIPWK	A8IVJ3	Phospholipid-transporting ATPase (Fragment)	3	393.213	1.2218	0.00065234	79.489	yes
LVDPDTGAEK	Q5DM57	Intraflagellar transport protein 172	2	522.764	-1.0719	0.00089124	96.229	yes
DMIASGGK	A8HQF3	ODA5-associated flagellar adenylate kinase	2	389.692	-0.16149	0.025746	74.92	no
DAGVYNSR	A8J063	Dynein heavy chain 2	2	441.209	-0.60636	0.046539	68.371	yes
SASYVNWHPDGSVPK	A8IJZ3	Flagellar outer dynein arm intermediate chain 2	3	548.599	-1.1733	0.00013902	70.47	yes
ALIEAGASCVHFEDQLASAK	A8J244	Isocitrate lyase	3	706.349	-1.3794	2.9909e-26	160.55	yes
IGETLEEVK	Q2XQY7	Intraflagellar transport protein 57	2	509.277	-0.20722	0.0012025	104.22	yes
EADVNEDKMVNYEEFVR	A8IDN4	Flagellar associated protein, calmodulin-like protein (Fragment)	3	701.649	-1.689	0.00031067	65.105	yes
NILCYSAPAAGAK	A8HQC6	Predicted protein	2	668.34	-2.4682	0.00053034	97.203	yes
GGELDPAVCVDSLR	A8JAQ5	Flagellar associated protein	2	744.362	-1.0453	3.2038e-07	119.96	yes
GSVEAPGSAGAK	A8IE04	Predicted protein	2	515.762	-1.9758	0.021851	56.205	yes
RKEEEQAR	A8JEE9	Predicted protein	4	262.14	-0.55001	0.033043	47.869	yes
AAADVAAVR	A8IFZ1	Flagellar associated protein (Fragment)	2	422.238	-0.41688	0.037035	59.597	yes
LAEAFGLPENVIEK	A8JFP1	Flagellar outer dynein arm heavy chain gamma	2	765.414	-1.2015	1.7454e-15	160.04	yes
ELFTEMPIVWLKPEQHR	A8J063	Dynein heavy chain 2	4	539.036	-0.32411	8.5538e-05	79.837	yes
APFIDFPVNTK	A8J0H9	Predicted protein	2	624.835	-0.65935	5.3271e-06	130.1	yes
HSATVVR	A8J0A5	Central pair associated protein (Fragment)	2	385.219	-0.43212	0.048415	75.189	yes
IICTAGPACWSEEGLGK	PYK3b	---	3	616.959	-0.61445	1.6687e-15	138.01	yes
KYDPCVVTGYPIQSYDR	Q5DM57	Intraflagellar transport protein 172	3	687.663	-1.5466	1.6174e-06	97.384	yes
ADLDELAELR	A8IFZ1	Flagellar associated protein (Fragment)	2	572.796	-0.31777	0.00090043	96.113	yes
QNVAAAGQATA	Q84X82	Flagella membrane glycoprotein	2	501.254	-0.38603	0.0033202	74.841	yes
EAPAEEVALEQAK	Q9ATK5	Flagellar central pair-associated protein	2	692.851	-0.81784	1.3654e-10	138.21	yes
LYSEEELPAEFK	A8IU92	Cilia- and flagella-associated protein 20	2	727.856	-1.4303	6.989e-12	160.38	yes
VQLPEDSKR	A8J1M5	Flagellar outer dynein arm heavy chain beta	3	357.865	0.13155	0.0014985	78.556	yes
HAQLVDWTAELSTPK	A8J1M5	Flagellar outer dynein arm heavy chain beta	3	565.962	-0.82226	1.2455e-06	109.1	yes
SVIDAGQVAR	A8J336	Flagellar outer dynein arm heavy chain alpha	2	508.28	-0.5409	0.00021468	123.51	yes
YMACCLMYR	Q540H1	Tubulin alpha chain	2	634.258	-1.1112	0.00051755	122.18	yes
LIYEINQK	A8IKF6	Predicted protein	3	340.862	0.49293	0.0010755	96.492	yes
TDVEPIQAAK	A8J336	Flagellar outer dynein arm heavy chain alpha	3	357.861	-1.4499	0.0035759	61.161	yes
FVESVPLNMEK	A8JFP1	Flagellar outer dynein arm heavy chain gamma	2	646.831	-0.87678	0.00087715	88.021	yes
FEEVLDELDK	Q6RCE1	Intraflagellar transport protein 74	3	412.871	0.085703	0.0030672	63.624	yes
DHYLAQGK	A8HQF3	ODA5-associated flagellar adenylate kinase	2	466.235	-2.601	0.0040898	109.71	no
LLIMLDGK	A8J1M5	Flagellar outer dynein arm heavy chain beta	2	459.77	-0.010318	0.034048	60.91	yes
AQEQLENMMYAR	Q9M6B0	Coiled-coil protein associated with protofilament ribbons	2	758.332	-1.8383	0.023673	43.613	yes
VQELEQQYK	A8J336	Flagellar outer dynein arm heavy chain alpha	2	582.798	-1.3548	1.4591e-05	141.88	yes
ALTVPELTQQMWDAK	A8IXZ0	Tubulin beta chain	3	577.631	-0.62166	1.7725e-06	105.19	yes
LPEPFNMVEVELR	A8J336	Flagellar outer dynein arm heavy chain alpha	2	786.908	-0.62865	1.8089e-10	135.14	yes
LVGAGAAPAVSEVPFSDALR	A8J8X1	Predicted protein	2	964.018	-0.80915	3.5601e-19	138.46	yes
KYPVISIEDPFEQDDWEPCAK	A8JH98	Enolase	3	856.065	-1.435	8.7246e-07	83.423	yes
ETVEDLVMVK	A8J336	Flagellar outer dynein arm heavy chain alpha	2	589.802	-1.6524	0.0027918	73.885	yes
LLHGPER	A8JH20	Protein tyrosine phosphatase 1	3	274.492	0.43307	0.0016864	107.67	yes
LAPLDLEK	A8HQE0	Predicted protein	3	300.18	0.69012	0.010098	63.565	yes
ELQTSYQEGSAGK	Q68RJ5	Intraflagellar transport protein 81	2	699.331	-2.4549	0.00031523	101.3	yes
GTETEDKVQLR	A8IZB6	Flagellar associated protein (Fragment)	2	638.331	-2.7095	0.014644	78.488	yes
VVLEGLHAPK	A8HQF3	ODA5-associated flagellar adenylate kinase	3	354.882	0.50493	0.00051244	82.645	no
AHDPSSVR	A8JBY2	Flagellar associated protein	3	290.147	-0.37673	0.0051907	72.492	yes
TTADPVTTDDTIAFSAGAK	A8J9H7	Mastigoneme-like flagellar protein	3	627.974	-1.3153	1.6172e-05	62.94	yes
VQLPEDSK	A8J1M5	Flagellar outer dynein arm heavy chain beta	2	458.243	-1.8051	0.026284	74.464	yes
SGVTVLNTEGAEWR	A8J336	Flagellar outer dynein arm heavy chain alpha	2	759.881	-1.383	9.8099e-15	149.22	yes
SWTCMEVEGAAPEPR	A8J336	Flagellar outer dynein arm heavy chain alpha	2	868.374	-1.6819	0.0011319	58.885	yes
TIQFVDWCPTGFK	Q540H1	Tubulin alpha chain	3	533.594	-0.39139	0.0001714	79.875	yes
AIQAQFAESGVKPTAPDR	A8IF19	Flagellar associated protein	3	629.33	-1.6775	1.2349e-28	174.78	yes
AILMDLEPGTMDSVR	A8IXZ0	Tubulin beta chain	2	832.405	-0.30712	0.00076475	60.345	yes
YEPTILELK	A8ITB4	WD-repeat protein of flagellum central pair	2	553.311	-0.82642	0.00062862	119.68	yes
WQIDAGCFPLVTTR	Q27YU7	Flagellar radial spoke protein 5	2	832.417	-0.91617	2.4669e-07	122.96	yes
VAVGHFK	A8IV22	Dynein heavy chain 7 (Fragment)	3	253.15	0.3685	0.004523	84.359	yes
INMGAGNK	A8J1D8	Vegetative cell wall protein gp1	2	410.703	-1.1151	0.031398	62.546	yes
VVQAAPPSVGKPSGNPR	A8IU61	Flagellar associated protein	3	554.309	-1.7746	3.2562e-08	109.36	yes
VPELEEFLTK	A8JA42	Intraflagellar transport protein 56	2	602.827	-0.86044	0.016285	65.842	yes
EVETAFMPWLK	A8J2J7	Radial spoke protein 3	2	675.842	-1.3661	0.0040559	73.499	yes
VAQQAGGAITLGR	A8IZW6	Ribose-phosphate pyrophosphokinase	2	621.352	-1.003	9.8173e-07	120.59	yes
EKPEEPLSFMAK	A8JH98	Enolase	3	469.239	-1.7012	1.7067e-08	142.38	yes
VFNPIPGLQAAIEK	Q6UBQ3	Flagellar radial spoke protein 2	3	499.621	-0.45146	0.0001861	70.889	yes
IEDFLAK	Q9SMH5	Cytoplasmic dynein 2 heavy chain 1	2	418.232	0.324	0.013098	97.798	yes
VLWVINEVQR	A8IVQ1	Predicted protein	2	628.362	-0.39459	7.5599e-06	138.22	yes
DGSGTIDTK	A8HNF8	Flagellar outer dynein arm 18 kDa light chain LC4	2	447.214	-1.2756	0.0049298	85.355	yes
SATAWTLGQIGR	A8J0A5	Central pair associated protein (Fragment)	2	630.838	-0.61307	1.0412e-06	128.68	yes
ALIEAGASCVHFEDQLASAK	A8J244	Isocitrate lyase	3	706.349	-1.0692	1.0186e-25	156.13	yes
VSLGQGQGPK	A8J063	Dynein heavy chain 2	2	485.769	-1.1805	0.00047479	101.48	yes
VAADQEQAEK	A8IV22	Dynein heavy chain 7 (Fragment)	2	544.765	-2.0036	3.833e-09	155.48	yes
MQVTVVDDMR	A8IXE2	Intraflagellar transport particle protein 80	2	597.286	-0.86127	0.0019424	87.184	yes
EVYRPVATR	A8J1M5	Flagellar outer dynein arm heavy chain beta	3	364.205	-0.39191	0.0039976	82.029	yes
MKDLDGTDNK	A8JH98	Enolase	2	568.766	-2.7429	0.020208	81.017	yes
GQAAIASMNLAAVSSATPCRPCEDGTWSK	A8J9H7	Mastigoneme-like flagellar protein	5	611.284	-1.1133	4.7093e-19	97.057	yes
GAGAAAAEPPR	A8IV22	Dynein heavy chain 7 (Fragment)	2	484.251	-1.3555	0.00049217	94.409	yes
ALLAAGADKEAADADR	A8J793	Flagella associated protein	3	519.934	-2.1618	0.00056204	72.891	yes
AMSHVEGGWPK	A8IJZ3	Flagellar outer dynein arm intermediate chain 2	3	405.526	-0.74681	0.0081897	49.3	yes
LAEMIELVTSMAK	A8J0V2	Flagellar associated protein, calcium-transporting ATPase (Fragment)	3	484.588	-0.20416	0.00039491	69.03	yes
EVIAHDLEK	A8J1M5	Flagellar outer dynein arm heavy chain beta	2	527.282	-1.8924	0.00091476	112.13	yes
HVMCNLGEALTEQEVEDMIK	A8IDN4	Flagellar associated protein, calmodulin-like protein (Fragment)	3	782.697	-1.0235	1.6053e-41	183.6	yes
STLWELLEK	Q9SMH5	Cytoplasmic dynein 2 heavy chain 1	2	559.808	-1.4707	9.8308e-08	155.06	yes
AQTSCYGGNDASILR	A8J1H4	Predicted protein	2	806.873	-1.7304	4.9185e-08	120.9	yes
EAGTAMNDAK	A8JFP1	Flagellar outer dynein arm heavy chain gamma	2	512.224	-2.4036	0.054994	43.958	yes
FSDWFGR	A8IR95	Flagellar associated membrane protein	2	457.711	0.49287	0.010284	106.42	yes
YELDDDGNLASFSR	A8J134	Flagellar associated protein	2	801.358	-1.1822	2.1401e-35	205.27	yes
IISGEELCDALLR	A8HZT8	Flagellar associated protein	2	744.89	-1.0497	0.00069201	94.122	yes
QFQDQSLDEASAGR	Q27YU0	Flagellar radial spoke protein 1	2	776.355	-1.7315	1.6366e-11	143.93	yes
GFSPEDFDLGMK	A8J8S5	Predicted protein	2	679.8	-0.9106	0.010314	56.205	yes
LDAVEQALNR	A8J1M5	Flagellar outer dynein arm heavy chain beta	2	564.804	-0.27227	2.508e-06	144.55	yes
ALTLADGTTAYVPSK	Q84X82	Flagella membrane glycoprotein	3	503.272	0.06254	1.1451e-05	98.582	yes
ADAGEAVSSVAAEAAWR	A8ITV9	Cilia- and flagella-associated protein 70	2	830.9	-0.64324	3.6406e-15	144.3	yes
CSADLLDLTDLVR	A8J063	Dynein heavy chain 2	2	745.88	-0.98045	0.00099083	86.803	yes
ELQELQPVLAATAK	A8J063	Dynein heavy chain 2	2	755.927	-0.71882	2.4458e-05	112.67	yes
QLEDDLLFR	A8JFP1	Flagellar outer dynein arm heavy chain gamma	2	574.801	0.12148	0.001263	103.31	yes
INALQEEIGR	A8ICD1	Predicted protein (Fragment)	2	571.812	-0.49425	0.00031285	107.03	yes
FLVAICLR	A8IIB7	Predicted protein	3	331.197	-0.7829	0.059786	34.003	yes
LWVHECER	A8J1M5	Flagellar outer dynein arm heavy chain beta	3	376.847	0.52331	0.010178	63.419	yes
EQINAGR	A8JH20	Protein tyrosine phosphatase 1	2	394.206	-0.50298	0.010569	107.9	yes
DNWTQLQAFCGR	A8ID60	Flagellar associated protein	2	748.341	-0.43239	4.7302e-09	146.79	yes
ETVEDLVMVK	A8J336	Flagellar outer dynein arm heavy chain alpha	3	388.206	1.0261	0.0037336	60.398	yes
FVTNMLGAK	A8J1M5	Flagellar outer dynein arm heavy chain beta	2	498.763	-0.97218	0.05689	46.462	yes
LVEVVTGMAK	A8IJV9	Calcium-transporting ATPase	2	523.799	-0.69021	0.00034778	103.08	yes
LIEDLAK	A8JFP1	Flagellar outer dynein arm heavy chain gamma	2	401.239	-0.0034007	0.011168	111.01	yes
GQAYYTAGK	A8J9K5	Predicted protein	2	479.735	-1.4087	0.0052442	84.687	yes
KYPVISIEDPFEQDDWEPCAK	A8JH98	Enolase	3	856.065	-0.90218	1.1554e-11	114.55	yes
VVTMAPGTGR	A8J9H7	Mastigoneme-like flagellar protein	2	502.763	-0.86886	0.011179	60.102	yes
QLFHPEQLISGK	Q540H1	Tubulin alpha chain	3	466.258	0.14141	0.00016889	88.101	yes
LADSQTYALK	Q6UPR4	NIMA-related kinase 2	2	555.295	-1.1259	0.00016201	125.97	yes
DLYLLPVMK	A8IXE2	Intraflagellar transport particle protein 80	2	554.31	-0.88548	0.0046467	74.92	yes
EGGGLGGWQGLQGGLK	A8HME3	Intraflagellar transport protein 22	3	505.263	0.0042535	1.368e-05	88.561	yes
ILSGGEEGMVR	A8ILK1	Cilia- and flagella-associated protein 52	2	574.292	-0.60385	5.7651e-05	112.94	yes
AANVVTDAVADTAK	A8IUQ2	Flagellar associated protein	3	449.237	0.22228	4.463e-05	95.264	yes
VPAAGSAANIQPK	A8IAA9	Predicted protein	2	612.341	-1.918	5.7634e-06	117.93	yes
LQHQATALHNQITEIQER	Q68RJ5	Intraflagellar transport protein 81	3	710.707	-1.4891	1.5342e-21	155.49	yes
VFNPIPGLQAAIEK	Q6UBQ3	Flagellar radial spoke protein 2	2	748.927	-1.2503	1.1226e-19	166.9	yes
NADMSEEMQADAVDCATQALEK	A8JH45	Outer dynein arm light chain 8	3	815.007	-1.072	4.9616e-24	136.64	yes
MESVSLGQGQGPIAQR	A8JJ39	Dynein heavy chain 9	2	829.42	-1.3478	1.825e-12	136.39	yes
AISVAELYGVLDKDTR	A8JHU7	Flagellar inner arm dynein 1 heavy chain alpha	3	583.984	0.090559	2.7344e-32	190.11	yes
MVQVGNYPEAQK	A8JFP1	Flagellar outer dynein arm heavy chain gamma	2	682.337	-2.2016	0.00018841	104.24	yes
MTNAYVDK	A8HZT8	Flagellar associated protein	2	471.223	-0.89656	0.0078467	93.096	yes
VAGDALEGYAK	A8JDH8	Dynein heavy chain 9 (Fragment)	2	547.28	-0.64359	3.1528e-07	142.08	yes
QIPMTQGIRPLDLLTDDATK	A8J1M5	Flagellar outer dynein arm heavy chain beta	3	748.063	-0.68437	0.00069621	52.09	yes
RPNEPKPTDSK	A8JBY2	Flagellar associated protein	3	423.558	-2.2305	0.056527	39.016	yes
KQAEEEAAANK	A8J793	Flagella associated protein	3	396.867	-1.5569	2.0865e-05	104.17	yes
GLEYIKDGVK	A8J336	Flagellar outer dynein arm heavy chain alpha	3	374.545	-1.0126	0.036871	52.725	yes
DNVTEEQLK	A8IJZ3	Flagellar outer dynein arm intermediate chain 2	2	538.267	-1.4369	0.00081531	114.86	yes
SELIPECLMK	A8IVI0	Flagellar outer dynein arm intermediate chain 1	2	610.307	-0.67682	0.00077196	97.734	yes
AEMKDVYK	A8J1M5	Flagellar outer dynein arm heavy chain beta	2	492.247	-2.4836	0.042432	93.649	yes
DIPDSVFR	A8JFP1	Flagellar outer dynein arm heavy chain gamma	2	474.743	-0.1813	0.0039416	113.26	yes
QVTINCAER	Q39604	28 kDa inner dynein arm light chain, axonemal	2	545.769	-1.1098	0.0011321	106.16	yes
EFGGDGTDAWSVR	Q5DM57	Intraflagellar transport protein 172	2	698.81	-1.0833	1.4503e-10	137.62	yes
QLVAAGANK	A8J793	Flagella associated protein	2	436.253	-1.9637	0.00034436	126.07	yes
FAAAIHAQYPGK	A8J244	Isocitrate lyase	3	425.228	0.2444	0.00012283	93.096	yes
SFVPGTAMR	A8JCJ2	Intraflagellar transport particle protein 88	2	483.247	-0.3684	0.0014361	102.07	yes
EFLLQNESNK	A8I9R9	Flagellar associated protein (Fragment)	2	611.309	-1.8488	6.8444e-09	150.06	yes
MTAEVATINTGK	A8ITB4	WD-repeat protein of flagellum central pair	2	626.316	-2.5181	0.0047733	61.167	yes
TGSSQCTPCAAGFYANAPDSATSCR	A8J9H7	Mastigoneme-like flagellar protein	3	879.697	-1.8277	7.0529e-12	87.419	yes
GALPSQQQR	Q9SMH5	Cytoplasmic dynein 2 heavy chain 1	2	492.765	-1.3753	0.0047812	85.67	yes
DHYLAQGK	A8HQF3	ODA5-associated flagellar adenylate kinase	3	311.159	-0.57251	0.0029378	81.191	no
KLEIAAESAHPDFR	A8J336	Flagellar outer dynein arm heavy chain alpha	4	396.71	0.2274	5.1487e-05	84.41	yes
MGCEVYHALK	A8JH98	Enolase	3	403.191	-0.45266	0.0014505	71.451	yes
NPTPPPITDDLSR	A8J336	Flagellar outer dynein arm heavy chain alpha	2	711.865	-2.0737	0.00096829	88.78	yes
GKDGFDVFTECK	A8JH34	Predicted protein (Fragment)	3	468.215	-0.13006	0.030425	47.774	yes
LVSTEPQLLMVVEK	A8J4C9	Flagellar associated protein	3	534.632	-0.048714	6.7171e-05	80.746	no
GAEVLIALTHMR	A8IDD2	Flagellar associated protein (Fragment)	3	437.58	0.88175	7.8745e-12	148.28	yes
MAAIIDAMK	A8J0D9	Flagellar associated protein	2	482.254	-0.39939	0.00093378	111.61	yes
YVTSQPYDLER	A8J1M5	Flagellar outer dynein arm heavy chain beta	2	685.833	-1.4789	4.7771e-10	150.06	yes
SEEAAAQLK	A8J8X1	Predicted protein	2	473.746	-1.1954	0.00071213	117.7	yes
YVTSQPYDLER	A8J1M5	Flagellar outer dynein arm heavy chain beta	2	685.833	-1.4731	6.0435e-05	112.5	yes
CSSLMRPDGSTEPMTEAR	A8J0V2	Flagellar associated protein, calcium-transporting ATPase (Fragment)	3	675.633	-1.2337	3.8051e-06	94.958	yes
QMDAAINHFIESGATLK	Q5DM57	Intraflagellar transport protein 172	3	615.977	-0.49476	0.00011931	66.022	yes
HWEQLMATTK	A8J336	Flagellar outer dynein arm heavy chain alpha	2	622.808	-1.842	0.00010036	128.85	yes
FFNNSPDK	A8ILK1	Cilia- and flagella-associated protein 52	2	484.727	-0.55968	4.0048e-06	158.87	yes
TYAAAAASLQGK	A8J9H7	Mastigoneme-like flagellar protein	2	576.306	-1.4274	2.7889e-06	120.87	yes
LDQQLQQR	Q39604	28 kDa inner dynein arm light chain, axonemal	2	514.778	-1.2524	0.043094	69.375	yes
SVIIQEGLQK	Q6S7R9	Carbonic anhydrase	3	372.22	0.85776	0.00079691	76.228	yes
ETGICPIREELYAQTFDELIR	Q39604	28 kDa inner dynein arm light chain, axonemal	3	851.76	-1.0166	7.9114e-08	98.543	yes
SDSDFGK	A8IXE2	Intraflagellar transport particle protein 80	2	378.164	-1.6006	0.055848	73.248	yes
LAADVMDVPTLIIAR	A8J244	Isocitrate lyase	2	807.45	-0.97536	7.8963e-05	90.476	yes
SLSYYAR	A8HTR3	Predicted protein (Fragment)	2	430.219	-0.43727	0.040873	78.616	yes
APFIDFPVNTK	A8J0H9	Predicted protein	3	416.892	0.58173	0.00026405	83.862	yes
RNDWPLDK	A8J1M5	Flagellar outer dynein arm heavy chain beta	3	348.514	-0.45542	0.0034883	80.688	yes
AAAETAAAAR	A8HT27	Flagellar associated protein, callose synthase-like protein	2	451.738	-1.2741	0.01668	65.535	yes
AFGDRPLKR	A8J587	Protein phosphatase 2C catalytic subunit	4	265.657	-0.13566	0.014283	53.775	yes
VAVDAYPYPVGQCR	A8J9H7	Mastigoneme-like flagellar protein	2	797.888	-1.4642	3.1948e-05	110.92	yes
LFEDMAAYDATAER	Q6UBQ3	Flagellar radial spoke protein 2	2	801.859	-0.68929	1.0444e-19	167.61	yes
ASTETLLK	A8J336	Flagellar outer dynein arm heavy chain alpha	2	431.748	-1.424	0.0063992	97.431	yes
VTDITESLPALMTNVR	A8JFP1	Flagellar outer dynein arm heavy chain gamma	2	880.467	-0.44518	5.8733e-18	149.97	yes
GGTLGGLLSAK	Q27YU7	Flagellar radial spoke protein 5	3	325.194	0.90372	0.0020845	63.624	yes
GSNIADATPVAR	Q2XQY7	Intraflagellar transport protein 57	2	586.307	-1.4998	2.8492e-06	120.6	yes
DVAALELALNAK	A8IFZ1	Flagellar associated protein (Fragment)	3	409.903	-0.25247	0.00019644	85.813	yes
LLEAGASPMVPAFK	A8JAQ5	Flagellar associated protein	3	477.595	-0.084706	1.3095e-05	102.87	yes
YTDVAGVDAVNPFTSCALTPDTK	Q84X82	Flagella membrane glycoprotein	4	611.293	-0.025323	7.7939e-07	67.76	yes
LLTLLSGER	A8IUF0	Flagellar inner arm dynein 1 heavy chain beta	2	501.303	-0.21702	3.0585e-05	135.43	yes
IAFTTSAACQK	A8HZY2	Cell wall protein pherophorin-C14	2	599.3	-1.5922	1.142e-05	126.19	yes
LTNEPPEGLK	A8J1M5	Flagellar outer dynein arm heavy chain beta	2	549.295	-1.287	0.00071856	98.407	yes
DMIASGGK	A8HQF3	ODA5-associated flagellar adenylate kinase	3	260.13	0.65961	0.024524	50.04	no
DHYLAQGK	A8HQF3	ODA5-associated flagellar adenylate kinase	3	311.159	0.20931	0.0036776	77.282	no
AFNFGNVAAGATASR	A8JFU2	Cilia- and flagella-associated protein 65 (Fragment)	2	727.363	-0.96978	3.5771e-08	124.2	yes
EGLYANLETQER	A8J336	Flagellar outer dynein arm heavy chain alpha	2	711.847	-1.4496	0.00025548	102.5	yes
AGTDPNSPR	A8JAG4	Predicted protein	2	457.72	-0.48365	0.010101	74.376	yes
DVVDVLLLRPCPK	A8JF83	Ryanodine-inositol 1,4,5-triphosphate receptor Ca2+ channel	4	381.721	0.55207	0.0006021	68.515	yes
WQALDLMYVNDDK	A8IKF8	Predicted protein (Fragment)	2	813.877	-0.33972	0.0017735	67.136	yes
LMPESCSAR	A8ITV9	Cilia- and flagella-associated protein 70	2	525.739	-0.72124	0.0032499	89.029	yes
INMGAGNK	A8J1D8	Vegetative cell wall protein gp1	2	410.703	-1.7941	0.057312	53.968	yes
LNCALNSK	A8IJV9	Calcium-transporting ATPase	2	460.237	-1.0017	0.017041	82.287	yes
KADAVFGK	A8J0P3	Predicted protein	3	279.161	-0.25796	0.03352	46.462	yes
SGGGSALGAK	A8IE76	Flagellar associated protein	2	402.714	-1.9693	0.00034778	103.08	yes
LEAAAHK	A8J336	Flagellar outer dynein arm heavy chain alpha	3	247.141	0.067437	0.023255	58.194	yes
AILMDLEPGTMDSVR	A8IXZ0	Tubulin beta chain	2	832.405	-0.60865	7.2977e-06	103.32	yes
EKPEEPLSFMAK	A8JH98	Enolase	3	469.239	-0.84194	0.00043746	94.122	yes
AMPATELIPLLPR	A8J0V2	Flagellar associated protein, calcium-transporting ATPase (Fragment)	2	719.41	-0.61834	0.0020973	65.295	no
GGTLGGLLSAK	Q27YU7	Flagellar radial spoke protein 5	2	487.287	-0.53751	0.00022531	100.93	yes
AQQQLNPALAPGR	A8J4C9	Flagellar associated protein	2	682.376	-2.2485	2.1625e-19	172.13	no
MYQDELAR	A8JBY2	Flagellar associated protein	2	521.237	-0.70652	0.019633	69.812	yes
TFTPAAANAVYVVDPSK	A8J9H7	Mastigoneme-like flagellar protein	4	438.481	0.26642	3.7098e-06	90.453	yes
YIVTTNLTQK	Q2VIY5	Dynein light chain 9	2	590.832	-1.5535	8.9312e-06	136.5	yes
AVALAAK	A8JAQ5	Flagellar associated protein	2	322.211	-0.7155	0.012524	118.06	yes
TTADPVTTDDTIAFSAGAK	A8J9H7	Mastigoneme-like flagellar protein	3	627.974	-1.5438	4.9883e-15	125.45	yes
HMPMTEGITDPLK	A8J336	Flagellar outer dynein arm heavy chain alpha	4	368.184	0.21025	0.0019135	58.172	yes
AVNALLLK	A8JH98	Enolase	2	421.279	-0.32231	0.0037964	116.73	yes
SELPDNLK	A8J063	Dynein heavy chain 2	2	458.243	-1.5538	0.017439	81.95	no
VLAGADGWQFDTWR	A8J0R9	3',5'-cyclic-nucleotide phosphodiesterase (Fragment)	2	811.392	-1.2363	1.1317e-15	160.87	yes
SLDIERPTYTNLNR	Q540H1	Tubulin alpha chain	2	846.439	-1.98	0.0044693	72.891	yes
NREEANQLK	A8JFP1	Flagellar outer dynein arm heavy chain gamma	3	367.86	-0.6121	0.0062761	74.173	yes
YQNSIGQR	A8J9H7	Mastigoneme-like flagellar protein	2	483.244	-0.97128	0.00060687	141.52	yes
AVFDLCR	A8JFP1	Flagellar outer dynein arm heavy chain gamma	2	440.721	0.081024	0.028484	84.244	yes
MGCEVYHALK	A8JH98	Enolase	3	408.523	-0.81662	0.00059231	77.662	yes
GGAPAPGAAAKPPSR	A8IU61	Flagellar associated protein	3	435.574	-1.0528	0.00010647	89.992	yes
LDCVGEGYK	A8J0H9	Predicted protein	2	520.739	-1.113	0.0071194	80.706	yes
NPTPPPITDDLSR	A8J336	Flagellar outer dynein arm heavy chain alpha	2	711.865	-1.3954	0.001001	85.909	yes
GQAAIASMNLAAVSSATPCRPCEDGTWSK	A8J9H7	Mastigoneme-like flagellar protein	4	759.855	-1.0834	3.4287e-27	120.93	yes
GGAHGGAGR	A8J614	Flagellar associated protein, adenylate/guanylate kinase-like protein	2	370.183	-0.18474	0.054873	56.721	yes
DVNASVATIK	Q540H1	Tubulin alpha chain	3	339.857	-0.39741	0.00014279	96.229	yes
LAALGEAVAAK	A8I5C3	Dynein heavy chain 6	3	338.538	0.85333	0.00044816	77.662	yes
NRFEQELQLR	A8J134	Flagellar associated protein	3	444.905	0.24759	0.0049765	72.2	yes
MHPHAEEAAAR	A8JCP6	Predicted protein	3	407.193	-0.032306	0.0002883	83.045	yes
SALPEAAPPAASSSER	A8IUV6	Predicted protein	2	770.884	-1.7265	3.1652e-08	118.21	yes
MVNYEEFVR	A8IDN4	Flagellar associated protein, calmodulin-like protein (Fragment)	2	601.779	-1.18	0.010867	67.207	yes
GAPEIDLLEVGVWQSK	A8IKF8	Predicted protein (Fragment)	2	870.962	-1.0795	7.1268e-15	147.64	yes
LYSEEELPAEFK	A8IU92	Cilia- and flagella-associated protein 20	2	727.856	-1.4275	1.9993e-16	173.19	yes
IVDVLEMRPNDAADR	A8IT01	Carbonic anhydrase	3	571.958	-0.23755	0.00010279	90.498	yes
YMACCLMYR	Q540H1	Tubulin alpha chain	2	642.256	-1.7413	0.019266	58.917	yes
MLMSIVDMVK	A8J194	Flagellar associated protein	3	400.201	0.15576	0.0013746	68.657	yes
QQGISGFTETAQHLEK	Q68RJ5	Intraflagellar transport protein 81	3	591.964	-1.1717	9.7299e-08	115.58	yes
AMAFSPDSTK	Q5DM57	Intraflagellar transport protein 172	2	535.745	-1.9176	0.024272	54.343	yes
EIVHIQGGQCGNQIGAK	A8IXZ0	Tubulin beta chain	3	603.641	-1.1934	1.7025e-11	121.32	yes
FPFEGCK	A8J7J9	Predicted protein	2	442.702	-0.35243	0.014411	95.541	yes
QATEAATGAAGK	A8IVJ3	Phospholipid-transporting ATPase (Fragment)	2	538.273	-1.2518	0.00083638	91.812	yes
LDHKFDLMYAK	Q540H1	Tubulin alpha chain	4	345.93	0.76089	0.00058269	75.819	yes
LNKPCEGPEYR	A8J4C9	Flagellar associated protein	3	454.887	-0.69591	0.0051875	68.676	yes
GTVYDYFVNPK	A8J336	Flagellar outer dynein arm heavy chain alpha	3	434.884	0.2149	0.0020845	63.624	yes
DVNASVATIK	Q540H1	Tubulin alpha chain	2	509.282	-1.6871	1.067e-06	146.36	yes
LEEKVEELSK	A8IV22	Dynein heavy chain 7 (Fragment)	3	401.887	-0.00047983	0.0014288	85.813	yes
PLDPFLVK	A2PZC3	UDP-glucose 6-dehydrogenase	2	464.779	-0.17334	0.0043399	103.74	yes
IENEAGLK	A8J345	Pyruvate kinase	2	437.237	-1.5749	0.01893	80.688	yes
IYGGVPMPGK	A8J194	Flagellar associated protein	2	517.771	-1.269	0.03894	48.423	yes
VAAQAFGK	A8IAA8	Flagellar associated protein	2	396.224	-1.2489	0.0041659	107.9	no
LYDSAVAPGVLLASK	A8J9H7	Mastigoneme-like flagellar protein	3	501.952	-0.063712	0.00016791	68.044	yes
ELVVANAPPPR	A8J336	Flagellar outer dynein arm heavy chain alpha	2	581.833	-0.71237	5.4703e-06	130.01	yes
LSPEYLPCPGPEYR	A8JG12	Predicted protein (Fragment)	2	839.401	-0.74728	0.0019833	66.246	yes
FHFENER	Q5DM57	Intraflagellar transport protein 172	3	326.819	-0.64346	0.0062538	79.451	yes
QLFHPEQLISGK	Q540H1	Tubulin alpha chain	3	466.258	-0.33946	0.00012491	92.856	yes
IEEELGENAVYAGESWR	A8JH98	Enolase	2	976.455	-1.0516	7.7847e-67	226.65	yes
MQLQSSSRLGMR	A8HPS9	Uncharacterized protein	2	705.353	-0.60721	0.045131	43.68	yes
KRPAGDTADGEDR	A8JDK3	Predicted protein	3	463.224	-1.8721	0.0006861	70.889	yes
GGQHAQQAIEMYVAR	Q5DM57	Intraflagellar transport protein 172	2	829.907	-1.7929	1.2592e-17	155.57	yes
MQVFQEESQPVIDYLR	A8IZB7	Adenylate kinase 5 (Fragment)	2	999.485	-0.52465	0.015335	43.37	yes
QNSMVGEQPK	A8HZT8	Flagellar associated protein	2	567.266	-1.6891	0.047801	44.847	yes
VHYMDFIR	A8HNF2	Flagellar associated protein	3	360.848	0.88104	0.0074497	68.383	yes
IAQENLALYK	A8J701	Flagellar associated protein	2	581.827	-1.3676	1.0822e-05	134.13	yes
YTPLQEAMMYAR	A8JAQ5	Flagellar associated protein	2	745.344	-0.58281	0.0026369	68.515	yes
LKPSPSQDER	A8HZT8	Flagellar associated protein	3	386.203	-0.16747	0.0029187	77.062	yes
TKEQMLELYNEFCK	A8JH98	Enolase	3	611.623	-0.59866	3.9675e-06	116.86	yes
LINALASEGER	A8J336	Flagellar outer dynein arm heavy chain alpha	2	586.817	-0.22224	0.00013513	103.14	yes
DTYLLAGGDVVDK	A8HQE0	Predicted protein	2	683.348	-1.1613	2.0483e-10	133.48	yes
EVSSVTSTVNDVEK	A8IP29	Predicted protein (Fragment)	2	747.37	-1.8061	0.00052954	79.614	yes
CHVISAVAAPDDVYGK	A8HQF3	ODA5-associated flagellar adenylate kinase	3	567.947	-1.0017	3.8701e-07	107.35	no
QQAELEAEK	A8JEE9	Predicted protein	2	523.262	-1.8017	0.00081531	114.86	yes
TQALAVDVLDAGALR	A8I9N1	Predicted protein (Fragment)	2	756.923	-0.75941	1.2082e-08	130.02	yes
SSFLWDSTRPVLK	Q3HTK4	Cell wall protein pherophorin-C3	2	768.414	-0.94	0.021113	66.989	yes
GSMASETSK	A8J194	Flagellar associated protein	3	305.136	-0.1508	0.00038677	90.906	yes
LSTLQSVRPAYMDEYER	A8J6F1	Flagellar associated protein, qilin-like protein	3	692.002	-1.3361	0.0036354	47.267	yes
AVCMISNSTAIGEIFSR	Q540H1	Tubulin alpha chain	3	619.306	-0.35783	3.8725e-46	195.38	yes
VNQIGTITESIEAVR	A8JH98	Enolase	2	815.444	-0.60428	1.9941e-74	248.06	yes
TFGEPDFVIYNAGAFPANK	A8J0N7_CHLRE Phosphoenolpyruvate carboxykinase, splice variant OS=Chlamydomonas reinhardtii GN=PCK1b	---	3	686.67	-0.83065	1.8431e-08	103.13	yes
ESIVAAIGDNQFAHNK	Q2VIY5	Dynein light chain 9	3	571.957	-0.91008	1.1824e-06	102.64	yes
EVPEAVR	A8IJV9	Calcium-transporting ATPase	2	400.219	-0.056025	0.028806	84.097	yes
IPCVGPHPK	A8J0N7_CHLRE Phosphoenolpyruvate carboxykinase, splice variant OS=Chlamydomonas reinhardtii GN=PCK1b	---	2	502.771	-0.88508	0.0063786	82.279	yes
YNYTTPK	A8J336	Flagellar outer dynein arm heavy chain alpha	2	443.719	-1.0027	0.016866	91.318	no
AAEALAATSAAEAVEELK	Q6UBQ3	Flagellar radial spoke protein 2	3	582.304	-0.30165	1.1579e-06	93.495	yes
GGDIEYDALVSAR	A8JFU2	Cilia- and flagella-associated protein 65 (Fragment)	2	683.336	-1.1091	6.6219e-05	113.37	yes
GAGTPQATTPK	A8IBR9	Predicted protein (Fragment)	2	514.772	-1.6777	0.00039352	96.82	yes
QLPDRDSITIAYPDEGAWK	A8IZW6	Ribose-phosphate pyrophosphokinase	3	725.695	-1.2681	1.8619e-06	91.589	yes
VKDDIWTGWSR	A8JAQ5	Flagellar associated protein	2	681.844	-0.87802	0.060101	66.004	yes
KLDGMPVDVDER	A8I9F6	Flagellar outer dynein arm light chain LC1	3	458.562	-0.70918	0.0035264	57.034	yes
MSATFIGNSTAIQEMFK	A8IXZ0	Tubulin beta chain	3	636.634	-0.86069	3.8338e-09	112.34	yes
GYVDYSQDK	A8I1S7	Flagellar associated protein	2	537.741	-1.6036	0.0012025	104.22	yes
TALTAQLDK	Q68RJ5	Intraflagellar transport protein 81	2	480.772	-1.1348	0.0022482	96.229	yes
QDYSLLIK	A8IVW2	Flagella associated protein	2	490.277	-0.68474	0.013416	85.355	yes
ALDQAEQFESSIMPCK	A8HQF3	ODA5-associated flagellar adenylate kinase	4	468.214	-0.0031934	0.016926	40.983	no
LPDIFDMEDVR	A8J1M5	Flagellar outer dynein arm heavy chain beta	2	675.324	-0.29464	0.014404	62.088	yes
QNSMVGEQPK	A8HZT8	Flagellar associated protein	2	567.266	-2.2055	0.007776	65.695	yes
GAPSAPHWGCLLDTK	PYK3b	---	3	537.265	0.046629	1.5067e-05	96.673	yes
YLLSQIDPDILAK	A8J1M5	Flagellar outer dynein arm heavy chain beta	3	496.948	-0.095609	0.00017424	78.324	yes
ALGQLTPPEIVK	A8JH98	Enolase	4	317.192	0.72312	0.00015624	92.866	yes
MDQMQHSEGR	A8J244	Isocitrate lyase	2	609.753	-1.9246	0.00031858	111.63	yes
LDAVEGWLGPDGAAAAR	Q9ATK5	Flagellar central pair-associated protein	2	834.921	-1.0515	3.0458e-27	163.91	yes
AAAAAAAAGAAHAAK	A8IVI0	Flagellar outer dynein arm intermediate chain 1	2	597.323	-1.996	3.6487e-31	188.29	yes
LLEHAYLR	A8HPD5	Flagellar associated protein	3	338.863	-0.16386	0.0012393	93.429	yes
LENGIDK	A8J1M5	Flagellar outer dynein arm heavy chain beta	2	394.711	-1.0007	0.031771	82.75	yes
MLMSIVDMVK	A8J194	Flagellar associated protein	3	400.201	0.84975	0.0046332	56.013	yes
SVYVFNCSPEMDYR	A8J336	Flagellar outer dynein arm heavy chain alpha	2	891.877	-0.94866	0.0074942	51.643	yes
GQLWSSWAPK	A8JDH8	Dynein heavy chain 9 (Fragment)	3	387.201	0.61872	0.0025649	66.056	yes
LILVGAENK	A8JJ39	Dynein heavy chain 9	3	319.531	0.82598	9.0959e-05	121.05	yes
WLVVWPMCELCDPR	A8IFD6	Predicted protein	2	938.931	-0.99408	0.010503	47.712	yes
GTVPVEGGADFPQQFSEFSFK	A8J063	Dynein heavy chain 2	3	758.695	-1.4175	9.0033e-09	101.38	yes
LVQQGGAELK	A8J0X1	Predicted protein	2	521.798	-1.52	2.4083e-09	158.05	yes
MDAFDPAALQQMAQK	A8IFZ1	Flagellar associated protein (Fragment)	3	555.597	-0.55858	2.6924e-05	90.412	yes
KKEEEEAAER	A8J793	Flagella associated protein	4	305.404	-1.2265	0.004244	61.48	yes
NSSYFVEWIPNNVK	A8IXZ0	Tubulin beta chain	3	566.283	-0.87278	8.4454e-05	79.875	yes
QVFAEGADGYKR	A8IVQ1	Predicted protein	3	447.558	-0.12836	0.00021223	86.803	yes
NAVDLLETSLLVK	A8I550	Radial spoke protein 4	2	707.911	-1.5993	4.2131e-07	127.66	yes
SSELGAPQSAIIAANWK	Q9LD42	Fe-assimilating protein 1	3	581.641	-0.4166	1.9763e-11	119.45	yes
SGPGVDEYFSR	A8IUS6	Flagellar associated protein	2	607.278	-0.85166	0.032747	55.98	yes
KCPGGTATMDGYR	A8J9H7	Mastigoneme-like flagellar protein	3	471.88	-0.89344	0.023284	39.82	yes
GDLPGGSGR	A8J6J2	Predicted protein (Fragment)	2	408.204	-0.021807	0.0045409	86.18	yes
GSNPQLILR	A8J1M5	Flagellar outer dynein arm heavy chain beta	2	499.293	-1.2527	0.0008936	112.71	yes
IREEYPDR	A8IXZ0	Tubulin beta chain	2	539.27	-1.4858	0.036849	96.668	yes
GPGEAPAPSVSDLSR	A8J0D9	Flagellar associated protein	2	720.36	-1.0994	1.1931e-05	104.16	yes
AVNALLLK	A8JH98	Enolase	3	281.188	0.67412	0.0014687	89.142	yes
SSYMEVCTNLR	Q68RJ5	Intraflagellar transport protein 81	2	688.303	-2.0074	0.021859	53.013	yes
AMGHTYK	A8J1M5	Flagellar outer dynein arm heavy chain beta	3	269.799	0.88666	0.047825	43	yes
GPCCQLVGDWADGGFTYGR	Q27YU4	Radial spoke protein 10	2	1058.45	-0.81988	6.157e-10	114.55	yes
GMSAYAQLQEAEFASEK	A8J244	Isocitrate lyase	3	620.621	-0.49044	1.2046e-06	98.281	yes
VDKLVEGAHPDFR	A8J1M5	Flagellar outer dynein arm heavy chain beta	4	371.448	0.60827	0.0010936	61.409	yes
AEASYHR	Q68RJ5	Intraflagellar transport protein 81	2	417.199	-1.0004	0.012181	99.375	yes
AEYVTTPIFGLQVPK	A8J0N7_CHLRE Phosphoenolpyruvate carboxykinase, splice variant OS=Chlamydomonas reinhardtii GN=PCK1b	---	3	554.975	-0.3541	0.00099893	55.724	yes
FNAETTANK	A8JFP1	Flagellar outer dynein arm heavy chain gamma	2	498.243	-1.1046	0.0005299	121.9	yes
EQMLELYNEFCK	A8JH98	Enolase	3	535.243	-0.27279	1.7227e-05	110.38	yes
KEAAEGESFGSDLK	A8J194	Flagellar associated protein	3	489.904	-1.3101	9.4098e-05	81.656	yes
IQPALAK	Q69B19	Flagellar radial spoke nucleoside diphosphate kinase	2	370.737	-0.73566	0.010087	105.39	yes
EKPEEPLSFMAK	A8JH98	Enolase	3	474.571	-0.92404	0.00075885	77.894	yes
MGASNMLQVMER	A8J336	Flagellar outer dynein arm heavy chain alpha	2	683.817	-0.80936	2.5147e-06	122.1	yes
ALQASEGELAR	Q6RCE1	Intraflagellar transport protein 74	2	572.801	-1.4611	8.1702e-05	109.15	yes
AAAHLAR	A8J4C9	Flagellar associated protein	2	355.209	-0.88613	0.031029	83.087	no
TIADSLLQDQIDQLRR	A8IFZ1	Flagellar associated protein (Fragment)	3	629.009	-0.12199	0.00011033	79.346	yes
LVADDMR	A8J194	Flagellar associated protein	2	410.205	0.27962	0.053782	73.616	yes
GAPEIDLLEVGVWQSK	A8IKF8	Predicted protein (Fragment)	3	580.977	-0.53697	1.9598e-32	187.16	yes
ALQEQAQR	Q9M6B0	Coiled-coil protein associated with protofilament ribbons	2	472.251	-0.42881	0.01013	88.136	yes
TAVEIEEK	A8J1M5	Flagellar outer dynein arm heavy chain beta	2	459.743	-1.4657	0.0049916	101.65	yes
QNSMVGEQPK	A8HZT8	Flagellar associated protein	2	559.269	-1.9621	0.00033747	103.21	yes
SSQLFLLAAGSGSSDSPAFVPR	A8JJY2	Predicted protein (Fragment)	3	732.043	-0.5413	3.7038e-31	153.76	yes
FLEALIEK	A8IHT2	Flagellar associated protein	2	481.781	-0.97514	0.0038388	115.71	yes
KLDGDNDLK	Q9SWQ6	Dynein light chain roadblock	3	339.845	-1.8679	0.028904	43.308	yes
TQADVYTDFAAK	A8HMT8	Predicted protein (Fragment)	2	665.32	-1.1506	7.4303e-08	133.47	yes
MDDSQIALLLK	A8J2K0	Predicted protein	2	623.839	-0.81657	8.0793e-07	133.32	yes
QDFEAELQAAR	A8ICD1	Predicted protein (Fragment)	2	639.31	-1.1907	7.0429e-05	110.92	yes
GGGSFANSK	A8J4C5	Flagellar associated protein	2	412.698	-2.3859	0.02279	67.334	yes
ADEAGGLQQR	A8JCP6	Predicted protein	2	522.757	-1.1446	0.018527	64.103	yes
ASVEDYPSKPR	A8J336	Flagellar outer dynein arm heavy chain alpha	3	416.879	-0.70245	0.011095	59.198	yes
SSLQNLGK	A8JJ39	Dynein heavy chain 9	2	423.738	-1.122	0.0021495	128.36	yes
DPFPVFLK	Q8LKK4	Protofilament ribbon protein of flagellar microtubules	2	481.771	-0.3006	0.035144	71.692	yes
GTMTTTHSYTGDQR	A8HP84	Glyceraldehyde-3-phosphate dehydrogenase	2	778.344	-2.2724	0.0064878	57.434	yes
AMHAVIDR	P00877	Ribulose bisphosphate carboxylase large chain	2	464.737	-0.34133	0.010815	77.318	yes
SVRPTDVPR	A8JCZ9	Flagellar associated coiled-coil protein (Fragment)	3	342.861	-0.21258	0.0024819	87.258	yes
ASNYQSTTR	A8IU92	Cilia- and flagella-associated protein 20	2	514.244	-1.4383	0.0011806	104.82	yes
EVDAGTGAYAEYSR	A8HMI7	Predicted protein	2	744.834	-1.5449	0.0023256	64.313	yes
VAAGAAASPSPAAAAAETAAAAAASEK	A8IFZ1	Flagellar associated protein (Fragment)	3	752.049	-0.87782	1.8284e-17	106.12	yes
STDGMWPFSYDTCDR	A8IKF8	Predicted protein (Fragment)	2	927.359	-0.80734	8.9299e-05	88.768	yes
LVAFDNQK	A8JGP5	Ribulose bisphosphate carboxylase small chain	2	467.753	-0.15138	0.0041794	107.57	yes
TAYDNVVATFEAR	Q68RJ5	Intraflagellar transport protein 81	2	728.857	-1.0817	5.0832e-11	144.16	yes
GSMASETSK	A8J194	Flagellar associated protein	3	299.804	0.38516	0.0020012	72.928	yes
GVGVDLSMDGEAK	A8IU61	Flagellar associated protein	2	647.303	-3.4403	0.0013837	69.352	yes
QAQLGADER	A8JAF2	Cilia- and flagella-associated protein 43	2	494.246	-0.83312	0.00054754	121.5	yes
ALTLADGTTAYVPSK	Q84X82	Flagella membrane glycoprotein	3	503.272	-0.30291	9.7447e-07	111.12	yes
VLSACETMGGATAICSDK	A8J0V2	Flagellar associated protein, calcium-transporting ATPase (Fragment)	3	629.615	-1.2175	8.3239e-07	94.61	no
KHEIMIAPEFER	Q9SWQ6	Dynein light chain roadblock	2	750.387	-2.1454	0.0013473	89.231	yes
YQDLLQQTAK	Q9M6B0	Coiled-coil protein associated with protofilament ribbons	2	604.32	-1.5092	0.00032432	116.24	yes
VTSGPAAER	Q68RJ5	Intraflagellar transport protein 81	2	444.233	-0.65982	0.013693	72.275	yes
QEAATGPAR	A8ITB4	WD-repeat protein of flagellum central pair	2	450.73	-0.66863	0.0004383	123.96	yes
ARPDAMDGAAAAR	A8JAI0	Flagellar associated protein	3	430.207	-0.64162	0.011213	50.46	yes
VWLDEELMK	A8HXB8	Flagellar associated protein	2	581.794	-1.389	0.00062862	119.68	yes
MDQMQHSEGR	A8J244	Isocitrate lyase	3	417.501	-0.21845	0.0025634	60.167	yes
GGLDFTKDDENVNSQPFMR	P00877	Ribulose bisphosphate carboxylase large chain	3	729.332	-1.2344	0.00073297	52.19	yes
EGLYANLETQER	A8J336	Flagellar outer dynein arm heavy chain alpha	2	711.847	-2.1491	3.1704e-06	119.17	yes
VAITDPYYK	A8JAQ5	Flagellar associated protein	2	535.282	-1.3061	0.0017213	100.02	yes
DVNASVATIK	Q540H1	Tubulin alpha chain	2	509.282	-1.5934	0.00017512	125.36	yes
KEAESCDCLQGFQVCHSLGGGTGSGMGTLLISK	A8IXZ0	Tubulin beta chain	4	871.905	-0.65319	9.3511e-30	114.08	yes
ASPEQVLQNLLDGNMR	Q6S7R9	Carbonic anhydrase	2	892.952	-1.3155	3.1796e-05	97.081	yes
QTSTGGQPGPR	Q5XPS1	Axonemal inner arm I1 intermediate chain dynein IC138	2	543.27	-0.99639	0.0023049	80.318	yes
LGLVAAR	A8JAI0	Flagellar associated protein	2	350.229	-0.90069	0.050161	74.396	yes
LSDVCYK	A8JDK1	Flagellar associated protein	2	442.713	-0.21417	0.048364	75.213	yes
EATDNDLVAK	A8HMY5	Predicted protein (Fragment)	2	538.267	-1.8469	0.00086151	96.604	yes
ALTMFLVTDDGFR	A8IZV9	Flagellar associated protein (Fragment)	2	751.371	-0.96359	0.00051893	77.279	yes
VLVDEEAGVVIPSTVK	A8IDD2	Flagellar associated protein (Fragment)	3	552.314	-0.47026	1.0143e-05	89.911	yes
WADAVYDKEEVEDPK	A8J194	Flagellar associated protein	4	449.211	-0.7118	6.1159e-05	83.692	yes
NAPQTQEWLK	A8JAI0	Flagellar associated protein	2	607.812	-1.6743	0.00011677	128.08	yes
MKDVVNTVSER	Q5DM57	Intraflagellar transport protein 172	3	431.887	-2.0149	0.029596	47.606	yes
APTGGAVQQPDRPMTGQR	Q6RCE1	Intraflagellar transport protein 74	3	628.311	-1.0667	0.0023613	45.876	yes
AAAGSSEGGPELSATGTVPR	A8IUF4	Flagellar associated protein	2	907.948	-1.398	7.8997e-32	167.63	yes
QSPINVPQYQVLDGK	A8IT01	Carbonic anhydrase	3	562.633	-0.41094	0.0008793	56.339	yes
VTLPGLYNSLDAFR	A8ISA6	Dynein heavy chain 8	2	783.42	-0.47895	0.0005321	79.337	yes
LDVGEGNYAK	A8J1M5	Flagellar outer dynein arm heavy chain beta	2	533.264	-2.0701	0.00040193	102.4	yes
DGYDVFTQCK	A8IDD2	Flagellar associated protein (Fragment)	3	411.513	-0.8028	0.0017444	70.028	yes
TEGAAGGAGTR	A8IUF0	Flagellar inner arm dynein 1 heavy chain beta	2	474.231	-0.87917	0.0063754	70.942	yes
GIPVSDNATLR	A8IV22	Dynein heavy chain 7 (Fragment)	2	571.812	-0.34618	0.046004	53.08	yes
VADVTLESAMK	A8JDK1	Flagellar associated protein	2	582.302	-1.5818	1.7808e-15	174.24	yes
AILMDLEPGTMDSVR	A8IXZ0	Tubulin beta chain	2	832.405	-0.91546	0.00048628	68.283	yes
IEAIYDITK	A8JF75	Predicted protein (Fragment)	2	533.295	-0.15366	0.00091476	112.13	yes
DIDDLQNFCAK	PYK3b	---	2	669.803	-0.77355	5.3392e-05	113.61	yes
EVLISDGILNR	Q946G4	Intraflagellar transport protein IFT52	3	410.235	0.59746	1.7012e-06	126.71	yes
EELEPQIQAVAVAR	A8I9T2	Kinesin-like protein	2	776.92	-1.2269	0.00050646	82.109	yes
ALTLADGTTAYVPSK	Q84X82	Flagella membrane glycoprotein	3	503.272	0.068336	6.1874e-07	113.76	yes
AQAETGEVK	P00877	Ribulose bisphosphate carboxylase large chain	2	466.738	-2.1913	0.0024516	94.767	yes
NREEANQLK	A8JFP1	Flagellar outer dynein arm heavy chain gamma	2	551.286	-2.1128	0.011049	98.048	yes
AWQESHAK	A8JFP1	Flagellar outer dynein arm heavy chain gamma	3	319.491	-0.90727	0.0079383	67.494	yes
ESDVGLAMGIAGTEVAK	A8IZL7	Calcium-transporting ATPase	2	832.414	-1.2092	4.0285e-08	103.88	no
HYAMFVGNTGTGK	A8J1M5	Flagellar outer dynein arm heavy chain beta	3	461.556	-0.55523	9.9477e-05	95.477	yes
AILMDLEPGTMDSVR	A8IXZ0	Tubulin beta chain	2	832.405	-0.23247	0.001594	58.079	yes
VSEQFTAMFR	A8IXZ0	Tubulin beta chain	3	405.866	1.0733	1.2718e-05	129.83	yes
EKPEEPLSFMAK	A8JH98	Enolase	2	703.355	-1.5845	0.0073929	84.365	yes
AVDAWCAQVAATSDEK	A8J1M5	Flagellar outer dynein arm heavy chain beta	3	574.598	-0.58036	7.2589e-06	94.007	yes
DVAYQLVSLAER	Q6J4H1	Central pair complex 1	2	682.364	-0.87127	4.7164e-16	167.89	yes
LVSGDGR	A8J1M5	Flagellar outer dynein arm heavy chain beta	2	352.19	-0.57353	0.046555	76.035	yes
LYDSAVAPGVLLASK	A8J9H7	Mastigoneme-like flagellar protein	3	501.952	-0.52525	0.030035	33.265	yes
GGIDAAIAR	A8J244	Isocitrate lyase	2	422.238	-0.76588	0.007081	80.787	yes
NADMSEEMQADAVDCATQALEK	A8JH45	Outer dynein arm light chain 8	3	815.007	-0.79775	7.1504e-13	108.28	yes
GGPGGPGAAGGR	A8J0D9	Flagellar associated protein	2	455.728	-0.51382	4.6939e-11	148.91	yes
NADMSEEMQADAVDCATQALEK	A8JH45	Outer dynein arm light chain 8	3	820.338	-1.555	3.5918e-18	129.43	yes
EADVNEDKMVNYEEFVR	A8IDN4	Flagellar associated protein, calmodulin-like protein (Fragment)	3	696.318	-1.0497	6.3838e-15	138.05	yes
DAVISGWGDGNIR	A8J6U6	Flagellar associated protein (Fragment)	2	680.336	-1.1791	8.6595e-05	111.83	yes
ESDVGLAMGIAGTEVAK	A8IZL7	Calcium-transporting ATPase	3	549.947	-0.46984	8.0684e-09	109.79	no
TYLTVYENK	A8HX57	Predicted protein	2	565.79	-1.028	0.0010479	108.47	yes
HTDLLHSYAR	A8J1M5	Flagellar outer dynein arm heavy chain beta	4	303.908	0.29034	6.287e-05	107.55	yes
AAPELSEDKVLLR	A8J1M5	Flagellar outer dynein arm heavy chain beta	3	480.94	-1.1266	0.0014517	70.889	yes
GAGGATPLHTALEAGK	A8JAQ5	Flagellar associated protein	3	484.26	-0.16665	7.631e-06	93.478	yes
SGELEPGAR	A8JFU2	Cilia- and flagella-associated protein 65 (Fragment)	2	458.23	-1.1945	0.027725	64.654	yes
GLAASGSWGCFDEFNR	A8J336	Flagellar outer dynein arm heavy chain alpha	3	591.926	-0.22084	2.2257e-07	112.02	yes
TSQMAGQGEVR	A8J0X0	Flagellar associated protein	2	582.277	-1.1224	0.0037135	73.877	yes
VDSEQIAIEK	A8JHU7	Flagellar inner arm dynein 1 heavy chain alpha	2	566.298	-1.6852	0.00030982	104.59	yes
KISQDEYDAMITR	A8HZT8	Flagellar associated protein	2	785.383	0.017358	0.0010186	93.237	yes
VAVDAYPYPVGQCR	A8J9H7	Mastigoneme-like flagellar protein	2	797.888	-1.5861	0.00057235	74.987	yes
SAPEFNPDGSEKDPQSEEQR	A8JAQ5	Flagellar associated protein	4	562.5	-1.1443	3.68e-07	89.011	yes
YRPHLEELMPAFK	Q9ATK5	Flagellar central pair-associated protein	4	408.466	0.96263	0.0071613	45.28	yes
IEEELGENAVYAGESWR	A8JH98	Enolase	3	651.306	-0.41173	1.427e-06	97.291	yes
FAAAIHAQYPGK	A8J244	Isocitrate lyase	2	637.338	-1.4486	2.6794e-06	121.36	yes
YDFAALYEK	A8J914	UDP-glucose 6-dehydrogenase	3	373.85	0.60406	0.011837	53.751	yes
KPDPFDTTGSR	A8HQE0	Predicted protein	3	407.535	-0.028557	0.013612	46.985	yes
RLDFGEDPK	A8IV22	Dynein heavy chain 7 (Fragment)	3	359.517	0.51856	0.016533	51.276	yes
SAIMVNK	A8J1M5	Flagellar outer dynein arm heavy chain beta	3	254.811	0.12085	0.010327	71.715	yes
SQAYGDNAR	A8J701	Flagellar associated protein	2	491.223	-0.61694	6.9216e-05	132.25	yes
GHADVSQTLLEK	A8JAQ5	Flagellar associated protein	2	649.341	-2.2687	2.7067e-06	121.24	yes
VVEIFSEWCGPCK	A8J594	Flagellar outer dynein arm 16 kDa light chain LC3	3	537.583	-0.19846	0.00016536	83.182	yes
CSSLMRPDGSTEPMTEAR	A8J0V2	Flagellar associated protein, calcium-transporting ATPase (Fragment)	3	680.964	-2.1385	0.012528	41.912	yes
ISNEPPSDMK	A8J336	Flagellar outer dynein arm heavy chain alpha	2	567.261	-2.7013	0.049361	44.612	yes
NTLLLNQLK	A8JF83	Ryanodine-inositol 1,4,5-triphosphate receptor Ca2+ channel	3	352.885	0.42655	0.0010467	81.95	yes
TLGSLGYK	A8J244	Isocitrate lyase	2	419.737	-0.46686	0.0070433	95.502	yes
PAAAPVAR	A8I345	Flagellar associated protein	2	376.724	-1.0226	0.010257	88.029	yes
TYDQIQR	A8IMD2	Predicted protein (Fragment)	2	462.233	-0.32154	0.012303	116.9	yes
QGGITPLHAACEK	A8J793	Flagella associated protein	2	691.348	-2.632	0.00092797	89.624	yes
DVADLFHQYK	A8J1M5	Flagellar outer dynein arm heavy chain beta	3	412.54	0.52546	0.0020276	68.657	yes
VSTPVTYTFTITR	A8J9H7	Mastigoneme-like flagellar protein	2	743.401	-0.74588	7.4175e-26	184.65	yes
HIADLAGNSK	A8JH98	Enolase	2	513.272	-1.6384	0.0011579	92.866	yes
GGSMDLLGYVEYQR	A8J4C9	Flagellar associated protein	2	802.375	-1.2248	0.00023741	82.483	no
GSALTISEAK	A8JJY2	Predicted protein (Fragment)	2	488.769	-2.4789	0.0003247	116.55	yes
MGTASQRPGTGQQAAAAAAAAR	Q6RCE1	Intraflagellar transport protein 74	3	687.008	-1.5516	4.05e-09	89.917	yes
HIEAGHGDR	A8JCV8	Acetyl CoA synthetase	3	331.162	-0.48034	0.0036513	67.334	yes
SVIIQEGLQK	Q6S7R9	Carbonic anhydrase	2	557.827	-1.428	2.6129e-09	157.68	yes
VNLPGWEDYVGDSR	A8IKF6	Predicted protein	2	803.878	-0.93824	1.454e-19	163.9	yes
EALGGLLR	Q6J4H1	Central pair complex 1	2	414.751	0.51577	0.0077355	93.429	yes
LLFELDR	A8JG02	Flagellar associated protein	2	453.258	0.87994	0.015775	93.195	yes
MSATFIGNSTAIQEMFKR	A8IXZ0	Tubulin beta chain	3	683.336	-1.0441	3.1524e-09	109.36	yes
AALDAMGAPK	A8JJR9	Flagellar adenylate kinase (Fragment)	2	480.745	-0.95148	0.0023477	76.228	yes
EGIFFYAK	A8JHU7	Flagellar inner arm dynein 1 heavy chain alpha	2	487.753	-0.81137	0.0084402	91.318	yes
LLLNTMLEK	A8ISA6	Dynein heavy chain 8	2	537.815	-1.2437	0.0038873	87.568	yes
GNAMLVGVGGSGK	A8J1M5	Flagellar outer dynein arm heavy chain beta	2	581.798	-1.6346	0.0044013	58.268	no
CYAALGDIAK	Q5DM57	Intraflagellar transport protein 172	3	361.183	-0.44131	0.0011454	72.928	yes
MSATFIGNSTAIQEMFKR	A8IXZ0	Tubulin beta chain	3	678.005	-0.39685	1.6196e-46	195.77	yes
DGGDGNTASAPQPK	A8J194	Flagellar associated protein	3	438.869	-0.74933	6.3306e-05	90.759	yes
RQELAAANAK	A8J336	Flagellar outer dynein arm heavy chain alpha	3	357.868	-0.20671	0.00013777	98.04	yes
VSEQFTAMFR	A8IXZ0	Tubulin beta chain	2	616.292	-0.8471	0.020858	55.721	yes
LGWTADYVMANSPR	A8IZY9	Cell wall protein pherophorin-C15	3	527.589	0.012157	2.2318e-06	115.12	yes
ASNYQSTTR	A8IU92	Cilia- and flagella-associated protein 20	2	514.244	-1.0551	0.0010973	107.11	yes
SSVCDIPPK	A8IXZ0	Tubulin beta chain	2	501.75	-1.3616	0.01249	72.928	yes
CPGGTATMDGYR	A8J9H7	Mastigoneme-like flagellar protein	2	643.269	-1.4469	0.0014272	83.137	yes
FAAAIHAQYPGK	A8J244	Isocitrate lyase	3	425.228	-0.00025705	0.00023734	82.417	yes
YMACCLMYR	Q540H1	Tubulin alpha chain	2	634.258	-1.1596	0.00051755	122.18	yes
ALETAVTNQLSAIK	A8JDA6	Flagellar protein	2	729.912	-0.8289	2.9504e-44	210.37	yes
IAALDDQLK	A8JF83	Ryanodine-inositol 1,4,5-triphosphate receptor Ca2+ channel	2	493.779	-0.84572	0.00017595	129.85	yes
GTETEDKVQLR	A8IZB6	Flagellar associated protein (Fragment)	3	425.889	-1.3357	0.0017828	77.124	yes
AEEQYAK	A8IXE0	Adenosylhomocysteinase	2	419.701	-2.9964	0.016866	91.318	yes
AYHEQLSVAEITNAAFEPASMMVK	Q540H1	Tubulin alpha chain	4	668.07	-0.56968	8.0514e-10	83.602	yes
EQMLELYNEFCK	A8JH98	Enolase	2	810.358	-1.0397	4.737e-05	110.92	yes
YDFAALYEK	A8J914	UDP-glucose 6-dehydrogenase	2	560.271	-0.23692	0.0016015	100.88	yes
SMATALSFFNSK	A8JBW7	Flagellar associated protein	3	440.548	0.5194	1.1961e-05	111.52	yes
NNGPELNAIR	Q5DM57	Intraflagellar transport protein 172	2	549.289	-0.95473	0.0049535	76.302	yes
LPIYEPGLLEVVQEAR	A8J914	UDP-glucose 6-dehydrogenase	2	913.507	-1.3567	5.5948e-07	115.8	yes
EKTPFVVVALQEATR	A8J336	Flagellar outer dynein arm heavy chain alpha	3	563.317	-0.25029	0.00077935	65.105	yes
ESDVGLAMGIAGTEVAK	A8IZL7	Calcium-transporting ATPase	3	549.947	-0.63962	1.8889e-06	95.236	no
QHLGWGHWFDR	A8J336	Flagellar outer dynein arm heavy chain alpha	4	360.425	0.71681	0.00124	71.153	yes
DLSQMYQDSHMLDLNK	A8J336	Flagellar outer dynein arm heavy chain alpha	3	651.961	-0.84784	1.2797e-05	88.319	yes
SFDYSNNDEVR	Q5DM57	Intraflagellar transport protein 172	2	673.286	-1.4111	6.5416e-09	147.58	yes
AMHAVIDR	P00877	Ribulose bisphosphate carboxylase large chain	3	304.829	-0.9393	0.0032176	79.713	yes
TQLEDLLK	A8HQ54	Flagellar associated protein (Fragment)	2	480.274	-0.58136	0.0042463	105.98	yes
DPETEKDLWWGPYSPNYVMDDR	A8J0N7_CHLRE Phosphoenolpyruvate carboxykinase, splice variant OS=Chlamydomonas reinhardtii GN=PCK1b	---	3	905.067	-0.82763	4.0536e-12	106.35	yes
LLDVAGR	A8ITV9	Cilia- and flagella-associated protein 70	2	372.224	0.060509	0.023578	86.472	yes
DTSSLDAAIR	Q9LD42	Fe-assimilating protein 1	2	524.767	-0.25762	0.00032529	117.02	yes
EVDEQMLNVQNK	A8IXZ0	Tubulin beta chain	2	723.848	-1.9812	2.4484e-06	122.39	yes
STFEHDAMTK	A8IY95	Dynein light chain roadblock	3	394.841	-0.84737	0.0052545	56.404	yes
DKLMDGSGGGGGGGGGGTGR	A8IFZ1	Flagellar associated protein (Fragment)	3	555.913	-1.7717	0.00063436	52.769	yes
STDGMWPFSYDTCDR	A8IKF8	Predicted protein (Fragment)	2	919.361	-0.6766	1.9952e-24	172.43	yes
GFSPEDFDLGMK	A8J8S5	Predicted protein	3	448.204	0.30024	0.00027054	79.659	yes
DLETFYR	A8HME3	Intraflagellar transport protein 22	2	472.23	0.24526	0.031945	82.671	yes
DLKPENFLLTER	A8JI59	Predicted protein (Fragment)	3	492.268	-0.45103	0.0037929	67.579	yes
ALQEYLETKR	A8J1M5	Flagellar outer dynein arm heavy chain beta	3	417.563	0.42989	0.00035794	87.184	yes
MSATFIGNSTAIQEMFK	A8IXZ0	Tubulin beta chain	3	631.302	-0.75658	4.6324e-12	129.05	yes
VYSQITDMPK	A8J063	Dynein heavy chain 2	2	591.297	-0.98228	0.00023231	122.69	yes
SAGWLEMLSK	A8JF83	Ryanodine-inositol 1,4,5-triphosphate receptor Ca2+ channel	2	561.287	-1.1934	0.00023212	122.7	yes
TSLVQFMEEAHTK	A8J1M5	Flagellar outer dynein arm heavy chain beta	3	512.917	-0.79279	0.00067696	63.181	yes
DVDKLPVDR	A8JG37	Flagellar associated protein	3	352.861	-0.34041	0.053434	51.727	yes
GQQLMTYEANMR	A8I9N1	Predicted protein (Fragment)	2	729.329	-1.692	0.015212	53.034	yes
LPIYEPGLLEVVQEAR	A8J914	UDP-glucose 6-dehydrogenase	2	913.507	-0.84885	1.2069e-12	140.22	yes
GSTEEEQFHH	A8J244	Isocitrate lyase	2	600.749	-1.8266	0.00031567	109.29	yes
AMAFSPDSTK	Q5DM57	Intraflagellar transport protein 172	2	535.745	-1.6051	0.0055543	69.346	yes
IKQLEDDLLFR	A8JFP1	Flagellar outer dynein arm heavy chain gamma	3	463.929	0.44168	0.034452	50.897	yes
LVSTEPQLLMVVEK	A8J4C9	Flagellar associated protein	2	793.447	-1.3984	0.00071938	73.386	no
LSAPEGAR	A8IVH8	Flagellar associated protein	2	400.717	-1.9051	0.0069633	95.741	yes
AILMDLEPGTMDSVR	A8IXZ0	Tubulin beta chain	3	549.941	0.18681	3.7772e-05	87.083	yes
MLTANNPAAPK	A8IVI0	Flagellar outer dynein arm intermediate chain 1	3	376.534	0.38282	0.00064981	73.499	yes
WALMIDPQLQGIK	A8J1M5	Flagellar outer dynein arm heavy chain beta	2	756.916	-0.98988	8.3356e-07	122.46	yes
VNQIGTITESIEAVR	A8JH98	Enolase	2	815.444	-0.98303	1.2557e-30	179.74	yes
GWATVFK	A8IKR9	Radial spoke protein 16	2	404.721	0.32607	0.011894	114.78	yes
NVPTWHR	A8IRX5	GTP-binding nuclear protein	3	303.828	0.034552	0.006372	79.116	yes
AQGMTFDAEDTIEELTAGK	A8JAI0	Flagellar associated protein	3	681.646	-0.94894	2.2572e-10	107.72	yes
NKQPWTATSNK	A8IZV9	Flagellar associated protein (Fragment)	3	425.554	-1.4378	0.048035	46.069	yes
ALEAGILEPLLR	A8IDF2	Armadillo/beta-catenin-like repeat family protein	2	647.89	-0.58341	2.042e-06	124.21	yes
DNDEDDFVLFK	A8JF83	Ryanodine-inositol 1,4,5-triphosphate receptor Ca2+ channel	2	678.801	-0.56667	1.2461e-05	125.53	yes
INVYFNEATGGR	A8IXZ0	Tubulin beta chain	2	670.833	-0.52083	0.00012379	109.15	yes
EKPEEPLSFMAK	A8JH98	Enolase	3	474.571	-1.7124	1.5497e-07	131.66	yes
SFVTLNPK	A8IYN6	Predicted protein	3	302.508	0.7563	0.0076706	67.981	yes
QVQSINTTEPTAR	A8J6A9	Flagellar associated protein	2	722.873	-1.8797	1.4057e-10	137.93	yes
DHYLAQGK	A8HQF3	ODA5-associated flagellar adenylate kinase	3	311.159	-1.3476	0.0040694	75.213	no
IQWIETVNPAATGAVEK	A8JDH8	Dynein heavy chain 9 (Fragment)	3	609.66	-0.73356	8.7811e-09	109.04	yes
SVADLANTNK	Q84X82	Flagella membrane glycoprotein	2	516.77	-0.49628	0.018835	63.864	yes
MGASNMLQVMER	A8J336	Flagellar outer dynein arm heavy chain alpha	2	691.815	-1.1622	0.013575	54.094	yes
LLTILNEDMDEETLR	A8JDA6	Flagellar protein	2	902.953	-1.4542	3.2046e-06	114.54	yes
ESDVGLAMGIAGTEVAK	A8IZL7	Calcium-transporting ATPase	2	824.417	-1.0244	2.9677e-45	192.85	no
AALAEANK	A8J1M5	Flagellar outer dynein arm heavy chain beta	2	394.219	-0.77479	0.0040898	109.71	yes
MMNQMSFLQDLK	A8JFP1	Flagellar outer dynein arm heavy chain gamma	2	743.349	-1.3867	0.0022532	73.927	yes
GLPVLFLYDPDPR	A8JCP6	Predicted protein	2	751.406	-1.1697	0.0023394	70.942	yes
FHTFLDQSLPVK	A8JJR9	Flagellar adenylate kinase (Fragment)	3	477.926	0.099238	0.00063475	71.153	yes
AGAYPVLGGAAGAAAK	A8IU61	Flagellar associated protein	2	672.867	-1.3749	4.037e-07	116.51	yes
VSLGQGQGPK	A8J063	Dynein heavy chain 2	2	485.769	-1.7524	0.003649	81.017	yes
NSSYFVEWIPNNVK	A8IXZ0	Tubulin beta chain	3	566.283	-1.4268	0.0021134	53.3	yes
IDVHDVWR	A8JH20	Protein tyrosine phosphatase 1	3	347.182	0.2975	0.00065525	109.71	yes
DYEAAFK	A8IKR9	Radial spoke protein 16	2	422.198	-0.40394	0.013098	97.798	yes
EKEMVDSIPVVTK	A8I9N1	Predicted protein (Fragment)	3	497.597	-1.7945	0.034992	42.242	yes
CEGFPWRPR	A8I9J4	Nucleoredoxin 2	3	402.194	-0.70281	0.00071089	105.52	yes
TKEQMLELYNEFCK	A8JH98	Enolase	3	616.955	-1.6881	0.00022784	77.746	yes
NTGVAADTMTR	A8JDK3	Predicted protein	2	576.769	-1.6292	0.003979	68.676	yes
VQIHMNK	A8J336	Flagellar outer dynein arm heavy chain alpha	2	435.237	-0.97362	0.0099051	104.45	yes
GAAFATGGADQAVR	A8J6U6	Flagellar associated protein (Fragment)	2	646.323	-1.5142	1.0915e-14	147.73	yes
ATEGVYHCIVGK	A8IRP4	Flagellar outer dynein arm light chain 6	3	445.224	-0.9407	0.00010828	94.767	yes
AAQLISEK	A8JCJ2	Intraflagellar transport particle protein 88	3	287.168	-0.4374	0.0047751	73.248	yes
MGASNMLQVMER	A8J336	Flagellar outer dynein arm heavy chain alpha	2	691.815	-1.614	0.0043295	62.694	yes
ATSATAANDVSSR	A8IY87	Kinesin-like protein	2	625.802	-2.024	9.3923e-07	121.13	yes
TFNDSDFLK	A8JHU7	Flagellar inner arm dynein 1 heavy chain alpha	2	543.759	-0.72552	0.0011574	105.46	yes
LAADVMDVPTLIIAR	A8J244	Isocitrate lyase	3	538.636	0.24516	3.8838e-05	84.753	yes
FDAVNADFQELMR	A8J1M5	Flagellar outer dynein arm heavy chain beta	2	786.362	-0.38481	0.012334	50.806	yes
TWGCTYTAVR	A8IJV9	Calcium-transporting ATPase	2	607.785	-1.896	0.00031207	106.4	yes
GGAPAPGAAAKPPSR	A8IU61	Flagellar associated protein	3	435.574	-0.70347	5.4916e-06	107.74	yes
AQGSLCFPGVDLGGLK	A8J1H4	Predicted protein	3	540.28	0.050534	0.00013982	74.428	yes
IRPEMWSDNPPTYPEK	A8IFD6	Predicted protein	3	659.312	-1.8288	0.0035804	51.495	yes
GGPAGGSILDR	A8IU61	Flagellar associated protein	2	500.265	-1.232	0.0019449	82.261	yes
GIPDFPHK	A8IPS8	Predicted protein	3	304.164	-0.36072	0.029191	46.426	yes
LSTLQSVRPAYMDEYER	A8J6F1	Flagellar associated protein, qilin-like protein	3	686.67	-0.99143	2.7469e-20	150.27	yes
MVDDYWEASK	A8JDH8	Dynein heavy chain 9 (Fragment)	2	622.269	-1.0026	0.00032057	113.22	yes
FGLDAVR	A8JGW5	Nucleoside diphosphate kinase	2	389.216	-0.18811	0.057023	73.039	yes
DALDFEK	Q9SMH5	Cytoplasmic dynein 2 heavy chain 1	2	419.203	0.36276	0.016866	91.318	yes
TLPDQPQQK	A8IKF6	Predicted protein	2	527.78	-2.0472	8.8666e-07	147.4	yes
LYKEYADSAFNVFR	Q27YU0	Flagellar radial spoke protein 1	3	574.954	-0.26348	8.6021e-08	127.3	yes
MSATFIGNSTAIQEMFK	A8IXZ0	Tubulin beta chain	3	631.302	-0.75167	4.3157e-09	112.67	yes
VNQIGTITESIEAVR	A8JH98	Enolase	3	543.965	0.1804	2.1595e-18	155.09	yes
TFGEPDFVIYNAGAFPANK	A8J0N7_CHLRE Phosphoenolpyruvate carboxykinase, splice variant OS=Chlamydomonas reinhardtii GN=PCK1b	---	3	686.67	-0.92909	1.8361e-10	111.34	yes
KSGVNMAVPTGGSQSNIQGK	A8IAB5	Flagella associated protein	3	654.002	-1.8901	1.0933e-05	61.276	yes
GEGFIHR	A8JAQ5	Flagellar associated protein	2	408.212	-0.15941	0.022711	86.866	yes
ALGIQCYVFNCSDQMDYK	A8J1M5	Flagellar outer dynein arm heavy chain beta	3	743.32	-1.2534	4.717e-05	72.583	yes
AITGVYVQPK	A8HP37	Cell wall protein pherophorin-C13	2	538.311	-1.7335	0.00032613	117.7	no
SSALEAANLEALMK	A8JAF2	Cilia- and flagella-associated protein 43	3	483.254	0.58507	0.0012642	56.569	yes
MHPHAEEAAAR	A8JCP6	Predicted protein	3	412.524	-0.1667	0.005993	53.013	yes
EAAGASTSAPVASPLLR	A8I9N1	Predicted protein (Fragment)	2	799.431	-1.4603	1.6753e-20	157.84	yes
GALQEQIAK	A8J8X1	Predicted protein	2	479.272	-0.8582	0.0008321	114.4	yes
LVQQGGAELKDNK	A8J0X1	Predicted protein	3	467.256	-1.5063	0.0006241	84.753	yes
LVDPDTGAEKK	Q5DM57	Intraflagellar transport protein 172	3	391.543	-0.63035	0.036641	38.783	yes
CGAEAAEAVAAAR	A8ITV9	Cilia- and flagella-associated protein 70	2	623.796	-1.8081	5.6651e-11	143.76	yes
TWGCTYTAVR	A8IJV9	Calcium-transporting ATPase	2	607.785	-1.7606	5.8743e-05	130.79	yes
LDHKFDLMYAK	Q540H1	Tubulin alpha chain	2	698.85	-1.4835	0.010248	59.198	yes
SLGQNPTEAELHQMIR	A8IDN4	Flagellar associated protein, calmodulin-like protein (Fragment)	2	912.457	-0.6316	0.00025767	85.469	yes
ALETAVTNQLSAIK	A8JDA6	Flagellar protein	3	486.944	0.34664	2.7148e-08	126.1	yes
DVNASVATIK	Q540H1	Tubulin alpha chain	2	509.282	-2.8476	7.3762e-06	138.45	yes
EQMLELYNEFCKK	A8JH98	Enolase	3	577.941	-0.35214	1.2138e-05	113.4	yes
MSATFIGNSTAIQEMFK	A8IXZ0	Tubulin beta chain	3	631.302	-0.28597	8.7938e-09	106.82	yes
SSQGVPLLAEQASSFFSSK	A8IAA8	Flagellar associated protein	3	657.334	-1.2869	4.6421e-07	92.098	no
PLNDGWLFDVPSK	A8J336	Flagellar outer dynein arm heavy chain alpha	3	496.589	-0.7395	0.0030016	54.09	yes
VVTDIVVPATR	A8IT59	Predicted protein	2	585.348	-0.40649	0.00046415	95.094	yes
EVTENLHK	A8J1M5	Flagellar outer dynein arm heavy chain beta	3	323.838	-0.82405	0.0074497	68.383	yes
VSCTFPTLYAAAGPFSPK	A8J9H7	Mastigoneme-like flagellar protein	4	479.242	0.55001	0.00074794	50.831	yes
MDKAEDAVDAAAASNEK	A8J194	Flagellar associated protein	3	584.597	-1.9575	0.00030695	73.928	yes
HSATDLAR	Q8LKK4	Protofilament ribbon protein of flagellar microtubules	2	435.725	-0.6952	0.042327	69.598	yes
ETALIEAFNLK	A8ITN7	Flagellar associated protein	3	416.899	0.26282	5.8777e-05	97.472	yes
MTLGGTDSQR	A8IR95	Flagellar associated membrane protein	2	541.251	-0.95537	0.05285	44.207	yes
KKEEEEAAER	A8J793	Flagella associated protein	3	406.87	-1.8706	0.058777	39.267	yes
DTQALSTLANAAR	A8IP29	Predicted protein (Fragment)	2	666.349	-0.057527	6.9863e-07	124.16	yes
SALISMFTSK	A8HN58	Intraflagellar transport protein 27	2	550.786	-0.93836	0.01881	56.548	yes
RVELLSQLK	A8I1S7	Flagellar associated protein	3	362.561	0.27058	0.00020376	106.88	yes
VAGKPIDMDDINEPPQELVTWR	A8JF83	Ryanodine-inositol 1,4,5-triphosphate receptor Ca2+ channel	3	841.756	-1.037	2.14e-30	149.41	yes
GLLADIEAK	A8JG02	Flagellar associated protein	2	465.269	0.13817	2.7764e-05	136.57	yes
LGPDGQSVSVNVPK	A8I9T2	Kinesin-like protein	2	698.875	0.026249	2.3184e-05	112.96	yes
ATLAAVLAEEK	A8J8X1	Predicted protein	3	372.548	1.0173	0.0028886	59.198	yes
ESLAAAYK	Q45QX5	Central apparatus associated protein C1a-32	2	426.727	-0.6409	0.0039964	111.95	yes
EVHDVLLK	A8IVH8	Flagellar associated protein	3	318.187	-0.49024	0.010658	62.546	yes
WAGIGGGDADPDGDEK	A8IR95	Flagellar associated membrane protein	2	780.334	-1.5101	3.8438e-05	95.57	yes
DLFDVLHAR	A8JAL2	Predicted protein	3	362.529	0.68679	0.00019712	103.55	yes
TVCKDETHEQK	A8IUF0	Flagellar inner arm dynein 1 heavy chain beta	4	344.413	-0.12738	7.469e-05	96.604	yes
HCVFLMGPTGTGR	A8J336	Flagellar outer dynein arm heavy chain alpha	2	716.845	-1.7716	1.1182e-06	118.87	yes
NILDHAK	A8J914	UDP-glucose 6-dehydrogenase	2	405.727	-1.4002	0.010921	101.54	no
GSNDNISCVIIR	A8J587	Protein phosphatase 2C catalytic subunit	2	674.338	-1.6706	0.0012656	85.287	yes
LAEMIELVTSMAK	A8J0V2	Flagellar associated protein, calcium-transporting ATPase (Fragment)	3	489.919	-0.44247	0.0024053	52.576	yes
GTHLLFR	Q5DM57	Intraflagellar transport protein 172	3	281.833	0.11739	0.0011118	128.75	yes
MSEIQASMDQR	Q6RCE1	Intraflagellar transport protein 74	2	648.29	-1.7315	0.014955	61.48	yes
AGAGLHAASCAR	Q2VIY5	Dynein light chain 9	2	571.28	-1.1236	0.0026559	73.273	yes
YFLDGLESER	A8J1V4	Cilia- and flagella-associated protein 44	2	614.796	-0.364	0.00030554	119.27	yes
ATLITEVER	A8IPZ5	Outer dynein arm-docking complex subunit 1	2	516.29	-0.39153	3.0287e-05	135.55	yes
NKDTAAVPGAASTK	A8IR95	Flagellar associated membrane protein	3	444.237	-2.4413	0.012509	48.899	yes
VSEQFTAMFR	A8IXZ0	Tubulin beta chain	2	616.292	-0.52652	0.0083082	64.82	yes
CGSDLSHGATDK	A8JAQ5	Flagellar associated protein	3	416.516	-0.97661	0.00057032	71.806	yes
DILNLCYVCETVGLK	A8J914	UDP-glucose 6-dehydrogenase	3	599.636	-0.94128	6.6329e-05	80.632	yes
MEDQISTADDTAK	A8J7W3	Flagellar associated protein	2	712.814	-1.7907	0.00058051	96.247	yes
AMSHVEGGWPK	A8IJZ3	Flagellar outer dynein arm intermediate chain 2	2	607.785	-2.272	0.0046621	67.08	yes
VNSMSAK	Q6S7R9	Carbonic anhydrase	2	368.687	-0.98254	0.025331	85.676	yes
GYLTESEMR	Q5DM57	Intraflagellar transport protein 172	2	551.248	-1.4185	0.00090355	98.629	yes
GYVDYSQDKADEAR	A8I1S7	Flagellar associated protein	3	539.578	-1.8897	2.4019e-11	138.73	yes
ELVEEAHPYCTTIVHDADLVPR	A8J194	Flagellar associated protein	4	641.817	-0.95614	1.1146e-17	127.01	yes
SSPEDKLTLVSMLK	A8IJV9	Calcium-transporting ATPase	3	521.948	-0.5293	0.010514	45.873	yes
NVMQVVVVPDDFTK	A8JF83	Ryanodine-inositol 1,4,5-triphosphate receptor Ca2+ channel	2	803.911	-1.2972	0.00017364	91.812	yes
GDLTMTEPMER	A8J1M5	Flagellar outer dynein arm heavy chain beta	2	656.281	-2.1257	0.0254	44.639	yes
MESALEDLK	A8JAQ5	Flagellar associated protein	2	518.255	-0.75131	0.00084937	113.93	yes
ALNDYMESK	A8J336	Flagellar outer dynein arm heavy chain alpha	2	535.745	-1.4369	0.0024516	94.767	yes
AMQQEFIELHK	Q68RJ5	Intraflagellar transport protein 81	3	458.568	0.18919	1.0565e-05	111.63	yes
IQQWIASINDIHK	A2T2X4	Intraflagellar transport protein 46	3	522.619	-0.12277	0.00015894	86.699	yes
LAACGYQENDILSK	A8JFP1	Flagellar outer dynein arm heavy chain gamma	2	791.383	-1.1098	0.0064878	57.434	yes
SPSQAEISSNPR	A8IX35	Predicted protein	2	636.813	-2.0135	0.0032423	72.321	yes
EVADYWYQVVSMNDYQK	A8J914	UDP-glucose 6-dehydrogenase	3	718.654	-1.0477	1.0757e-08	104.26	yes
DLDGTDNKGK	A8JH98	Enolase	3	354.84	-0.28777	0.012699	62.466	yes
TAIEEVEMK	Q9SMH5	Cytoplasmic dynein 2 heavy chain 1	2	525.263	0.4242	0.00054304	121.6	yes
SSFQSDLDQVTK	A8J0N6	Flagellar associated protein	2	677.828	-1.0069	9.925e-17	175.15	yes
DLDFLDR	A8IUF0	Flagellar inner arm dynein 1 heavy chain beta	2	447.222	0.70912	0.040533	78.77	yes
INDGPVLVLVVDTADQK	A8I9J4	Nucleoredoxin 2	3	599.332	-1.2026	5.7447e-06	88.565	yes
DLDEALPALER	A8J063	Dynein heavy chain 2	2	621.322	-0.85413	0.00054318	93.162	yes
SSVCDIPPK	A8IXZ0	Tubulin beta chain	3	334.836	-0.65685	0.015975	49.715	yes
LGHDYVQLR	A8J0V2	Flagellar associated protein, calcium-transporting ATPase (Fragment)	3	367.533	0.52157	0.00056801	88.294	yes
FFLIDGFPR	A8HQF3	ODA5-associated flagellar adenylate kinase	2	556.3	-0.96369	0.0012303	103.55	no
ALGIQCYVFNCSDQMDYK	A8J1M5	Flagellar outer dynein arm heavy chain beta	3	743.32	-0.45428	4.725e-05	73.168	yes
SQEFLQGHSDK	A8ILK1	Cilia- and flagella-associated protein 52	2	638.302	-2.9119	0.00010781	105.03	yes
EQAAAVEAAK	Q7XA07	Cytoplasmic dynein 2 light intermediate chain 1	2	494.259	-1.4841	0.0003645	102.87	yes
EVDGLLMVIDPNRPEQER	A8HME3	Intraflagellar transport protein 22	3	709.356	-0.91376	0.0001494	66.913	yes
GTAVAPLVTLSTR	A8JFU2	Cilia- and flagella-associated protein 65 (Fragment)	2	643.377	-0.099104	0.00030743	101.45	yes
HGLEPGK	A8J6U6	Flagellar associated protein (Fragment)	3	246.47	-0.41241	0.047825	43	yes
EQMLELYNEFCK	A8JH98	Enolase	2	810.358	-1.1231	0.0010635	73.927	yes
LAWEEPFGPVLPVMR	A8IYT1	Glyceraldehyde 3-phosphate dehydrogenase, nonphosphorylating	2	870.961	-1.2466	1.0184e-38	192.18	yes
TGSVTSPSGAGALSR	A8JB29	Predicted protein	2	674.347	-1.8133	0.0010776	67.646	yes
DLSQMYQDSHMLDLNK	A8J336	Flagellar outer dynein arm heavy chain alpha	3	651.961	0.014625	2.948e-05	86.005	yes
LLIMLDGK	A8J1M5	Flagellar outer dynein arm heavy chain beta	2	459.77	-0.39722	0.035491	60.019	yes
GHAEVAEALLK	A8JC79	Flagella associated protein	2	569.317	-1.9899	3.2697e-10	153.95	yes
ADMWATIQLDTAPGVFESSR	A8J9H7	Mastigoneme-like flagellar protein	3	737.684	-0.81971	1.0721e-08	102.98	yes
LFDLCDVDK	A8HNF2	Flagellar associated protein	2	562.768	-1.0509	0.0013726	102.52	yes
SVVATEAEK	A8I9F6	Flagellar outer dynein arm light chain LC1	2	467.248	-1.4649	0.0031078	90.05	yes
VVLEGLHAPK	A8HQF3	ODA5-associated flagellar adenylate kinase	2	531.819	-1.2267	0.00032144	113.93	no
VASAASAAAQAR	A8JAQ7	Predicted protein	2	558.294	-0.85799	0.049419	62.338	yes
SAELEQLYWER	A8IT32	Flagellar associated protein	2	712.346	-1.0654	6.5659e-07	136.01	yes
YANLLHTK	Q5XPS1	Axonemal inner arm I1 intermediate chain dynein IC138	3	320.515	-0.35921	0.011818	60.436	yes
LAAELAALEAEADAK	A8I2N3	Axonemal inner arm dynein I1/f subunit	3	495.931	-1.0916	1.9959e-05	94.09	yes
NAVDLLETSLLVK	A8I550	Radial spoke protein 4	3	472.277	-0.69008	0.0001677	81.904	yes
GSALTISEAK	A8JJY2	Predicted protein (Fragment)	2	488.769	-1.8433	0.00016737	125.72	yes
AAADALATPEEK	A8J7W3	Flagellar associated protein	2	593.801	-1.6479	2.8237e-11	154.28	yes
VLDSLDLR	A8JBI2	Predicted protein (Fragment)	2	465.766	0.47111	0.017051	82.279	yes
TTLGNPVEIR	A8IV22	Dynein heavy chain 7 (Fragment)	2	550.309	-1.3066	0.016285	65.842	yes
FSLATALGDPVK	A8ISA6	Dynein heavy chain 8	3	406.896	0.9158	0.0014304	63.091	yes
GGPGVPNTTISK	A8J2Y0	Flagellar associated protein	2	564.306	-1.551	1.6812e-06	125.82	yes
EVTNAYK	A8J063	Dynein heavy chain 2	2	412.711	-1.469	0.016866	91.318	yes
LTTTVEEDSSNR	A8J0N6	Flagellar associated protein	2	676.32	-1.5569	7.2174e-08	133.88	yes
QQQEQQWVVSHEVK	A8IFZ1	Flagellar associated protein (Fragment)	3	584.96	-1.6552	1.4072e-05	102.64	yes
DPSAAQFEDK	A8JHU7	Flagellar inner arm dynein 1 heavy chain alpha	2	554.251	-1.5444	0.00013621	127.17	yes
AWNNFNEEILESCAK	A8J1M5	Flagellar outer dynein arm heavy chain beta	3	608.946	-0.146	2.5667e-05	91.076	yes
VGDATVFTR	A8IBS2	Flagellar associated protein	2	483.256	-0.34632	0.011929	73.233	yes
LDEEDMIAEFTK	A8J1V4	Cilia- and flagella-associated protein 44	2	720.832	-1.0801	0.00091243	90.412	yes
HVLSEVFR	Q946G4	Intraflagellar transport protein IFT52	3	329.519	1.0162	0.00011919	140.09	yes
YAQLVIPTLDSVR	A8JFP1	Flagellar outer dynein arm heavy chain gamma	2	737.917	-0.78962	1.0313e-06	119.96	yes
TSQTLEASMK	A8ILK1	Cilia- and flagella-associated protein 52	2	556.269	-2.1358	0.023511	54.65	yes
HEVWEALHK	A8IND8	Flagellar associated protein	4	287.902	0.55263	0.017128	51.949	no
GDQYSFGINFK	Q27YU0	Flagellar radial spoke protein 1	3	425.872	0.46138	9.3912e-05	92.112	yes
TFTPAAANAVYVVDPSK	A8J9H7	Mastigoneme-like flagellar protein	4	438.481	0.58597	0.0020469	44.998	yes
NIDYVLTSPFLR	A8IFD6	Predicted protein	3	479.929	0.80044	0.00011824	93.623	yes
YNHWELK	A8IBN3	Predicted protein	3	330.499	-0.3394	0.032871	51.787	yes
YNFGEIMYGGHIVEDYDRR	A8J1M5	Flagellar outer dynein arm heavy chain beta	4	584.271	-0.32495	1.1047e-05	64.705	yes
EQPPAPPSK	A8J134	Flagellar associated protein	2	475.751	-1.6651	0.018486	69.672	yes
ELTTEAVEAVGDAVVDGAK	A8IUQ2	Flagellar associated protein	3	625.318	-0.7652	1.0013e-05	81.51	yes
VSTPVTYTFTITR	A8J9H7	Mastigoneme-like flagellar protein	3	495.936	0.57863	1.547e-09	132.86	yes
MMLTFSVVPSPK	A8IXZ0	Tubulin beta chain	3	451.57	0.46184	0.00014533	87.184	yes
MQGIIGSNLPSQK	Q6RCE1	Intraflagellar transport protein 74	3	463.578	-1.151	0.00049334	66.989	yes
LKPSPSQDER	A8HZT8	Flagellar associated protein	2	578.801	-1.6939	0.032286	73.951	yes
LDTIDDKEPLYK	A8JF83	Ryanodine-inositol 1,4,5-triphosphate receptor Ca2+ channel	3	483.921	-0.74864	0.015347	55.261	yes
TTANMAQDQVDGR	A8ISA6	Dynein heavy chain 8	2	703.82	-1.3561	8.9024e-08	131.86	yes
GTPITFLMTDNQIVK	A8J1M5	Flagellar outer dynein arm heavy chain beta	3	565.299	-0.09742	1.9259e-05	92.039	yes
FVFEGEGNK	A8IKR9	Radial spoke protein 16	2	513.748	-0.29001	0.0014947	101.65	yes
QDFEFEQVEYSTMK	A8JEB2	Glutathione S-transferase	2	890.89	-0.79807	2.4509e-07	123.02	yes
TAIDNVK	A8IZV9	Flagellar associated protein (Fragment)	2	380.714	-0.70966	0.016866	91.318	yes
LLGELMR	A8JF83	Ryanodine-inositol 1,4,5-triphosphate receptor Ca2+ channel	2	416.241	0.98335	0.013212	97.602	yes
MKDLDGTDNKGK	A8JH98	Enolase	3	441.219	-3.1154	0.0081273	54.343	yes
GLAAVAGDR	A8JAI0	Flagellar associated protein	2	415.23	0.29393	0.0012101	104.01	yes
GGVAGDEGSGGAALR	Q9SMH5	Cytoplasmic dynein 2 heavy chain 1	2	637.31	-1.2437	2.6131e-08	126.56	yes
ANLEFSK	Q9SMH5	Cytoplasmic dynein 2 heavy chain 1	2	404.714	-0.99905	0.023142	86.67	yes
EMVILGTMYAGEMK	A8J0N7_CHLRE Phosphoenolpyruvate carboxykinase, splice variant OS=Chlamydomonas reinhardtii GN=PCK1b	---	3	524.921	-0.36778	8.6026e-05	78.814	yes
QLPDRDSITIAYPDEGAWK	A8IZW6	Ribose-phosphate pyrophosphokinase	3	725.695	-0.81556	9.685e-10	108.75	yes
NNDLIFML	Q27YU5	Radial spoke protein 9	2	490.25	-0.14988	0.013585	85.212	yes
NVINELQGEGEVAPR	A8JHU7	Flagellar inner arm dynein 1 heavy chain alpha	2	812.918	-0.68132	3.5545e-08	124.25	yes
LYDGANNVIAEK	A8J9H7	Mastigoneme-like flagellar protein	3	436.226	0.34668	0.00051763	72.34	yes
TLPDQPQQK	A8IKF6	Predicted protein	2	527.78	-1.685	3.0585e-05	135.43	yes
VPAATDVSTR	A8IFZ1	Flagellar associated protein (Fragment)	2	508.772	-1.1534	0.0010157	94.66	yes
GIMCVWDLSSAAR	A8IBS2	Flagellar associated protein	2	733.35	-0.25274	3.4871e-19	169.09	yes
AALDAMGAPK	A8JJR9	Flagellar adenylate kinase (Fragment)	2	472.747	-1.4634	0.00032144	113.93	yes
MSATFIGNSTAIQEMFK	A8IXZ0	Tubulin beta chain	3	631.302	-0.74723	3.7369e-05	83.37	yes
TAEGFYCVR	A8J244	Isocitrate lyase	3	368.171	0.044628	0.00015217	111.17	yes
ALPEAHPLVWSLK	A8JDH8	Dynein heavy chain 9 (Fragment)	3	487.614	0.055443	0.0001503	89.43	yes
HAAIALDDKR	A8J336	Flagellar outer dynein arm heavy chain alpha	4	278.157	0.047705	0.0020166	63.734	yes
HAAIALDDK	A8J336	Flagellar outer dynein arm heavy chain alpha	3	318.507	0.44176	0.0076252	57.859	yes
TYAAAAASLQGK	A8J9H7	Mastigoneme-like flagellar protein	3	384.54	-0.20453	0.00018861	86.463	yes
EGLMSVTFR	A8J1M5	Flagellar outer dynein arm heavy chain beta	2	528.263	-0.62924	0.023397	57.55	yes
KVAAYDNEVQLR	A8JAF2	Cilia- and flagella-associated protein 43	3	469.253	-0.82171	5.5483e-07	119.88	yes
GLEDWVDTQAHGMELAR	A8J336	Flagellar outer dynein arm heavy chain alpha	3	643.304	-0.047383	1.2698e-11	124.29	yes
MDQMQHSEGR	A8J244	Isocitrate lyase	3	417.501	0.0028456	0.0051631	55.084	yes
GQVAVMADR	A8IFZ1	Flagellar associated protein (Fragment)	2	481.74	-0.55187	0.050964	48.423	yes
CGHLGGK	A8J244	Isocitrate lyase	3	243.455	-0.51673	0.058267	38.818	yes
YSIDPTTYHFVTHLAMGPESCK	A8J9H7	Mastigoneme-like flagellar protein	4	643.298	-0.83631	8.7308e-13	112.44	yes
NQLANAQR	A8IV22	Dynein heavy chain 7 (Fragment)	2	457.744	-1.237	0.0060344	98.523	yes
WSPELAAACEVWK	P00877	Ribulose bisphosphate carboxylase large chain	2	773.872	-1.3175	8.6595e-05	111.83	yes
LEAVMNWPYLK	A8J793	Flagella associated protein	3	460.572	0.33448	0.0099341	46.352	yes
TAQQVNSAR	Q9SMH5	Cytoplasmic dynein 2 heavy chain 1	2	487.754	-1.1002	0.00055384	121.36	yes
LPIYEPGLFEVVK	A2PZC3	UDP-glucose 6-dehydrogenase	3	501.953	-0.49533	0.00016991	80.69	yes
ESDVGLAMGIAGTEVAK	A8IZL7	Calcium-transporting ATPase	3	555.278	-0.68704	2.4132e-06	90.348	no
DLWWGPYSPNYVMDDR	A8J0N7_CHLRE Phosphoenolpyruvate carboxykinase, splice variant OS=Chlamydomonas reinhardtii GN=PCK1b	---	2	1007.44	-0.4689	1.4245e-24	164.01	yes
LPIYEPGLFEVVK	A2PZC3	UDP-glucose 6-dehydrogenase	2	752.427	-1.1729	1.4525e-25	177.81	yes
TAPHHLAR	A8IUS6	Flagellar associated protein	3	301.503	-0.23322	0.017437	55.531	yes
TALDLAQQWDR	A8JI01	Flagellar associated protein	2	658.833	-1.1345	0.003045	76.326	yes
TLLAVGEK	A8J1V4	Cilia- and flagella-associated protein 44	2	415.753	0.35892	0.0049916	101.65	yes
LEIDLAEAEMPGLMACR	A8IXE0	Adenosylhomocysteinase	2	967.955	-0.99692	6.4435e-06	93.909	yes
DWAAIQSTAQSQGK	A8J3X6	Flagellar associated protein (Fragment)	3	497.579	-0.43444	0.00015802	71.879	yes
MVKPAFIFDGR	A8J914	UDP-glucose 6-dehydrogenase	3	432.897	0.11546	0.045136	43.502	no
ALAEAAAACK	Q9SMH5	Cytoplasmic dynein 2 heavy chain 1	2	488.25	-1.6435	0.00032144	113.93	yes
IWTIPELATPAAAAAADAK	A8HMF2	Flagellar associated protein	3	627.675	-0.5071	1.4327e-07	100.04	yes
EDATAPCPSQLGAR	A8J9A4	Predicted protein	2	736.844	-2.7872	0.0029232	60.937	yes
QLEQEVAGLK	Q27YU7	Flagellar radial spoke protein 5	2	557.809	-1.113	0.00010036	128.85	yes
VLPLLQEVANK	A8I3X6	Dynein heavy chain 5	3	408.583	0.55628	4.7428e-08	142.43	yes
ESDVGLAMGIAGTEVAK	A8IZL7	Calcium-transporting ATPase	2	824.417	-0.84581	2.9071e-20	154.49	no
LDPNYGPNEDAK	A8IVJ3	Phospholipid-transporting ATPase (Fragment)	2	666.807	-1.1	0.026129	54.898	yes
AAEALAATSAAEAVEELK	Q6UBQ3	Flagellar radial spoke protein 2	2	872.952	-0.49927	0.0013892	56.817	yes
AGAEANAADDKGLTALHR	A8JC79	Flagella associated protein	4	445.979	-0.03468	1.7733e-05	85.362	yes
QYADLVPGLADLAR	A8IY95	Dynein light chain roadblock	3	501.272	0.46173	9.1898e-05	74.853	yes
HPIVLVGDDK	A8IVI0	Flagellar outer dynein arm intermediate chain 1	3	364.873	-0.38911	0.0065054	56.404	yes
LLDAGCNVLR	PYK3b	---	2	565.803	-0.92206	0.017298	65.056	yes
TLGVSMGQGQEVIAR	A8JFP1	Flagellar outer dynein arm heavy chain gamma	2	781.404	-1.6345	0.004287	53.377	yes
EEATASAEAATVK	A8JDH8	Dynein heavy chain 9 (Fragment)	2	639.315	-1.5342	0.00019254	103.83	yes
HNDPVWQIYWQPDDAQK	A8IVI0	Flagellar outer dynein arm intermediate chain 1	3	714.001	-0.89386	1.6851e-06	96.143	yes
QFQDQSLDEASAGR	Q27YU0	Flagellar radial spoke protein 1	2	776.355	-1.1613	5.0755e-15	155.57	yes
YVQSNPMFLETVSK	A8J1M5	Flagellar outer dynein arm heavy chain beta	3	548.276	-0.2162	2.7191e-08	126.09	yes
SMGSTLGSSGGGAMLVAR	A8JCJ2	Intraflagellar transport particle protein 88	2	827.898	-1.7039	0.013611	42.059	yes
AEYVTTPIFGLQVPK	A8J0N7_CHLRE Phosphoenolpyruvate carboxykinase, splice variant OS=Chlamydomonas reinhardtii GN=PCK1b	---	2	831.959	-0.90552	1.6415e-08	128.95	yes
EIEVYANK	A8J336	Flagellar outer dynein arm heavy chain alpha	2	483.251	-2.0664	0.0070433	95.502	yes
DIIMAEHMAK	A8IXE0	Adenosylhomocysteinase	3	386.86	0.78396	0.0023009	67.334	yes
KPEAAPPPPPEPSPDDNLPQDIK	Q9ATK5	Flagellar central pair-associated protein	4	613.062	-1.7739	0.0037915	34.839	yes
KQNVAAAGQATA	Q84X82	Flagella membrane glycoprotein	2	565.302	-1.4058	0.002136	81.525	yes
LEIDLAEAEMPGLMACR	A8IXE0	Adenosylhomocysteinase	3	645.639	-0.27632	9.6435e-05	65.511	yes
VIIEDQTAR	A8IDQ0	Predicted protein	2	522.788	-0.23919	0.043915	58.433	yes
YTPLQEAMMYAR	A8JAQ5	Flagellar associated protein	2	753.342	-1.2563	0.031958	42.083	yes
LRPTDATLGTLK	A8ILK1	Cilia- and flagella-associated protein 52	3	429.254	0.3223	1.0831e-05	117.2	yes
RNPFNSK	A8IJZ3	Flagellar outer dynein arm intermediate chain 2	3	288.156	-0.76629	0.044607	47.849	yes
NPLEIFCR	A8JF83	Ryanodine-inositol 1,4,5-triphosphate receptor Ca2+ channel	2	524.766	0.2665	0.004851	102.07	yes
MTLGGTDSQR	A8IR95	Flagellar associated membrane protein	2	541.251	-1.5969	0.049484	44.598	yes
VEDAMFLTTK	A8IUF0	Flagellar inner arm dynein 1 heavy chain beta	2	577.792	-0.74821	0.00019518	124.42	yes
ALDQAEQFESSIMPCK	A8HQF3	ODA5-associated flagellar adenylate kinase	4	464.216	0.2055	0.00078931	56.514	no
NAAAEFLEVYK	A8JGW5	Nucleoside diphosphate kinase	3	418.884	0.45595	0.00013112	88.338	yes
ENTACLNAVSELTAAQR	A8J1V4	Cilia- and flagella-associated protein 44	2	924.449	-0.92411	3.4047e-08	112.55	yes
DLSLIGTDDEGR	A8JF75	Predicted protein (Fragment)	2	645.812	-1.3415	7.9586e-05	112.5	yes
DGSAPAETPDDGMFDWVR	A8JF83	Ryanodine-inositol 1,4,5-triphosphate receptor Ca2+ channel	2	983.418	-0.52731	3.5248e-37	188.71	yes
TLGSTDVTQR	A8J250	Flagellar associated protein	2	539.28	-1.3334	0.00030423	119.34	yes
DGEALVSGGGDK	A8ILK1	Cilia- and flagella-associated protein 52	2	552.762	-2.3708	0.0018302	77.776	yes
ASSGVDGVICK	A8J1H4	Predicted protein	2	546.771	-2.0889	6.5944e-05	111.63	yes
PIVTGPDTNFFMAGK	A8J9H7	Mastigoneme-like flagellar protein	3	537.601	-0.4945	5.2403e-05	80.96	yes
GIEDMKR	A8J8X1	Predicted protein	3	283.481	0.16832	0.057222	42.229	yes
IIDGSDLDEVNALAVDR	A8ILK1	Cilia- and flagella-associated protein 52	2	907.96	-0.93285	1.3332e-36	187.39	yes
AIIDAIHSGELDK	A8J0N7_CHLRE Phosphoenolpyruvate carboxykinase, splice variant OS=Chlamydomonas reinhardtii GN=PCK1b	---	3	461.249	0.15403	8.2786e-05	97.463	yes
GSPSQASTPAK	Q39605	Flagellar associated protein	2	515.762	-2.0104	0.00034095	98.105	yes
SVAISNPSTR	A8IYT1	Glyceraldehyde 3-phosphate dehydrogenase, nonphosphorylating	2	516.278	-0.93504	0.00032558	117.25	yes
AYHEQLSVAEITNAAFEPASMMVK	Q540H1	Tubulin alpha chain	4	668.07	-0.67941	4.1962e-11	96.128	yes
NVVLLACDAFGALPPVSR	A8J0N7_CHLRE Phosphoenolpyruvate carboxykinase, splice variant OS=Chlamydomonas reinhardtii GN=PCK1b	---	3	633.677	-0.76137	9.6249e-07	95.205	yes
NADMSEEMQADAVDCATQALEK	A8JH45	Outer dynein arm light chain 8	3	820.338	-1.453	1.0255e-09	90.308	yes
EAVAAAEAEAAK	A8IKF6	Predicted protein	2	565.788	-1.7741	2.2235e-11	156	yes
ALNDYMESK	A8J336	Flagellar outer dynein arm heavy chain alpha	2	535.745	-1.7565	0.0011574	105.46	yes
[truncated: 13,535 more rows]

## Sheet: FM1
Sequence	Protein accession	Protein description	Charge	m/z	mass error [ppm]	PEP	Score	Unique [yes/no]
DIVQFVEIEK	A8IES0	Predicted protein (Fragment)	3	407.224	-0.0072655	0.00024862	88.596	yes
SAAPTAAATSVSEVPSVAGDSTTDVR	A8IWT7	Predicted protein	2	1224.1	-0.14992	1.3658e-27	141.19	yes
LQLEAEPQPNQPAPGACPGQAAR	A8IS98	PRLI-interacting factor L	3	800.729	-1.6868	2.4301e-10	99.569	yes
NVVTGAEGPVPATAR	A8HMQ1	Aconitate hydratase, mitochondrial	2	719.886	-1.1324	5.0295e-08	120.63	yes
LIDETMASFQDVK	A8HP06	Succinate dehydrogenase [ubiquinone] flavoprotein subunit, mitochondrial	3	499.582	-0.27595	0.0001588	86.772	yes
GSAGPGGSQQQQGAAGSGSGSYR	A8J898	Predicted protein	3	684.642	-2.1528	1.088e-38	167.36	yes
VADHVMAGMR	A8IZT9	Multicopper ferroxidase	3	368.176	-0.47274	0.0016062	68.846	yes
DHNAIIMR	A8IAK1	Dynamin-related GTPase	3	329.168	-0.43186	0.0078456	64.265	yes
GGGPLVR	A8J121	tRNA-dihydrouridine synthase	2	328.198	0.134	0.035627	80.999	yes
FIASLADTFGTDGANKRPAR	A8J225	Low-CO2-inducible protein (Fragment)	4	527.778	-0.19066	1.435e-25	155.1	yes
SPVTMVGR	A8I748	Flagellar associated protein	2	431.726	0.14317	0.010579	77.741	yes
MLGMGTVMYPSEVLIK	Q93Z22	Plasma membrane ATPase	3	595.638	-0.38428	4.1242e-07	103.83	yes
VGDVLEAIEGGADK	A8HRZ4	Mitochondrial cytochrome c oxidase subunit 4, 13 kD	3	458.237	-0.1204	0.00015802	71.879	yes
MSQAQVHR	A8JA59	Predicted protein	3	319.496	0.030311	0.0010433	97.093	yes
DAAHFCR	A8HMK8	Predicted protein (Fragment)	3	292.798	-0.75576	0.0071724	76.847	yes
GLLINQPAAGQFPFEAAPCVAAVR	A8JF49	Flagellar associated protein (Fragment)	2	1249.15	-1.1698	5.9887e-09	85.224	yes
LFPTSAQYTDEIGSSAPSSAVLSR	A8JA59	Predicted protein	2	1242.62	-0.12039	5.4601e-13	106.12	yes
RGEELNAEEMGMPPENMAHEAYDK	A8I271	Predicted protein (Fragment)	4	699.794	-1.7101	4.1331e-07	59.912	yes
AGMTHIVR	A8ID84	Ribosomal protein L3	3	295.497	0.40426	0.0037202	77.058	yes
DIVQFVEIEK	A8IES0	Predicted protein (Fragment)	2	610.332	-1.2667	0.00020535	123.95	yes
LGEAACCAVK	A8JAG1	Predicted protein	2	539.755	-2.3339	0.00032375	115.78	yes
ISGEDGQDYINASLVQSAPEESR	A8J5M9	Protein tyrosine phosphatase 3 (Fragment)	2	1233.07	-0.79995	3.4291e-17	126.04	yes
LAANTAAALGGANPEQTLAK	A8IFK0	Plasma membrane ATPase	3	628.006	-0.76731	3.8379e-21	147.06	yes
TDCPSTTAPSSTVWR	A8HP72	Predicted protein	2	833.38	-1.5787	0.00010708	95.57	yes
MNSQVSSLSLYDIAGTPGVAADVSHINTK	A8JHU0	Malate dehydrogenase	3	997.829	-0.69938	1.9156e-13	83.026	yes
AVLPHMLR	A8I4J6	Predicted protein	3	312.853	0.36325	0.001385	90.706	yes
QSAPANAAAPSGGNPGSR	A8HV42	Predicted protein	2	805.387	-2.0058	6.4226e-09	115.57	yes
AVPILCLDEATAAMDPHTEAIVQQTIK	A8I268	ABC transporter	3	984.5	-0.41611	8.0098e-19	117.62	yes
RGSRPDLAVAR	A8HUJ5	Predicted protein	4	300.176	-0.45379	0.00018261	87.667	yes
EHGLIFLETSAR	A8J195	Small rab-related GTPase	3	458.245	0.91812	0.00016044	88.803	yes
AGPRPPTTAR	A8JIA1	Predicted protein (Fragment)	3	341.861	-0.10285	0.039982	51.762	yes
AAYQAQPQQPQQQR	A8ILT7	Sodium/phosphate symporter (Fragment)	2	821.408	-1.2153	1.6123e-15	160.22	yes
DVDRDVVAIFQIVQER	A8IZT9	Multicopper ferroxidase	2	951.508	-1.1204	9.1389e-31	185.55	yes
RVEDHAR	A8IXZ2	Predicted protein	3	294.823	0.21011	0.013832	69.825	yes
FVGGAEHTLR	A8JA80	Mu2-Adaptin	3	362.861	0.37066	0.00032389	86.898	yes
HLGDAPEGANVFCAGDMSK	A8IA06	Predicted protein (Fragment)	2	996.433	-2.2099	0.00055259	54.764	yes
GPGIGGGGGSGR	A8I807	Predicted protein	2	464.733	-1.1345	0.0040376	71.03	yes
WAAENPMYAGPK	A8HW46	Phosphoinositide phospholipase C	2	675.811	-1.3986	0.035589	43.897	yes
ALQGSSAGSPGGGGGSNSTR	A8IQS4	Predicted protein	2	852.898	-2.0225	5.6859e-07	99.407	yes
KTTAPASGAQQGQ	A8JGD0	Predicted protein	2	622.815	-2.3756	0.0023331	72.681	yes
SADHSAAQAR	A8IS98	PRLI-interacting factor L	2	507.242	-0.74578	0.011858	69.275	yes
VEGEEAVGGAANDPAAVEGAAPASK	Q8LL16	Iron permease, membrane protein	3	756.364	-1.462	7.7227e-17	107.56	yes
GALAPSGMAAAGGAGGSSR	A8HV42	Predicted protein	2	781.373	-2.0519	0.0043049	43.946	yes
QGGGGGGGGGGAARPGSSAGR	A8JFG3	Kinesin-like protein	3	543.26	-0.764	2.7938e-06	83.666	yes
QAQASPNAAGNQR	A8I3K5	Predicted protein	2	656.821	-1.8922	0.0023592	70.889	yes
YGSAHTDCIVTTDGGR	A8J2W0	Glutamic-gamma-semialdehyde dehydrogenase	2	855.381	-1.9849	0.0046404	55.755	yes
AAATGAAAAAGSQLASAQEAGK	A8HX54	Predicted protein	4	468.991	-0.58743	3.7032e-08	78.554	yes
RRPAQETPPSVQEPPTAADGR	A8HND8	Collagen-like protein	3	754.052	-2.3332	5.1093e-16	128.75	yes
AHPEACR	A8IJ71	tRNA (Uracil-5-)-methyltransferase	3	280.798	-0.36943	0.0017268	108.98	yes
AVPILCLDEATAAMDPHTEAIVQQTIK	A8I268	ABC transporter	4	738.627	-0.42614	2.9585e-17	106.63	yes
ALGVNPAQR	A8HRV2	Predicted protein (Fragment)	2	463.264	-0.7258	0.0068413	81.296	yes
VTDLGITAVQLDGK	A8IA98	Predicted protein	3	477.268	0.34269	4.7021e-05	94.688	yes
VVYGHLDDPENAEMKR	A8HMQ1	Aconitate hydratase, mitochondrial	3	630.3	-2.4821	0.0068612	42.317	yes
IFEVPLGYVVPR	Q8LK22	Cytochrome c oxidase subunit	3	463.603	0.24564	0.00017993	87.184	yes
SGGATQPAQSQAGR	A8HZW8	Predicted protein	2	658.321	-1.8222	0.056658	42.958	yes
DIVNILDTIK	Q6V9B3	NADH:ubiquinone oxidoreductase 24 kD subunit	3	381.892	1.0139	0.0028202	64.82	yes
SGEVVAVVGR	A8IW55	ABC transporter, multidrug resistance associated protein	2	486.777	-0.80248	0.004577	77.662	yes
VADHVMAGMR	A8IZT9	Multicopper ferroxidase	3	368.176	-0.61272	0.0061652	55.064	yes
SACSGCAGGASGGADGDAAPAAR	A8J4M4	Calcium transporting ATPase	3	665.274	-1.6801	1.1602e-17	118.32	yes
VGITDAQAMQMVEGLR	A8IQ09_CHLRE Succinate--CoA ligase [ADP-forming] subunit beta, mitochondrial OS=Chlamydomonas reinhardtii GN=SCLB1a	---	3	573.624	0.053155	1.8944e-07	112.96	yes
NSGSAAASPSGAAAAASR	A8IZM8	Predicted protein (Fragment)	2	752.361	-1.9917	0.0051956	47.082	yes
MLNPNIIGAEHYNIAR	A8IQU3	ATP synthase subunit beta	3	614.649	-1.1199	0.00010867	75.02	yes
APDAHAHDGTNR	A8IQA2	Transient receptor potential ion channel protein	2	631.287	-2.1672	0.027946	54.343	yes
MMSAPAQTR	A8IWE8	Predicted protein	2	512.731	-0.61483	0.034023	47.187	yes
GGDRGDRPPR	A8J4Q3	Ribosomal protein S10	2	541.776	-0.60751	0.00045114	110.38	yes
AAAAAEAAR	A8HPG2	Predicted protein	2	401.214	-0.74822	0.0010246	109.11	yes
LLFGNELTEADIGPDMLQGR	A8IWA0	Predicted protein	2	1103.05	-0.90881	3.0228e-05	71.592	yes
EKADADAAASASAR	A8JIW6	Predicted protein	2	667.321	-2.1426	0.0023708	89.484	yes
SSNFMENLANK	A8IZT9	Multicopper ferroxidase	3	424.196	-0.2151	0.0001059	88.338	yes
VALTGLTVAEYFR	A8IQU3	ATP synthase subunit beta	3	480.601	0.18928	2.0808e-05	108.56	yes
LEAYLLEEVPSGTAAVK	A8I268	ABC transporter	4	448.245	0.49991	0.0001503	61.265	yes
TMGAELLASYIK	A8HQ38	Predicted protein	2	656.844	-1.2463	0.010785	55.899	yes
VPTPAYYGTMGPMIIAEVGDR	A8IZT9	Multicopper ferroxidase	2	1127.55	-0.63587	6.821e-06	71.309	yes
YMLLDEFEDAPK	A8IW55	ABC transporter, multidrug resistance associated protein	2	735.845	-1.2102	6.6363e-08	134.99	yes
VLGMGTNIQDPK	A8IFK0	Plasma membrane ATPase	3	424.892	0.29643	0.00025419	81.017	yes
GLVYLVDEATAPK	A8J2E9	Glycolate dehydrogenase	3	459.254	0.083851	0.00022596	73.435	yes
SAAPASAPVPTTASQR	A8J510	Predicted protein (Fragment)	2	756.394	-1.7129	2.9732e-07	117	yes
DSTGINPVTGK	A8HMW6	Predicted protein	2	544.783	-1.9135	0.0037098	73.881	yes
RGPEWFSSFGR	A8ICJ1	NADH dehydrogenase [ubiquinone] flavoprotein 1, mitochondrial	3	442.551	0.22977	0.00040587	80.871	yes
TGNTALVGGSDPATGAPYVATTALPIR	Q84X82	Flagella membrane glycoprotein	3	857.785	-0.77404	8.5753e-12	80.729	yes
GNNMAAHVDTQR	A8IZY0	Predicted protein	2	657.304	-1.5887	5.9812e-08	136.24	yes
VSPVLQGLVK	A8JJ91	Carbonic anhydrase	3	347.222	0.98617	0.00011968	98.048	yes
VGITDAQAMQMVEGLR	A8IQ09_CHLRE Succinate--CoA ligase [ADP-forming] subunit beta, mitochondrial OS=Chlamydomonas reinhardtii GN=SCLB1a	---	2	859.932	-0.80477	3.5126e-32	190.46	yes
AVPILCLDEATAAMDPHTEAIVQQTIK	A8I268	ABC transporter	4	734.628	-1.2624	1.6695e-17	109.41	yes
LFPTSAQYTDEIGSSAPSSAVLSR	A8JA59	Predicted protein	3	828.747	-0.20719	2.2147e-11	101.2	yes
AHAADAK	A8IZS7	Predicted protein	2	342.177	-0.54083	0.031945	82.671	yes
VSPVLQGLVK	A8JJ91	Carbonic anhydrase	2	520.329	-0.95158	0.00032349	115.57	yes
KADVGIAVAGATDAAR	Q93Z22	Plasma membrane ATPase	3	495.939	-0.17422	2.238e-07	112.82	yes
YMLLDEFEDAPK	A8IW55	ABC transporter, multidrug resistance associated protein	2	735.845	-1.1226	1.845e-22	179.35	yes
AVSTSPAGGSSSGSSGGSSSGSGR	A8JI53	Predicted protein	2	985.936	-2.1452	2.2493e-06	67.11	yes
GALSAEEANLAR	A8J405	Predicted protein	2	601.312	-1.2634	2.4682e-08	142.97	yes
TALGAVQEALGR	A8HUJ5	Predicted protein	2	593.333	-0.71128	3.2624e-06	118.76	yes
AMHVPGQNHR	A8JFZ0_CHLRE Serine glyoxylate aminotransferase OS=Chlamydomonas reinhardtii GN=SGA1a	---	2	581.78	-1.2126	0.0074257	66.27	yes
MPGDQAAEVAVSK	A8IW55	ABC transporter, multidrug resistance associated protein	2	651.822	-1.4004	0.00067284	94.487	yes
AQFVDALQEEVR	A8HX77	Small rab-related GTPase	2	702.86	-0.73758	3.7407e-16	169.79	yes
NCHYQMER	A8IB25	40S ribosomal protein SA	3	385.155	-0.033833	0.029374	42.864	yes
STEPQPSASATAAVATPK	Q6V8K6	Gliding motility related CaM kinase	2	857.436	-1.6774	4.3249e-11	120.4	yes
GQASQAASSGR	A8J154	Predicted protein	2	510.247	-0.74797	5.2853e-05	113.69	yes
ALEALLDR	A8J8I4	Predicted protein	2	450.761	0.71467	0.007261	94.85	yes
DNITFGLPFDEDK	A8IW55	ABC transporter, multidrug resistance associated protein	3	504.24	0.2364	0.0004358	69.92	yes
AGDVFYCLK	A8HZZ4	Alanine aminotransferase	2	536.76	-0.74151	0.010059	74.464	yes
ALFEQVIR	A8HRK2	ABC transporter, multidrug resistance associated protein (Fragment)	2	488.285	0.52124	0.0037477	117.89	yes
IFEVPLGYVVPR	Q8LK22	Cytochrome c oxidase subunit	2	694.9	-0.95471	1.4816e-06	126.71	yes
TLFEMFEQSAAK	A8HRV2	Predicted protein (Fragment)	3	467.895	-0.26581	0.00015147	89.805	yes
ALAGAAFGAAGQR	A8J3L9	Methylmalonate semi-aldehyde dehydrogenase	2	580.812	0.34978	4.9711e-07	126.71	yes
ASAALVPVHR	Q93Z22	Plasma membrane ATPase	2	510.801	-1.063	0.00032613	117.7	yes
VAEPLAR	A8IY98	Predicted protein	2	378.224	-0.2516	0.050119	74.415	yes
PADEQYLGLLGPVMR	A8IZT9	Multicopper ferroxidase	3	553.624	-0.049018	1.5895e-06	106.55	yes
MAEDFWSTR	A8I268	ABC transporter	2	579.748	-1.2492	0.0096341	68.626	yes
VGLEDQAQHAGGLDGQVDGTGGK	A8I268	ABC transporter	2	1105.03	-0.1399	3.7441e-12	105.51	yes
AGAVAAVR	A8J6E2	Trf4 poly(A) polymerase	2	357.716	0.0016385	0.0085512	90.986	yes
LPVAMHK	A8ILF4	Alpha-adaptin	3	265.823	1.1967	0.010052	72.021	yes
VADHVMAGMR	A8IZT9	Multicopper ferroxidase	2	551.76	-1.3351	0.002578	74.464	yes
TDCPSTTAPSSTVWR	A8HP72	Predicted protein	3	555.923	-0.39083	1.1261e-05	98.682	yes
MSAVEEMAGMDILCSDK	Q93Z22	Plasma membrane ATPase	3	640.268	-0.80129	1.656e-06	92.773	yes
TIGVLTK	A8I5K1	Dynamin-related GTPase	2	366.237	0.081166	0.0097867	103.83	no
AGGTSTSTSPASTR	A8IEL0	Predicted protein	2	640.807	-1.7224	0.00046302	86.803	yes
TASATGISRPSR	A8J9K6	Predicted protein	3	401.886	-0.090978	0.0050646	64.224	yes
RQYVQDAGGR	A8I7W0	Flagellar associated protein	3	383.863	0.19053	0.010656	53.124	yes
GCTVLGSR	A8HQ30	Predicted protein (Fragment)	2	425.216	-0.36067	0.0077355	93.429	yes
QPTDPDAGPEK	A8J9X6	SM/Sec1-family protein	2	577.77	-2.6021	0.0011086	86.772	yes
LATDPFLPDAFRR	A8J3U9	Mitochondrial ATP synthase subunit 5, OSCP subunit	3	506.94	0.3756	0.00020866	74.392	yes
HPCVVELLDAFR	A8J2C6	Serine/threonine protein kinase 23	3	485.919	0.23619	4.7838e-05	101.71	yes
SLPTMDAEGK	A8IFK0	Plasma membrane ATPase	2	532.75	-1.7944	0.01881	56.548	yes
ILDILPGISGGVAR	A8IT08	Low-CO2-inducible chloroplast envelope protein	2	690.914	-1.1316	4.201e-05	108.58	no
TAAVAESGVPANAATGTK	A8I0G7	Flavodoxin (Fragment)	2	808.418	-1.6185	0.0042356	49.537	yes
WNEEAQHLLGK	A8I268	ABC transporter	2	662.836	-1.3897	4.5984e-06	130.56	yes
MLGMGTVMYPSEVLIK	Q93Z22	Plasma membrane ATPase	2	892.953	-1.0709	1.7766e-05	95.751	yes
LLVIPPELGYGAR	FKB16-2c	---	2	699.411	-1.1623	1.0257e-06	120.03	no
LAEAGGLVSASEGPGK	A8IXA1	Predicted protein	2	721.878	-1.4945	2.3507e-39	193.47	yes
FTNFDDITTEIEDETTR	A8I5K1	Dynamin-related GTPase	2	1023.96	-0.90504	7.169e-28	173.98	yes
LDAPWALK	A8I268	ABC transporter	3	305.176	0.35121	0.0047686	73.26	yes
GNEANWKPTSNAR	A8IZS7	Predicted protein	3	482.236	-1.7053	0.015954	50.897	yes
NALPLLEPWVTDPDYER	A8JGV1	Predicted protein	2	1014.51	-1.2899	0.0041432	54.281	yes
RAEELELRPK	A8IIK8	ER-located HSP110/SSE-like protein	4	310.931	0.24598	0.012909	51.445	yes
QLTEQRPR	A8J9C5	Predicted protein	2	514.286	-1.5098	0.039272	95.358	yes
SAGGSSSSSSSPAPK	A8I5S5	Predicted protein	2	647.299	-1.6911	7.1592e-06	109.83	yes
LLEGTAGDSGSLASATSSVGAAQR	A8IGG5	Mixed lineage protein kinase	2	1103.55	-1.2711	5.5586e-48	189.57	yes
LMPFLGSAPAYGD	A8IQ02	Predicted protein (Fragment)	2	669.824	-1.5103	0.001218	73.951	yes
RGAAAGADPTGR	A8J6P3	Predicted protein (Fragment)	3	367.192	-0.018962	0.0022627	59.13	yes
MLGMGTVMYPSEVLIK	Q93Z22	Plasma membrane ATPase	2	892.953	-1.1086	9.1164e-07	109.55	yes
GVVVATGDSAEIGQINK	A8J4M4	Calcium transporting ATPase	2	829.441	-1.8994	1.5688e-12	132.81	no
DACTSVAASR	A8HQA9	Predicted protein	2	519.238	-1.1763	5.4107e-09	152.64	yes
AATGSSQPSPR	A8HV42	Predicted protein	2	529.765	-1.1857	0.00019338	101.71	yes
ECIEAIGEYAFK	A8HW46	Phosphoinositide phospholipase C	3	477.227	0.38758	0.00022812	83.182	yes
QQQQQQAARPQTSQQGAR	Q6UPR1	NIMA-related kinase 5	3	680.342	-1.8544	8.8443e-05	83.37	yes
QEYFIEEAAR	A8I268	ABC transporter	2	628.301	-1.1598	0.00032059	113.24	yes
VHLDLEK	Q0Z9B8	LciD	3	285.164	0.88129	0.0047855	83.614	yes
SMQNLANALVPYLPSGGGGGGGGDDSSK	A8I2Q4	Predicted protein (Fragment)	3	869.41	-1.0464	1.3036e-18	96.123	yes
SDAAGPVPGSESTR	A8IU18	Predicted protein	2	665.815	-0.68617	0.0025066	63.29	yes
DNITFGLPFDEDK	A8IW55	ABC transporter, multidrug resistance associated protein	2	755.857	-0.77536	1.0722e-06	119.45	yes
DAGSSVNSNTLR	A8I748	Flagellar associated protein	2	610.797	-1.6936	0.000738	93.623	yes
DSPSSFRPSTLSQTGTATTVETTLVSPNR	A8J5Y5	Tubby-like protein	3	1013.17	-1.2542	3.7213e-22	108.5	yes
DEPFDSELMFR	A8I337	Predicted protein (Fragment)	2	693.306	-0.4385	5.5082e-07	137.89	yes
TQDGGTEVVQAK	A8JHU0	Malate dehydrogenase	3	411.542	-0.33515	0.00084429	69.03	yes
DTIEYCHGQGIEVK	Q93Z22	Plasma membrane ATPase	3	550.259	-1.1334	3.2971e-08	124.62	yes
GAPHIILK	A8IFK0	Plasma membrane ATPase	3	283.517	1.1804	0.012982	58.981	yes
AQNPVEHQLR	A8HQ38	Predicted protein	2	596.315	-1.2085	5.5987e-08	147.62	yes
EMVNEVDKNNDGR	A8HSJ3	Predicted protein	2	768.341	-2.8494	0.0021356	67.136	yes
LAEYGPNRLPESK	Q93Z22	Plasma membrane ATPase	3	491.928	-0.91006	0.00069263	74.987	yes
RRPAAAEVVK	A8I6T9	Predicted protein	3	366.224	-0.71635	0.045844	41.704	no
VGIDAPSALVASALK	A8ISL9	Predicted protein	3	471.277	-0.12851	1.7944e-06	105.03	yes
NTAMIEEAR	A8IZS7	Predicted protein	2	525.748	-1.3157	0.0050625	73.887	yes
IFVGPTDGAVFIR	A8IXA1	Predicted protein	2	696.388	-0.63103	1.5502e-10	136.93	yes
YEPAEAAGWYGLGR	A8HUJ5	Predicted protein	2	770.365	-1.2412	3.9999e-08	131.36	yes
LSLEDFPYVR	A8J9X6	SM/Sec1-family protein	3	413.552	0.55837	0.00020586	91.265	yes
GPATGATTGGAGGAGR	A8HRE7	Predicted protein	2	629.81	-1.7176	0.010357	49.595	yes
QQHTDAAGGR	A8J155	Predicted protein	3	347.5	-0.013982	0.011512	50.452	yes
FDAAWAEELK	A8IW55	ABC transporter, multidrug resistance associated protein	3	393.861	0.38035	0.00052947	82.261	yes
FAIIDGR	A8IW99	Mitochondrial cardiolipin hydrolase	2	396.224	0.69546	0.010457	107.32	yes
FEAFLHIDR	A8HQ30	Predicted protein (Fragment)	3	383.201	0.83348	0.00044246	92.538	yes
GAAAAVGGGDGGGGGGK	A8J1F3	ERD4-related membrane protein	2	608.289	-1.6354	8.0076e-11	124.2	yes
DKYCGDAVCTPAIR	A8JAG1	Predicted protein	2	813.374	-1.9383	0.002893	80.387	yes
LIASFQQQFDK	A8IW99	Mitochondrial cardiolipin hydrolase	2	662.848	-1.1408	1.9126e-28	198.55	yes
AGIAIIPQEPVMFK	A8IW55	ABC transporter, multidrug resistance associated protein	2	757.426	-1.256	0.00036201	92.039	yes
VLDVFEIK	A8I5K1	Dynamin-related GTPase	2	481.781	-0.48225	0.007662	93.649	yes
DVEAALGMELQETK	A8JGH4	ERD4-related membrane protein	3	517.252	0.15626	0.00030574	64.104	yes
DTIEYCHGQGIEVK	Q93Z22	Plasma membrane ATPase	2	824.885	-2.1153	0.00047196	85.837	yes
EIHTEVANVASALR	A8HRV2	Predicted protein (Fragment)	3	503.939	0.079746	1.4077e-16	161.21	yes
VAEKPQAAPAMAEAEGGGGGIDEDLQAR	A8J9U3	Subunit of the ESCRT-III complex	3	913.44	-1.1505	1.128e-32	135.02	yes
GPVGVEGLLTTK	A8J2W0	Glutamic-gamma-semialdehyde dehydrogenase	2	585.84	-1.4124	3.6573e-07	131.69	yes
ASTTAGETIDK	A8IVF6	Cytochrome c oxidase 12 kDa subunit	2	547.272	-1.0863	0.00011279	104.24	yes
DADVGPMISPEAK	A8J3L9	Methylmalonate semi-aldehyde dehydrogenase	3	443.883	-0.46634	0.0070939	44.511	yes
EAIAEAGR	A8J424	Predicted protein	2	408.714	-0.045934	0.0057277	99.442	yes
IHHMVDETVAAFGQR	A8IFK0	Plasma membrane ATPase	2	863.92	-1.4157	0.00026752	75.102	yes
[truncated: 15,334 more rows]

## Sheet: FM2
Sequence	Protein accession	Protein description	Charge	m/z	mass error [ppm]	PEP	Score	Unique [yes/no]
[truncated: 15,472 more rows]

[truncated: 5 more sheets: MS_identified_information, List of contaminant proteins, Ori-PM>5, Ori-FM>5, PM-FM shared proteins]
